# Supplementary material for: Cytosolic Ptbp2 modulates axon growth in motoneurons through axonal localization and translation of Hnrnpr
Source: Nat Commun. 2023 Jul 12;14:4158. doi: 10.1038/s41467-023-39787-6 (PMC10338680; doi:10.1038/s41467-023-39787-6)
Supplement: Supplementary file 4 — Supplementary Data 1 [file 41467_2023_39787_MOESM4_ESM.xlsx]

## Sheet: Sheet1
List of proteins identified by mass spectrometry following pulldown with the Hnrnpr 3' UTR
protein group identifiers				protein intensity as log2[MaxQuant Label Free Quantification] in samples								protein annotations								mass spectrometric meta-parameters											two-sided t-test results
Protein IDs	Majority protein IDs	Protein names	Gene names	sample09_28-2S	sample10_1-3S	sample11_2-3S	sample12_5-3S	sample13_28-2AS	sample14_1-3AS	sample15_2-3AS	sample16_5-3AS	GOBP	GOCC	GOMF	KEGG name	Keywords	Protein families	Interacts with	RNA-binding status	Peptides	Razor + unique peptides	Unique peptides	Sequence coverage [%]	Unique + razor sequence coverage [%]	Unique sequence coverage [%]	Mol. weight [kDa]	Q-value	Score	Intensity	MS/MS count	Student's t-test Significant [hnRNPR sense vs hnRNPR anti-sense]	-Log10 Student's t-test p-value [hnRNPR sense vs hnRNPR anti-sense]	Student's t-test q-value [hnRNPR sense vs hnRNPR anti-sense]	Student's t-test Difference log2[hnRNPR sense] - log2[hnRNPR anti-sense] (difference in log2 space mathematically corresponds to fold change in linear space)	Student's t-test Test statistic [hnRNPR sense vs hnRNPR anti-sense] (values in log2 space)
				short UTR sense	short UTR sense	short UTR sense	short UTR sense	short UTR antisense	short UTR antisense	short UTR antisense	short UTR antisense
Q91Z31;Q91Z31-2;A0A0G2JGW0;Q3V328;A0A0G2JFV8;A0A0G2JE77	Q91Z31;Q91Z31-2;A0A0G2JGW0	Polypyrimidine tract-binding protein 2	Ptbp2	28.573	28.8327	28.8762	27.8841	20.4397	19.9679	19.2451	20.7526	cerebellum development [GO:0021549];mRNA splice site selection [GO:0006376];mRNA splice site selection [GO:0006376];negative regulation of RNA splicing [GO:0033119];regulation of neural precursor cell proliferation [GO:2000177];spinal cord development [GO:0021510]	growth cone [GO:0030426];neuronal cell body [GO:0043025];spliceosomal complex [GO:0005681];spliceosomal complex [GO:0005681]	mRNA binding [GO:0003729];pre-mRNA binding [GO:0036002]		Acetylation;Alternative splicing;Complete proteome;mRNA processing;mRNA splicing;Nucleus;Phosphoprotein;Proteomics identification;Reference proteome;Repeat;RNA-binding		Q9WVE0	RNA-binding	22	22	22	73.8	73.8	73.8	57.488	0	323.31	16456000000	124	+	6.13196	0	8.44022	16.8817
P28659;P28659-4;A0A0R4J0T5;P28659-2;P28659-3;Q9Z0H4;Q9Z0H4-9;Q9Z0H4-6;A0A0R4J2B0;V9GX43;S4R2U7;S4R1S7;E9QA47;Q9Z0H4-11;Q9Z0H4-7;Q9Z0H4-5;Q9Z0H4-4;Q9Z0H4-8;Q9Z0H4-2;S4R2J2;S4R2L5;A3KGT0;S4R2S7	P28659;P28659-4;A0A0R4J0T5;P28659-2;P28659-3	CUGBP Elav-like family member 1	Celf1	27.0966	27.8767	27.6	26.4409	20.2062	21.7204	19.7991	21.8973	mRNA splice site selection [GO:0006376];positive regulation of multicellular organism growth [GO:0040018];regulation of RNA splicing [GO:0043484];spermatid development [GO:0007286]	cytoplasm [GO:0005737];nucleoplasm [GO:0005654];nucleus [GO:0005634]	BRE binding [GO:0042835];pre-mRNA binding [GO:0036002];RNA binding [GO:0003723];RNA binding [GO:0003723];translation initiation factor binding [GO:0031369]		Acetylation;Activator;Alternative splicing;Coiled coil;Complete proteome;Cytoplasm;Direct protein sequencing;Isopeptide bond;mRNA processing;mRNA splicing;Nucleus;Phosphoprotein;Proteomics identification;Reference proteome;Repeat;Repressor;RNA-binding;Ubl conjugation	CELF/BRUNOL family			12	12	12	34.6	34.6	34.6	52.107	0	94.193	12706000000	138	+	4.31143	0.00139355	6.34776	8.86493
Q99KK9;G5E823	Q99KK9;G5E823	Probable histidine--tRNA ligase, mitochondrial	Hars2	24.9025	26.5157	26.7077	24.833	21.8221	20.4585	19.5109	19.7344	histidyl-tRNA aminoacylation [GO:0006427]	cytoplasm [GO:0005737];mitochondrial matrix [GO:0005759];mitochondrion [GO:0005739]	aminoacyl-tRNA ligase activity [GO:0004812];ATP binding [GO:0005524];histidine-tRNA ligase activity [GO:0004821];protein homodimerization activity [GO:0042803]	Aminoacyl-tRNA biosynthesis	Acetylation;Aminoacyl-tRNA synthetase;ATP-binding;Complete proteome;Ligase;Mitochondrion;Nucleotide-binding;Phosphoprotein;Protein biosynthesis;Proteomics identification;Reference proteome;Signal;Transit peptide	Class-II aminoacyl-tRNA synthetase family			22	22	20	45.5	45.5	41.8	56.985	0	98.751	2871200000	50	+	3.49941	0.00318154	5.35824	6.48918
A2AJ71	A2AJ71		Fubp3	25.168	25.3339	25.2992	25.3099	19.7798	19.6431	20.6694	19.6203	positive regulation of gene expression [GO:0010628];positive regulation of transcription by RNA polymerase II [GO:0045944];positive regulation of transcription, DNA-templated [GO:0045893];transcription, DNA-templated [GO:0006351]	cytoplasm [GO:0005737];nucleus [GO:0005634]	RNA binding [GO:0003723];RNA polymerase II proximal promoter sequence-specific DNA binding [GO:0000978];single-stranded DNA binding [GO:0003697];transcriptional activator activity, RNA polymerase II proximal promoter sequence-specific DNA binding [GO:0001077]		Complete proteome;Proteomics identification;Reference proteome			RNA-binding	9	2	2	90.7	17.5	17.5	10.382	0	7.1426	1473400000	5	+	6.14368	0	5.34958	15.1824
Q3TUE1;A0A0G2JG00;A0A0G2JFK2	Q3TUE1;A0A0G2JG00;A0A0G2JFK2		Fubp1	29.051	29.214	28.7975	28.6794	24.9986	23.4803	23.2446	23.0258	positive regulation of gene expression [GO:0010628];regulation of transcription, DNA-templated [GO:0006355]	nucleoplasm [GO:0005654]	RNA binding [GO:0003723]		Complete proteome;Proteomics identification;Reference proteome			RNA-binding	30	26	1	53.3	49.7	3.3	67.443	0	277.08	22644000000	173	+	4.54978	0	5.24814	9.32321
Q8K310;A0A087WSU2;A0A087WSP7;A0A087WQZ1;A0A087WQD6;A0A087WNW7;A0A087WNP3;A0A087WPU5;A0A087WPQ5;A0A087WQ54;A0A087WQP4;A0A087WSF8	Q8K310;A0A087WSU2	Matrin-3	Matr3	32.6997	32.8537	32.7516	32.7825	28.1098	27.616	27.5901	27.6308	activation of innate immune response [GO:0002218];heart valve development [GO:0003170];heart valve development [GO:0003170];innate immune response [GO:0045087];posttranscriptional regulation of gene expression [GO:0010608];ventricular septum development [GO:0003281]	nuclear matrix [GO:0016363];nucleus [GO:0005634];nucleus [GO:0005634]	identical protein binding [GO:0042802];miRNA binding [GO:0035198];nucleic acid binding [GO:0003676];RNA binding [GO:0003723];zinc ion binding [GO:0008270]		3D-structure;Acetylation;Coiled coil;Complete proteome;Direct protein sequencing;Immunity;Innate immunity;Isopeptide bond;Metal-binding;Nucleus;Phosphoprotein;Proteomics identification;Reference proteome;Repeat;RNA-binding;Ubl conjugation;Zinc;Zinc-finger			RNA-binding	63	63	63	65.8	65.8	65.8	94.629	0	323.31	330000000000	729	+	7.72898	0	5.03516	22.0127
Q8BGJ5;Q922I7;P17225;Q8CB58;E9QMW9;E9Q0W3;E9Q279;F7AXP1;F7DCW4	Q8BGJ5;Q922I7;P17225;Q8CB58;E9QMW9	Polypyrimidine tract-binding protein 1	Ptbp1	34.0722	34.0028	34.1745	34.0209	29.3639	29.4175	29.1925	29.2025	IRES-dependent viral translational initiation [GO:0075522];mRNA processing [GO:0006397];mRNA processing [GO:0006397];negative regulation of mRNA splicing, via spliceosome [GO:0048025];negative regulation of muscle cell differentiation [GO:0051148];negative regulation of RNA splicing [GO:0033119];positive regulation of transcription by RNA polymerase II [GO:0045944];regulation of alternative mRNA …	nucleus [GO:0005634]	nucleic acid binding [GO:0003676];pre-mRNA binding [GO:0036002];RNA binding [GO:0003723]		Acetylation;Activator;Complete proteome;Direct protein sequencing;Isopeptide bond;mRNA processing;mRNA splicing;Nucleus;Phosphoprotein;Proteomics identification;Reference proteome;Repeat;Repressor;RNA-binding;Ubl conjugation			RNA-binding	29	29	23	75	75	66.4	56.891	0	323.31	814000000000	765	+	9.2236	0	4.77348	28.2967
Q8VC85;A0A1B0GR26	Q8VC85	U6 snRNA-associated Sm-like protein LSm1	Lsm1	25.9612	26.2555	26.1349	26.2956	22.0436	22.8902	21.8116	20.5116	deadenylation-dependent decapping of nuclear-transcribed mRNA [GO:0000290];histone mRNA catabolic process [GO:0071044];mRNA processing [GO:0006397];negative regulation of neuron differentiation [GO:0045665];RNA splicing [GO:0008380];stem cell population maintenance [GO:0019827]	axon [GO:0030424];cytoplasm [GO:0005737];dendrite [GO:0030425];Lsm1-7-Pat1 complex [GO:1990726];messenger ribonucleoprotein complex [GO:1990124];mRNA cap binding complex [GO:0005845];neuronal cell body [GO:0043025];nucleus [GO:0005634];P-body [GO:0000932]	mRNA binding [GO:0003729];pre-mRNA binding [GO:0036002];RNA cap binding [GO:0000339]	RNA degradation	Complete proteome;Cytoplasm;mRNA processing;mRNA splicing;Phosphoprotein;Proteomics identification;Reference proteome;Ribonucleoprotein;RNA-binding	SnRNP Sm proteins family	Q7TMF2	RNA-binding	7	7	7	70.7	70.7	70.7	15.236	0	51.579	3509500000	30	+	3.90379	0.000919149	4.34754	7.27145
Q3TC46	Q3TC46	Protein PAT1 homolog 1	Patl1	26.3975	26.7754	26.8373	26.1432	22.1339	21.7681	22.867	22.2578	cytoplasmic mRNA processing body assembly [GO:0033962];deadenylation-dependent decapping of nuclear-transcribed mRNA [GO:0000290];negative regulation of translation [GO:0017148]	CCR4-NOT complex [GO:0030014];cytoplasm [GO:0005737];cytoplasmic ribonucleoprotein granule [GO:0036464];nuclear speck [GO:0016607];P-body [GO:0000932];PML body [GO:0016605]	G-quadruplex RNA binding [GO:0002151];poly(G) binding [GO:0034046];poly(U) RNA binding [GO:0008266];RNA binding [GO:0003723];translation repressor activity [GO:0030371]	RNA degradation	Complete proteome;Cytoplasm;Methylation;Nucleus;Phosphoprotein;Reference proteome;RNA-binding	PAT1 family			25	25	25	39.4	39.4	39.4	86.769	0	171.21	10017000000	199	+	5.29685	0	4.28165	11.2367
G3UXA6;G8JL74;Q8BHD7-2;G3UZ01;F7C521;G3UY95;G3UXZ8;B2RU80;G3UXZ6;A0A1W2P7W3	G3UXA6;G8JL74;Q8BHD7-2;G3UZ01	Polypyrimidine tract-binding protein 3	Ptbp3	29.5744	29.7715	29.6278	29.2202	25.3715	25.5808	25.3122	25.3094	angiogenesis [GO:0001525];dephosphorylation [GO:0016311];erythrocyte maturation [GO:0043249];mRNA processing [GO:0006397];mRNA processing [GO:0006397];negative regulation of mRNA splicing, via spliceosome [GO:0048025];negative regulation of RNA splicing [GO:0033119];regulation of cell differentiation [GO:0045595];RNA splicing [GO:0008380]	integral component of membrane [GO:0016021];nucleus [GO:0005634];receptor complex [GO:0043235]	nucleic acid binding [GO:0003676];protein tyrosine phosphatase activity [GO:0004725];RNA binding [GO:0003723]	Adherens junction	Acetylation;Alternative splicing;Angiogenesis;Complete proteome;Differentiation;Erythrocyte maturation;Glycoprotein;Hydrolase;Membrane;mRNA processing;mRNA splicing;Phosphoprotein;Protein phosphatase;Proteomics identification;Receptor;Reference proteome;Repeat;Repressor;RNA-binding;Signal;Transmembrane;Transmembrane helix	Protein-tyrosine phosphatase family, Receptor class 3 subfamily	P55284		23	20	3	59.6	56.9	8.8	59.784	0	323.31	41190000000	176	+	7.13704	0	4.15498	17.7974
Q9Z2U2;Q9Z2U2-2	Q9Z2U2;Q9Z2U2-2	Zinc finger protein 292	Zfp292	24.5781	25.4709	24.8927	26.3235	20.0711	25.6797	20.6536	18.7012		nucleus [GO:0005634]	DNA binding [GO:0003677];metal ion binding [GO:0046872];transcriptional activator activity, RNA polymerase II proximal promoter sequence-specific DNA binding [GO:0001077]		Acetylation;Alternative splicing;Complete proteome;DNA-binding;Metal-binding;Nucleus;Phosphoprotein;Reference proteome;Repeat;Transcription;Transcription regulation;Zinc;Zinc-finger	Krueppel C2H2-type zinc-finger protein family			3	3	3	2.1	2.1	2.1	301.05	0	6.9294	4337600000	7	+	1.37401	0.0333809	4.0399	2.41736
Q80U78;Q80U78-2;Q80U78-3;Q3TTW5;E9Q6M7;Q80U78-4;A8WHM8	Q80U78;Q80U78-2;Q80U78-3;Q3TTW5;E9Q6M7	Pumilio homolog 1	Pum1	24.6472	25.812	25.7248	24.8	22.4335	22.3653	21.2534	19.2383	adult locomotory behavior [GO:0008344];mRNA destabilization [GO:0061157];positive regulation of gene silencing by miRNA [GO:2000637];positive regulation of RIG-I signaling pathway [GO:1900246];posttranscriptional gene silencing [GO:0016441];posttranscriptional regulation of gene expression [GO:0010608];production of miRNAs involved in gene silencing by miRNA [GO:0035196];regulation of cell cycle …	cytoplasm [GO:0005737];cytoplasmic stress granule [GO:0010494];cytosol [GO:0005829];nuclear speck [GO:0016607];nucleoplasm [GO:0005654];nucleus [GO:0005634];P-body [GO:0000932]	miRNA binding [GO:0035198];mRNA 3'-UTR binding [GO:0003730];mRNA 3'-UTR binding [GO:0003730];RNA binding [GO:0003723]		Acetylation;Alternative splicing;Complete proteome;Cytoplasm;Differentiation;Methylation;Phosphoprotein;Proteomics identification;Reference proteome;Repeat;RNA-binding;Spermatogenesis;Translation regulation			RNA-binding	17	17	15	18.2	18.2	17.2	126.62	0	80.222	1837300000	60	+	2.55522	0.00265185	3.92336	4.33496
A2AJ72;A0A0A6YVV5;A0A0A6YY39;F6W2V3;A0A0A6YX76;A0A0A6YW42	A2AJ72		Fubp3	32.0054	31.9994	31.7981	31.8696	28.3582	27.9978	27.7749	27.9094	positive regulation of gene expression [GO:0010628];positive regulation of transcription by RNA polymerase II [GO:0045944];positive regulation of transcription, DNA-templated [GO:0045893];transcription, DNA-templated [GO:0006351]	cytoplasm [GO:0005737];nucleus [GO:0005634]	RNA binding [GO:0003723];RNA polymerase II proximal promoter sequence-specific DNA binding [GO:0000978];RNA polymerase II proximal promoter sequence-specific DNA binding [GO:0000978];single-stranded DNA binding [GO:0003697];transcriptional activator activity, RNA polymerase II proximal promoter sequence-specific DNA binding [GO:0001077]		Complete proteome;Proteomics identification;Reference proteome			RNA-binding	49	49	1	78.2	78.2	3.5	61.447	0	323.31	183000000000	577	+	6.95426	0	3.90809	16.651
Q3UR91;Q80U58;Q80U58-2;Q3TQ29;Q80U58-3;F6YD01;E9Q4Q6;E9PW51;E9Q765	Q3UR91;Q80U58;Q80U58-2;Q3TQ29;Q80U58-3	Pumilio homolog 2	Pum2	24.5424	25.0196	23.9241	23.8111	20.9647	20.529	20.7784	20.1739	positive regulation of gene silencing by miRNA [GO:2000637];positive regulation of RIG-I signaling pathway [GO:1900246];posttranscriptional regulation of gene expression [GO:0010608];production of miRNAs involved in gene silencing by miRNA [GO:0035196];regulation of chromosome segregation [GO:0051983];regulation of mRNA stability [GO:0043488];stress granule assembly [GO:0034063]	cytoplasmic stress granule [GO:0010494];cytosol [GO:0005829];nuclear membrane [GO:0031965];perinuclear region of cytoplasm [GO:0048471]	miRNA binding [GO:0035198];mRNA 3'-UTR binding [GO:0003730];RNA binding [GO:0003723];RNA binding [GO:0003723]		3D-structure;Alternative splicing;Complete proteome;Cytoplasm;Methylation;Phosphoprotein;Proteomics identification;Reference proteome;Repeat;RNA-binding;Translation regulation			RNA-binding	13	11	11	13.6	12.5	12.5	114.1	0	44.127	1356900000	49	+	4.5319	0.00127059	3.71279	8.63773
Q3U0V1	Q3U0V1	Far upstream element-binding protein 2	Khsrp	29.3342	29.3399	28.9703	28.8273	26.1056	25.5853	25.4603	25.5197	3'-UTR-mediated mRNA destabilization [GO:0061158];cellular response to cytokine stimulus [GO:0071345];miRNA metabolic process [GO:0010586];mRNA catabolic process [GO:0006402];mRNA processing [GO:0006397];mRNA transport [GO:0051028];negative regulation of nitric oxide biosynthetic process [GO:0045019];positive regulation of mRNA catabolic process [GO:0061014];regulation of miRNA metabolic process …	cytoplasmic stress granule [GO:0010494];cytosol [GO:0005829];nucleoplasm [GO:0005654]	DNA binding [GO:0003677];mRNA 3'-UTR AU-rich region binding [GO:0035925];mRNA binding [GO:0003729]		Acetylation;Complete proteome;Cytoplasm;DNA-binding;Isopeptide bond;Methylation;mRNA processing;mRNA splicing;mRNA transport;Nucleus;Phosphoprotein;Reference proteome;Repeat;RNA-binding;Transcription;Transcription regulation;Transport;Ubl conjugation	KHSRP family		RNA-binding	37	35	34	58.4	57.2	55.3	76.775	0	323.31	30653000000	266	+	5.65273	0	3.45016	11.6158
Q99LI7	Q99LI7	Cleavage stimulation factor subunit 3	Cstf3	23.2673	23.2544	22.9312	22.6226	18.7312	18.9395	21.5596	19.6864	mRNA cleavage [GO:0006379];mRNA processing [GO:0006397];RNA 3'-end processing [GO:0031123]	nucleoplasm [GO:0005654];nucleus [GO:0005634]	mRNA binding [GO:0003729]	mRNA surveillance pathway	3D-structure;Acetylation;Complete proteome;mRNA processing;Nucleus;Phosphoprotein;Reference proteome;Repeat				6	6	6	12.8	12.8	12.8	82.876	0	28.013	349900000	13	+	2.59822	0.00298551	3.2897	4.31909
Q3V3R1	Q3V3R1	Monofunctional C1-tetrahydrofolate synthase, mitochondrial	Mthfd1l	23.9593	24.3044	23.8183	24.458	24.1675	18.6638	21.3983	19.8843	10-formyltetrahydrofolate biosynthetic process [GO:0009257];embryonic neurocranium morphogenesis [GO:0048702];embryonic viscerocranium morphogenesis [GO:0048703];folic acid-containing compound metabolic process [GO:0006760];formate metabolic process [GO:0015942];neural tube closure [GO:0001843];purine nucleobase biosynthetic process [GO:0009113];tetrahydrofolate interconversion [GO:0035999];tetra…	mitochondrion [GO:0005739]	ATP binding [GO:0005524];formate-tetrahydrofolate ligase activity [GO:0004329];methenyltetrahydrofolate cyclohydrolase activity [GO:0004477];methylenetetrahydrofolate dehydrogenase (NADP+) activity [GO:0004488];protein homodimerization activity [GO:0042803]	One carbon pool by folate	3D-structure;Acetylation;ATP-binding;Complete proteome;Ligase;Mitochondrion;Nucleotide-binding;One-carbon metabolism;Phosphoprotein;Reference proteome;Transit peptide	Formate--tetrahydrofolate ligase family;Tetrahydrofolate dehydrogenase/cyclohydrolase family			12	12	11	13.7	13.7	12.6	105.73	0	19.357	590980000	28	+	1.38973	0.0342983	3.10651	2.39762
P70318;Q921W2;D3Z3Y4;D6RGU1;A0A0U1RPB0;A0A0U1RPD3;Q8CII5;G5E8L2;Q80ZW7;P52912;A0A0U1RPE1;A0A0N4SUX1;D3Z4H6;A0A0N4SVR8;D3YY02;A0A0U1RP00;A0A0U1RPL4;A0A0N4SW78	P70318;Q921W2;D3Z3Y4;D6RGU1	Nucleolysin TIAR	Tial1	25.1579	25.7981	24.1911	25.9257	23.2883	21.6932	21.3598	23.2494	apoptotic process [GO:0006915];apoptotic process [GO:0006915];germ cell development [GO:0007281];germ cell development [GO:0007281];negative regulation of cytokine biosynthetic process [GO:0042036];negative regulation of cytokine biosynthetic process [GO:0042036];negative regulation of translation [GO:0017148];positive regulation of cell proliferation [GO:0008284];positive regulation of epithelia…	cytoplasm [GO:0005737];cytoplasmic stress granule [GO:0010494];cytoplasmic stress granule [GO:0010494];cytosol [GO:0005829];nuclear stress granule [GO:0097165];nucleoplasm [GO:0005654];nucleus [GO:0005634]	AU-rich element binding [GO:0017091];DNA binding [GO:0003677]		3D-structure;Acetylation;Apoptosis;Complete proteome;Cytoplasm;Nucleus;Phosphoprotein;Proteomics identification;Reference proteome;Repeat;RNA-binding		P70372;Q03160;Q3THB3;Q6PDM2;Q8K2L4	RNA-binding	13	13	13	34.7	34.7	34.7	43.388	0	42.834	2272300000	51	+	2.36689	0.00472707	2.87049	3.85803
Q8C854;Q8C854-3;G8JL68	Q8C854;Q8C854-3;G8JL68	Myelin expression factor 2	Myef2	31.0052	30.9706	31.1319	30.7878	28.3224	28.1687	28.0736	28.5521	negative regulation of transcription by RNA polymerase II [GO:0000122];transcription, DNA-templated [GO:0006351]	nucleus [GO:0005634]	RNA binding [GO:0003723];RNA polymerase II proximal promoter sequence-specific DNA binding [GO:0000978];RNA polymerase II transcription factor activity, sequence-specific DNA binding [GO:0000981];single-stranded DNA binding [GO:0003697];single-stranded DNA binding [GO:0003697];transcriptional repressor activity, RNA polymerase II proximal promoter sequence-specific DNA binding [GO:0001078]		Alternative splicing;Complete proteome;DNA-binding;Isopeptide bond;Methylation;Nucleus;Phosphoprotein;Proteomics identification;Reference proteome;Repeat;Repressor;RNA-binding;Transcription;Ubl conjugation			RNA-binding	42	42	2	78.3	78.3	7.6	63.294	0	323.31	129000000000	526	+	6.16051	0	2.69466	11.9082
Q80X82;F8WJD4;S4R2Q3;D3Z2M2	Q80X82;F8WJD4	Symplekin	Sympk	25.4799	25.5872	25.4529	25.6445	22.7723	22.8346	22.8316	22.9502	cell adhesion [GO:0007155];mRNA polyadenylation [GO:0006378];mRNA polyadenylation [GO:0006378];positive regulation of protein dephosphorylation [GO:0035307]	bicellular tight junction [GO:0005923];cytoplasm [GO:0005737];cytoskeleton [GO:0005856];cytosol [GO:0005829];cytosol [GO:0005829];nuclear body [GO:0016604];nuclear stress granule [GO:0097165];nucleoplasm [GO:0005654];plasma membrane [GO:0005886]		mRNA surveillance pathway;Tight junction	Cell adhesion;Cell junction;Cell membrane;Complete proteome;Cytoplasm;Cytoskeleton;Isopeptide bond;Membrane;mRNA processing;Nucleus;Phosphoprotein;Proteomics identification;Reference proteome;Repeat;Tight junction;Ubl conjugation	Symplekin family			16	16	16	19.2	19.2	19.2	142.28	0	49.032	2393000000	36	+	8.15658	0	2.69397	17.0045
Q9QXK7;A0A1Y7VLY3;A0A1Y7VJ97;A0A1Y7VIZ9;A0A1Y7VJU9;A0A1Y7VNI9	Q9QXK7;A0A1Y7VLY3	Cleavage and polyadenylation specificity factor subunit 3	Cpsf3	29.7743	29.7579	29.4886	29.8097	27.1148	27.119	27.0314	27.2999	mRNA 3'-end processing by stem-loop binding and cleavage [GO:0006398]	intracellular ribonucleoprotein complex [GO:0030529];mRNA cleavage and polyadenylation specificity factor complex [GO:0005847]	5'-3' exonuclease activity [GO:0008409];endoribonuclease activity [GO:0004521];metal ion binding [GO:0046872];RNA binding [GO:0003723]	mRNA surveillance pathway	Acetylation;Complete proteome;Endonuclease;Hydrolase;Isopeptide bond;Metal-binding;mRNA processing;Nuclease;Nucleus;Phosphoprotein;Proteomics identification;Reference proteome;Ribonucleoprotein;RNA-binding;Ubl conjugation;Zinc	Metallo-beta-lactamase superfamily, RNA-metabolizing metallo-beta-lactamase-like family, CPSF3 subfamily			35	35	35	65.8	65.8	65.8	77.504	0	323.31	46049000000	311	+	6.82434	0	2.56635	13.2964
O35218	O35218	Cleavage and polyadenylation specificity factor subunit 2	Cpsf2	30.3781	30.0014	29.6086	30.3642	27.5044	27.4732	27.3526	27.8252	mRNA 3'-end processing by stem-loop binding and cleavage [GO:0006398];mRNA cleavage [GO:0006379];mRNA polyadenylation [GO:0006378]	mRNA cleavage and polyadenylation specificity factor complex [GO:0005847]	RNA binding [GO:0003723]	mRNA surveillance pathway	Complete proteome;mRNA processing;Nucleus;Phosphoprotein;Reference proteome;RNA-binding	Metallo-beta-lactamase superfamily, RNA-metabolizing metallo-beta-lactamase-like family, CPSF2/YSH1 subfamily			45	45	45	78.8	78.8	78.8	88.382	0	323.31	60926000000	365	+	4.74351	0.00110769	2.54924	8.27244
P62322;A0A0N4SUT0;A0A0N4SVK3	P62322;A0A0N4SUT0;A0A0N4SVK3	U6 snRNA-associated Sm-like protein LSm5	Lsm5	24.2742	24.0573	24.8589	18.8366	19.155	19.6639	19.4464	23.5981	mRNA catabolic process [GO:0006402];mRNA splicing, via spliceosome [GO:0000398];nuclear-transcribed mRNA catabolic process [GO:0000956]	cytoplasm [GO:0005737];Lsm1-7-Pat1 complex [GO:1990726];spliceosomal complex [GO:0005681];U4/U6 x U5 tri-snRNP complex [GO:0046540];U6 snRNP [GO:0005688]	protein heterodimerization activity [GO:0046982];RNA binding [GO:0003723]	RNA degradation;Spliceosome	Acetylation;Complete proteome;mRNA processing;mRNA splicing;Nucleus;Proteomics identification;Reference proteome;Ribonucleoprotein;RNA-binding;Spliceosome	SnRNP Sm proteins family			2	2	2	46.2	46.2	46.2	9.9374	0	12.6	1138500000	8		0.706235	0.174932	2.5409	1.3736
Q8K4P0;D3YX80	Q8K4P0	pre-mRNA 3 end processing protein WDR33	Wdr33	29.4838	29.5355	29.434	29.5344	26.9957	26.9828	26.8437	27.1076	mRNA cleavage [GO:0006379];mRNA polyadenylation [GO:0006378]	collagen trimer [GO:0005581];fibrillar center [GO:0001650];mRNA cleavage and polyadenylation specificity factor complex [GO:0005847];nucleoplasm [GO:0005654];nucleus [GO:0005634];nucleus [GO:0005634]			Acetylation;Collagen;Complete proteome;Isopeptide bond;Methylation;mRNA processing;Nucleus;Phosphoprotein;Proteomics identification;Reference proteome;Repeat;Ubl conjugation;WD repeat				49	49	49	47.7	47.7	47.7	145.27	0	323.31	40922000000	376	+	7.94185	0	2.51447	15.7913
P0CG14	P0CG14	Chromosome transmission fidelity protein 8 homolog isoform 2	Chtf8	22.8306	22.8825	22.7802	22.8141	22.7632	18.6481	20.9083	18.9858	mitotic sister chromatid cohesion [GO:0007064];positive regulation of DNA-directed DNA polymerase activity [GO:1900264]	Ctf18 RFC-like complex [GO:0031390];nucleoplasm [GO:0005654]			Alternative splicing;Complete proteome;Methylation;Nucleus;Phosphoprotein;Reference proteome	DERPC family			3	3	3	9	9	9	52.244	0	10.411	574940000	3	+	1.40486	0.0352332	2.50051	2.3749
Q60597;Q60597-3;Z4YJV4;Q60597-2;Q60597-4;Q5SVY0	Q60597;Q60597-3;Z4YJV4;Q60597-2;Q60597-4	2-oxoglutarate dehydrogenase, mitochondrial	Ogdh	25.4491	26.3373	26.6807	21.9093	25.2541	20.4424	26.0385	18.6852	2-oxoglutarate metabolic process [GO:0006103];cerebellar cortex development [GO:0021695];generation of precursor metabolites and energy [GO:0006091];glycolytic process [GO:0006096];hippocampus development [GO:0021766];histone succinylation [GO:0106077];NADH metabolic process [GO:0006734];olfactory bulb mitral cell layer development [GO:0061034];pyramidal neuron development [GO:0021860];striatum d…	mitochondrial matrix [GO:0005759];mitochondrial membrane [GO:0031966];mitochondrion [GO:0005739];nucleus [GO:0005634];oxoglutarate dehydrogenase complex [GO:0045252]	chaperone binding [GO:0051087];heat shock protein binding [GO:0031072];metal ion binding [GO:0046872];oxoglutarate dehydrogenase (NAD+) activity [GO:0034602];oxoglutarate dehydrogenase (succinyl-transferring) activity [GO:0004591];oxoglutarate dehydrogenase (succinyl-transferring) activity [GO:0004591];thiamine pyrophosphate binding [GO:0030976]	Citrate cycle (TCA cycle);Lysine degradation;Tryptophan metabolism	3D-structure;Acetylation;Alternative splicing;Calcium;Complete proteome;Direct protein sequencing;Glycolysis;Isopeptide bond;Metal-binding;Mitochondrion;Nucleus;Oxidoreductase;Phosphoprotein;Proteomics identification;Reference proteome;Thiamine pyrophosphate;Transit peptide;Ubl conjugation	Alpha-ketoglutarate dehydrogenase family			23	23	19	24.3	24.3	20.7	116.45	0	46.96	2666700000	82		0.550075	0.246594	2.48906	1.12874
A0A0A6YWB0;A0A0A6YVV8;Q9JKP5;A0A0A6YXE3;G3X9Q0;A0A0A6YXP3;A0A0A6YWG1;A0A0A6YXQ4	A0A0A6YWB0;A0A0A6YVV8;Q9JKP5;A0A0A6YXE3;G3X9Q0;A0A0A6YXP3;A0A0A6YWG1;A0A0A6YXQ4	Muscleblind-like protein 1	Mbnl1	23.5744	23.82	24.0062	24.5749	23.542	19.8374	19.6099	23.0843	alternative mRNA splicing, via spliceosome [GO:0000380];embryonic limb morphogenesis [GO:0030326];in utero embryonic development [GO:0001701];mRNA splice site selection [GO:0006376];myoblast differentiation [GO:0045445];nervous system development [GO:0007399];regulation of alternative mRNA splicing, via spliceosome [GO:0000381];regulation of RNA splicing [GO:0043484];regulation of RNA splicing [G…	cytoplasm [GO:0005737];cytoplasmic stress granule [GO:0010494];cytoplasmic stress granule [GO:0010494];cytosol [GO:0005829];nucleoplasm [GO:0005654];nucleus [GO:0005634]	double-stranded RNA binding [GO:0003725];metal ion binding [GO:0046872];metal ion binding [GO:0046872];regulatory region RNA binding [GO:0001069];RNA binding [GO:0003723]		Complete proteome;Cytoplasm;Direct protein sequencing;Metal-binding;mRNA processing;mRNA splicing;Nucleus;Phosphoprotein;Proteomics identification;Reference proteome;Repeat;RNA-binding;Zinc;Zinc-finger	Muscleblind family		RNA-binding	6	3	3	27.1	17	17	37.8	0	28.701	2001700000	15		1.23109	0.0528617	2.47548	2.12856
Q07832;A0A0U1RNM9;A0A0U1RQ54	Q07832	Serine/threonine-protein kinase PLK1	Plk1	28.186	28.0252	28.3638	28.1357	25.9594	25.5272	25.6409	26.0202	centrosome cycle [GO:0007098];establishment of protein localization [GO:0045184];female meiosis chromosome segregation [GO:0016321];female meiosis chromosome segregation [GO:0016321];G2/M transition of mitotic cell cycle [GO:0000086];homologous chromosome segregation [GO:0045143];microtubule bundle formation [GO:0001578];mitotic cell cycle [GO:0000278];mitotic cytokinesis [GO:0000281];mitotic sis…	centrosome [GO:0005813];chromatin [GO:0000785];chromatin [GO:0000785];condensed nuclear chromosome outer kinetochore [GO:0000942];condensed nuclear chromosome, centromeric region [GO:0000780];cytoplasm [GO:0005737];kinetochore [GO:0000776];microtubule cytoskeleton [GO:0015630];midbody [GO:0030496];nucleus [GO:0005634];spindle [GO:0005819];spindle microtubule [GO:0005876];spindle midzone [GO:00512…	anaphase-promoting complex binding [GO:0010997];ATP binding [GO:0005524];ATP binding [GO:0005524];identical protein binding [GO:0042802];magnesium ion binding [GO:0000287];microtubule binding [GO:0008017];protein kinase activity [GO:0004672];protein kinase binding [GO:0019901];protein serine/threonine kinase activity [GO:0004674]	Cell cycle;Oocyte meiosis;Progesterone-mediated oocyte maturation	3D-structure;ATP-binding;Cell cycle;Cell division;Centromere;Chromosome;Complete proteome;Cytoplasm;Cytoskeleton;Isopeptide bond;Kinase;Kinetochore;Mitosis;Nucleotide-binding;Nucleus;Phosphoprotein;Proteomics identification;Reference proteome;Repeat;Serine/threonine-protein kinase;Transferase;Ubl conjugation	Protein kinase superfamily;Protein kinase superfamily, Ser/Thr protein kinase family, CDC5/Polo subfamily			26	26	26	46.3	46.3	46.3	68.3	0	135.96	16076000000	208	+	5.60236	0	2.39073	9.99322
Q9CQH8	Q9CQH8	Ribonuclease P protein subunit p14	Rpp14	22.9746	23.0461	23.3065	20.0646	19.9674	20.6149	19.3935	19.996	tRNA 5'-leader removal [GO:0001682]	multimeric ribonuclease P complex [GO:0030681];nucleus [GO:0005634]	ribonuclease P activity [GO:0004526]	RNA transport	Complete proteome;Hydrolase;Nucleus;Reference proteome;tRNA processing	Eukaryotic/archaeal RNase P protein component 2 family			2	2	2	27.9	27.9	27.9	13.565	0	10.142	505840000	4	+	1.57946	0.0252109	2.35495	2.60468
Q9JII5;Q9JII5-2;Q3UGB5;D3Z4J1	Q9JII5;Q9JII5-2;Q3UGB5;D3Z4J1	DAZ-associated protein 1	Dazap1	26.5209	25.8285	26.4393	25.2704	24.0626	23.6686	23.4012	23.5897	cell differentiation [GO:0030154];cell proliferation [GO:0008283];maternal placenta development [GO:0001893];positive regulation of mRNA splicing, via spliceosome [GO:0048026];spermatogenesis [GO:0007283]	cytoplasm [GO:0005737];cytosol [GO:0005829];nucleoplasm [GO:0005654];nucleus [GO:0005634];ribonucleoprotein complex [GO:1990904]	poly(G) binding [GO:0034046];poly(U) RNA binding [GO:0008266];RNA binding [GO:0003723];RNA binding [GO:0003723];RNA stem-loop binding [GO:0035613]	mRNA surveillance pathway	Acetylation;Alternative splicing;Complete proteome;Cytoplasm;Developmental protein;Differentiation;Methylation;Nucleus;Proteomics identification;Reference proteome;Repeat;RNA-binding;Spermatogenesis			RNA-binding	10	10	10	34.2	34.2	34.2	43.214	0	94.678	10185000000	77	+	3.44317	0.00290909	2.33428	5.50884
Q9EPU4	Q9EPU4	Cleavage and polyadenylation specificity factor subunit 1	Cpsf1	30.5438	30.3098	30.5068	30.4729	28.2725	27.9396	27.9643	28.3972	mRNA cleavage [GO:0006379];mRNA polyadenylation [GO:0006378]	mRNA cleavage and polyadenylation specificity factor complex [GO:0005847];nucleoplasm [GO:0005654]	enzyme binding [GO:0019899];mRNA 3'-UTR AU-rich region binding [GO:0035925];mRNA binding [GO:0003729]	mRNA surveillance pathway	Complete proteome;mRNA processing;Nucleus;Phosphoprotein;Reference proteome;RNA-binding	CPSF1 family			65	65	65	46.4	46.4	46.4	160.82	0	323.31	82201000000	532	+	5.80221	0	2.31492	10.3018
P70372	P70372	ELAV-like protein 1	Elavl1	31.6238	31.6878	31.6443	31.6466	29.2831	29.2465	29.3981	29.4787	3'-UTR-mediated mRNA stabilization [GO:0070935];mRNA stabilization [GO:0048255];negative regulation of gene silencing by miRNA [GO:0060965];positive regulation of translation [GO:0045727];regulation of stem cell population maintenance [GO:2000036]	cytoplasm [GO:0005737];cytosol [GO:0005829];nucleoplasm [GO:0005654];nucleus [GO:0005634];ribonucleoprotein complex [GO:1990904]	AU-rich element binding [GO:0017091];double-stranded RNA binding [GO:0003725];mRNA 3'-UTR AU-rich region binding [GO:0035925];mRNA 3'-UTR binding [GO:0003730];mRNA binding [GO:0003729];protein homodimerization activity [GO:0042803];protein kinase binding [GO:0019901];RNA binding [GO:0003723]		Acetylation;Complete proteome;Cytoplasm;Isopeptide bond;Methylation;Nucleus;Phosphoprotein;Reference proteome;Repeat;RNA-binding;Ubl conjugation	RRM elav family	Q03160;Q80ZW7	RNA-binding	21	20	20	70.9	68.1	68.1	36.169	0	285.64	181000000000	331	+	7.90465	0	2.29897	14.8382
Q8BIQ5;Q8BIQ5-2;A2AEK1;Q8C7E9;A2AEJ8	Q8BIQ5;Q8BIQ5-2;A2AEK1	Cleavage stimulation factor subunit 2	Cstf2	25.3237	25.213	24.8029	24.725	22.8925	22.8755	22.5849	22.6429	cellular response to nerve growth factor stimulus [GO:1990090];mRNA polyadenylation [GO:0006378];mRNA polyadenylation [GO:0006378];pre-mRNA cleavage required for polyadenylation [GO:0098789]	cleavage body [GO:0071920];intracellular [GO:0005622];mRNA cleavage and polyadenylation specificity factor complex [GO:0005847];mRNA cleavage and polyadenylation specificity factor complex [GO:0005847];nuclear body [GO:0016604];nucleoplasm [GO:0005654]	mRNA binding [GO:0003729];RNA binding [GO:0003723];RNA binding [GO:0003723]	mRNA surveillance pathway	Alternative splicing;Complete proteome;Isopeptide bond;Methylation;mRNA processing;Nucleus;Phosphoprotein;Proteomics identification;Reference proteome;Repeat;RNA-binding;Ubl conjugation			RNA-binding	11	11	5	24.5	24.5	14.1	61.341	0	50.269	1763900000	25	+	4.98987	0.0012	2.2672	8.46206
Q8BHD7	Q8BHD7	Polypyrimidine tract-binding protein 3	Ptbp3	23.0759	23.0455	24.3436	22.6825	21.2844	19.8998	20.73	22.2751	erythrocyte maturation [GO:0043249];mRNA processing [GO:0006397];negative regulation of mRNA splicing, via spliceosome [GO:0048025];negative regulation of RNA splicing [GO:0033119];regulation of cell differentiation [GO:0045595];RNA splicing [GO:0008380]	nucleus [GO:0005634]	RNA binding [GO:0003723]		Acetylation;Alternative splicing;Complete proteome;Differentiation;Erythrocyte maturation;mRNA processing;mRNA splicing;Phosphoprotein;Reference proteome;Repeat;Repressor;RNA-binding				22	2	2	57.2	3.4	3.4	56.7	0	72.816	857920000	21	+	1.96034	0.00872555	2.23957	3.1242
Q7TSY6;Q7TSY6-4;Q7TSY6-2;Q7TSY6-3;Q7TSY6-6;Q7TSY6-5;Q7TSY6-7	Q7TSY6;Q7TSY6-4;Q7TSY6-2;Q7TSY6-3;Q7TSY6-6;Q7TSY6-5;Q7TSY6-7	CUGBP Elav-like family member 4	Celf4	22.832	23.7035	23.2112	22.9001	21.7248	21.8177	19.669	20.4914	alternative mRNA splicing, via spliceosome [GO:0000380];mRNA splice site selection [GO:0006376];negative regulation of excitatory postsynaptic potential [GO:0090394];negative regulation of mRNA splicing, via spliceosome [GO:0048025];positive regulation of mRNA splicing, via spliceosome [GO:0048026];regulation of alternative mRNA splicing, via spliceosome [GO:0000381];regulation of retina developm…	cytoplasm [GO:0005737];nucleus [GO:0005634]	BRE binding [GO:0042835];mRNA binding [GO:0003729];pre-mRNA binding [GO:0036002]		Activator;Alternative splicing;Complete proteome;Cytoplasm;mRNA processing;mRNA splicing;Nucleus;Reference proteome;Repeat;RNA-binding	CELF/BRUNOL family			5	5	3	7.2	7.2	3.9	51.932	0	7.6241	340620000	14	+	2.16742	0.00716842	2.23597	3.42189
E0CXT7	E0CXT7		Cpsf4	28.072	28.2289	28.0102	27.9672	25.9489	25.8545	25.7379	25.8553			nucleic acid binding [GO:0003676];zinc ion binding [GO:0008270]	mRNA surveillance pathway	Complete proteome;Metal-binding;Proteomics identification;Reference proteome;Zinc;Zinc-finger			RNA-binding	13	13	1	71	71	6.7	30.255	0	149.87	17744000000	122	+	7.12131	0	2.22043	12.9278
P81122	P81122	Insulin receptor substrate 2	Irs2	24.4858	20.5912	19.1688	24.7665	20.0704	19.5015	19.6946	21.0355	brain development [GO:0007420];cell proliferation [GO:0008283];cellular response to glucose stimulus [GO:0071333];cellular response to insulin stimulus [GO:0032869];insulin receptor signaling pathway [GO:0008286];mammary gland development [GO:0030879];negative regulation of B cell apoptotic process [GO:0002903];negative regulation of kinase activity [GO:0033673];negative regulation of plasma memb…	cytosol [GO:0005829];plasma membrane [GO:0005886]	14-3-3 protein binding [GO:0071889];insulin receptor binding [GO:0005158];phosphatidylinositol 3-kinase binding [GO:0043548];protein domain specific binding [GO:0019904];protein kinase binding [GO:0019901];protein phosphatase binding [GO:0019903];signal transducer activity [GO:0004871]	Adipocytokine signaling pathway;Aldosterone-regulated sodium reabsorption;Insulin signaling pathway;Neurotrophin signaling pathway;Type II diabetes mellitus	3D-structure;Complete proteome;Cytoplasm;Direct protein sequencing;Methylation;Phosphoprotein;Reference proteome;Transducer		P06213-1;P09405;Q8BHZ4;Q8CGK3;Q923E4		7	7	7	7	7	7	136.76	0	11.821	1614200000	23		0.740123	0.166153	2.17756	1.41161
Q9D7H3;D3Z263;D6RD00;D6REI7	Q9D7H3	RNA 3-terminal phosphate cyclase	RtcA	25.436	25.9885	26.157	25.5027	23.7926	23.6958	23.3461	23.6085	RNA processing [GO:0006396]	nucleoplasm [GO:0005654];nucleus [GO:0005634]	ATP binding [GO:0005524];RNA-3'-phosphate cyclase activity [GO:0003963];RNA-3'-phosphate cyclase activity [GO:0003963]		ATP-binding;Complete proteome;Ligase;Nucleotide-binding;Nucleus;Proteomics identification;Reference proteome	RNA 3'-terminal cyclase family, Type 1 subfamily			13	13	13	55.7	55.7	55.7	39.254	0	101.41	3759900000	56	+	4.40085	0.000864	2.16026	7.14723
Q99KS2	Q99KS2	Neugrin	Ngrn	25.4545	25.0373	25.1122	26.0623	23.0929	23.5155	23.5894	23.0537	cell differentiation [GO:0030154];nervous system development [GO:0007399]	extracellular region [GO:0005576];nucleus [GO:0005634]			Alternative splicing;Complete proteome;Developmental protein;Differentiation;Glycoprotein;Neurogenesis;Nucleus;Phosphoprotein;Reference proteome;Secreted;Signal	Neugrin family			10	10	10	37.5	37.5	37.5	32.446	0	34.861	2436300000	50	+	3.61011	0.00312195	2.10373	5.65482
Q60715;Q60715-2;E9Q7B0	Q60715;Q60715-2;E9Q7B0	Prolyl 4-hydroxylase subunit alpha-1	P4ha1	22.5864	22.201	21.8902	22.4872	20.4317	20.0379	19.4474	21.3559	collagen fibril organization [GO:0030199];peptidyl-proline hydroxylation to 4-hydroxy-L-proline [GO:0018401]	endoplasmic reticulum [GO:0005783];endoplasmic reticulum lumen [GO:0005788];intracellular membrane-bounded organelle [GO:0043231];mitochondrion [GO:0005739];procollagen-proline 4-dioxygenase complex [GO:0016222];procollagen-proline 4-dioxygenase complex [GO:0016222]	identical protein binding [GO:0042802];iron ion binding [GO:0005506];iron ion binding [GO:0005506];L-ascorbic acid binding [GO:0031418];oxidoreductase activity, acting on single donors with incorporation of molecular oxygen, incorporation of two atoms of oxygen [GO:0016702];procollagen-proline 4-dioxygenase activity [GO:0004656]	Arginine and proline metabolism	Alternative splicing;Complete proteome;Dioxygenase;Endoplasmic reticulum;Glycoprotein;Iron;Metal-binding;Oxidoreductase;Proteomics identification;Reference proteome;Signal;TPR repeat;Vitamin C	P4HA family			4	4	4	9	9	9	60.909	0	10.347	240600000	8	+	2.42643	0.00517755	1.97298	3.7212
P28658	P28658	Ataxin-10	Atxn10	24.2876	22.2504	22.8109	19.4175	21.9085	20.2805	18.9888	19.7376	cilium assembly [GO:0060271];nervous system development [GO:0007399];neuron projection development [GO:0031175];protein homotrimerization [GO:0070207]	cytoplasm [GO:0005737];cytosol [GO:0005829];dendrite [GO:0030425];neuronal cell body [GO:0043025];perinuclear region of cytoplasm [GO:0048471];plasma membrane [GO:0005886]	enzyme binding [GO:0019899];identical protein binding [GO:0042802]		Complete proteome;Cytoplasm;Direct protein sequencing;Methylation;Phosphoprotein;Reference proteome	Ataxin-10 family	Q8BP00		7	7	7	17.1	17.1	17.1	53.706	0	24.228	386030000	35		0.82095	0.135809	1.96274	1.51798
Q9D824;Q9D824-3;Q9D824-2;Q9D824-4;D3Z3F1	Q9D824;Q9D824-3;Q9D824-2;Q9D824-4;D3Z3F1	Pre-mRNA 3-end-processing factor FIP1	Fip1l1	30.0054	29.8386	29.7437	30.2734	27.8555	28.101	28.1198	27.9722	mRNA polyadenylation [GO:0006378];pre-mRNA cleavage required for polyadenylation [GO:0098789]	mRNA cleavage and polyadenylation specificity factor complex [GO:0005847];nucleus [GO:0005634]	RNA binding [GO:0003723]	mRNA surveillance pathway	Alternative splicing;Complete proteome;mRNA processing;Nucleus;Phosphoprotein;Proteomics identification;Reference proteome;RNA-binding	FIP1 family			31	31	31	55.6	55.6	55.6	64.958	0	323.31	59278000000	227	+	5.23306	0.00116757	1.95314	8.43862
P19246	P19246	Neurofilament heavy polypeptide	Nefh	21.0441	21.5827	20.7304	21.9216	19.4257	19.7144	19.7217	18.6653	axon development [GO:0061564];cellular response to leukemia inhibitory factor [GO:1990830];intermediate filament bundle assembly [GO:0045110];intermediate filament cytoskeleton organization [GO:0045104];microtubule cytoskeleton organization [GO:0000226];neurofilament bundle assembly [GO:0033693];neurofilament cytoskeleton organization [GO:0060052];peripheral nervous system neuron axonogenesis [GO…	axon [GO:0030424];cytoplasm [GO:0005737];cytoskeleton [GO:0005856];mitochondrion [GO:0005739];myelin sheath [GO:0043209];neurofibrillary tangle [GO:0097418];neurofilament [GO:0005883];postsynaptic density [GO:0014069]	protein kinase binding [GO:0019901];structural molecule activity [GO:0005198]	Amyotrophic lateral sclerosis (ALS)	Coiled coil;Complete proteome;Cytoplasm;Direct protein sequencing;Intermediate filament;Phosphoprotein;Reference proteome;Repeat	Intermediate filament family			8	7	7	7.9	7.1	7.1	116.99	0	18.415	417960000	36	+	2.74326	0.00381457	1.9379	4.1702
E9Q8X5	E9Q8X5		Zbtb10	22.8315	22.3638	22.1958	21.6306	19.1472	21.8435	20.0818	20.2884		nucleoplasm [GO:0005654]	nucleic acid binding [GO:0003676]		Complete proteome;Metal-binding;Proteomics identification;Reference proteome;Zinc;Zinc-finger				7	7	7	10.9	10.9	10.9	94.044	0	9.6139	312850000	10	+	1.69254	0.0217225	1.91521	2.69108
D6RJ50;Q5XJY4;D6RCZ6	D6RJ50;Q5XJY4	Presenilins-associated rhomboid-like protein, mitochondrial;P-beta	Parl	22.2738	22.8567	22.8287	21.8396	19.9407	19.6869	20.3114	22.2091	negative regulation of intrinsic apoptotic signaling pathway [GO:2001243];negative regulation of release of cytochrome c from mitochondria [GO:0090201];proteolysis [GO:0006508];regulation of autophagy of mitochondrion [GO:1903146];regulation of mitochondrion organization [GO:0010821];regulation of protein targeting to mitochondrion [GO:1903214];regulation of proteolysis [GO:0030162];regulation of…	integral component of membrane [GO:0016021];mitochondrial inner membrane [GO:0005743];mitochondrion [GO:0005739];nucleus [GO:0005634]	endopeptidase activity [GO:0004175];serine-type endopeptidase activity [GO:0004252]		Complete proteome;Hydrolase;Membrane;Mitochondrion;Mitochondrion inner membrane;Nucleus;Phosphoprotein;Protease;Proteomics identification;Reference proteome;Serine protease;Transit peptide;Transmembrane;Transmembrane helix	Peptidase S54 family			4	4	4	25.1	25.1	25.1	19.411	0	13.616	417730000	13	+	1.6625	0.0225916	1.91271	2.65045
Q8C2Q3;E9QL13;Q8C2Q3-2;J3QN51;J3QPT3;J3QQ01	Q8C2Q3;E9QL13;Q8C2Q3-2	RNA-binding protein 14	Rbm14	30.2839	30.43	30.3317	30.4261	28.3506	28.4416	28.5125	28.6206	activation of innate immune response [GO:0002218];centriole assembly [GO:0098534];centriole assembly [GO:0098534];histone deacetylation [GO:0016575];innate immune response [GO:0045087];negative regulation of centriole replication [GO:0046600];positive regulation of transcription by RNA polymerase II [GO:0045944];SMAD protein signal transduction [GO:0060395];transcription, DNA-templated [GO:000635…	cytoplasm [GO:0005737];nuclear speck [GO:0016607];nucleolus [GO:0005730];nucleus [GO:0005634];transcription factor complex [GO:0005667]	ligand-dependent nuclear receptor transcription coactivator activity [GO:0030374];RNA binding [GO:0003723];RNA binding [GO:0003723]		Acetylation;Alternative splicing;Complete proteome;Cytoplasm;Immunity;Innate immunity;Isopeptide bond;Nucleus;Phosphoprotein;Proteomics identification;Reference proteome;Repeat;RNA-binding;Transcription;Transcription regulation;Ubl conjugation			RNA-binding	37	37	29	55.3	55.3	40.8	69.448	0	323.31	95311000000	456	+	6.85799	0	1.88661	11.2639
Q99N91	Q99N91	39S ribosomal protein L34, mitochondrial	Mrpl34	23.208	22.6494	22.7538	23.3431	22.2386	20.964	20.4856	20.8416	translation [GO:0006412]	mitochondrial large ribosomal subunit [GO:0005762];mitochondrion [GO:0005739]	structural constituent of ribosome [GO:0003735]		Complete proteome;Mitochondrion;Phosphoprotein;Reference proteome;Ribonucleoprotein;Ribosomal protein;Transit peptide	Bacterial ribosomal protein bL34 family			3	3	3	15.2	15.2	15.2	10.531	0	8.0583	503740000	11	+	2.35807	0.00583318	1.85612	3.58171
Q9CY50;A0A286YDB7;A0A286YCT4;A0A286YCG8	Q9CY50;A0A286YDB7;A0A286YCT4;A0A286YCG8	Translocon-associated protein subunit alpha	Ssr1	24.5427	24.4817	23.8485	20.5368	19.962	23.7201	18.4304	23.8971	cotranslational protein targeting to membrane [GO:0006613]	endoplasmic reticulum [GO:0005783];endoplasmic reticulum membrane [GO:0005789];endoplasmic reticulum membrane [GO:0005789];integral component of membrane [GO:0016021]		Protein processing in endoplasmic reticulum	Calcium;Complete proteome;Endoplasmic reticulum;Glycoprotein;Membrane;Phosphoprotein;Proteomics identification;Reference proteome;Signal;Transmembrane;Transmembrane helix	TRAP-alpha family			2	2	2	6.6	6.6	6.6	32.065	0	4.2958	1590000000	18		0.509419	0.27645	1.85007	1.04728
Q9D0E1;B8JK32;F6W322;F7C9U3;Q91VC4;G3X924	Q9D0E1;B8JK32	Heterogeneous nuclear ribonucleoprotein M	Hnrnpm	31.4249	31.3425	31.5246	31.3744	29.5236	29.4714	29.5031	29.8406	alternative mRNA splicing, via spliceosome [GO:0000380];MAPK cascade [GO:0000165];mRNA splicing, via spliceosome [GO:0000398];positive regulation of cellular extravasation [GO:0002693];tumor necrosis factor-mediated signaling pathway [GO:0033209]	catalytic step 2 spliceosome [GO:0071013];caveola [GO:0005901];cell surface [GO:0009986];extracellular matrix [GO:0031012];integral component of membrane [GO:0016021];intracellular [GO:0005622];nuclear matrix [GO:0016363];nucleoplasm [GO:0005654];paraspeckles [GO:0042382];perinuclear region of cytoplasm [GO:0048471];spliceosomal complex [GO:0005681]	protein domain specific binding [GO:0019904];protein homodimerization activity [GO:0042803];RNA binding [GO:0003723];RNA binding [GO:0003723]	Spliceosome	Acetylation;Alternative splicing;Cell membrane;Coiled coil;Complete proteome;Cytoplasm;Direct protein sequencing;Glycoprotein;Isopeptide bond;Membrane;Methylation;mRNA processing;mRNA splicing;Nucleus;Phosphoprotein;Proteomics identification;Reference proteome;Repeat;Ribonucleoprotein;RNA-binding;Signal-anchor;Spliceosome;Transmembrane;Transmembrane helix;Ubl conjugation			RNA-binding	57	57	1	82	82	5.8	77.648	0	323.31	243000000000	924	+	5.90657	0	1.83192	9.40608
Q9R1P4;A0A1B0GS70	Q9R1P4;A0A1B0GS70	Proteasome subunit alpha type-1	Psma1	22.8815	20.466	24.1753	21.9758	22.9413	20.904	18.715	19.7062	immune system process [GO:0002376];negative regulation of inflammatory response to antigenic stimulus [GO:0002862];proteolysis involved in cellular protein catabolic process [GO:0051603];ubiquitin-dependent protein catabolic process [GO:0006511]	centrosome [GO:0005813];cytoplasm [GO:0005737];cytosol [GO:0005829];nucleoplasm [GO:0005654];nucleus [GO:0005634];proteasome complex [GO:0000502];proteasome core complex [GO:0005839];proteasome core complex, alpha-subunit complex [GO:0019773]	lipopolysaccharide binding [GO:0001530];threonine-type endopeptidase activity [GO:0004298];threonine-type endopeptidase activity [GO:0004298]	Proteasome	3D-structure;Acetylation;Complete proteome;Cytoplasm;Direct protein sequencing;Glycoprotein;Hydrolase;Immunity;Isopeptide bond;Nucleus;Phosphoprotein;Protease;Proteasome;Proteomics identification;Reference proteome;Threonine protease;Ubl conjugation	Peptidase T1A family	Q91X58;Q9UM47		6	6	6	22.1	22.1	22.1	29.546	0	12.905	475450000	24		0.739969	0.169021	1.80805	1.39293
O08848	O08848	60 kDa SS-A/Ro ribonucleoprotein	Trove2	21.9031	21.948	21.8126	22.4838	19.9032	19.8931	19.9082	21.5219	cilium assembly [GO:0060271];immune system development [GO:0002520];response to UV [GO:0009411];smoothened signaling pathway [GO:0007224]	cytoplasm [GO:0005737];cytosol [GO:0005829];intracellular ribonucleoprotein complex [GO:0030529];nucleoplasm [GO:0005654];nucleus [GO:0005634]	metal ion binding [GO:0046872];misfolded RNA binding [GO:0034336];RNA binding [GO:0003723];U2 snRNA binding [GO:0030620]	Systemic lupus erythematosus	Acetylation;Cilium biogenesis/degradation;Complete proteome;Cytoplasm;Direct protein sequencing;Metal-binding;Phosphoprotein;Reference proteome;Repeat;Ribonucleoprotein;RNA-binding	Ro 60 kDa family		RNA-binding	3	3	3	5.8	5.8	5.8	60.123	0	5.5934	189410000	17	+	2.14764	0.00802667	1.73025	3.24899
Q8BXR9;F8WIZ7;Q8BXR9-2;V9GXX3	Q8BXR9;F8WIZ7;Q8BXR9-2;V9GXX3	Oxysterol-binding protein-related protein 6;Oxysterol-binding protein	Osbpl6	21.2402	20.9493	20.7301	21.306	19.5123	19.4984	18.7632	19.5521	lipid transport [GO:0006869]	cytosol [GO:0005829];endoplasmic reticulum membrane [GO:0005789];nuclear membrane [GO:0031965];perinuclear endoplasmic reticulum [GO:0097038];plasma membrane [GO:0005886]	lipid binding [GO:0008289]		Acetylation;Alternative splicing;Cell membrane;Coiled coil;Complete proteome;Cytoplasm;Endoplasmic reticulum;Lipid transport;Lipid-binding;Membrane;Nucleus;Phosphoprotein;Proteomics identification;Reference proteome;Transport	OSBP family			2	2	2	2.3	2.3	2.3	108.92	0.00035474	3.4643	113950000	4	+	3.51538	0.00266667	1.72488	5.19455
P70166;F6X7Z3;Q059Z2	P70166;F6X7Z3;Q059Z2	Cytoplasmic polyadenylation element-binding protein 1	Cpeb1	22.1816	22.7547	21.894	23.0586	20.67	20.654	20.8011	20.9706	cellular response to amino acid stimulus [GO:0071230];cellular response to hypoxia [GO:0071456];cellular response to insulin stimulus [GO:0032869];cellular response to lipopolysaccharide [GO:0071222];mRNA processing [GO:0006397];mRNA transport [GO:0051028];negative regulation of cell proliferation [GO:0008285];negative regulation of cytoplasmic translation [GO:2000766];negative regulation of tran…	cell junction [GO:0030054];centrosome [GO:0005813];cytoplasm [GO:0005737];cytosol [GO:0005829];growth cone [GO:0030426];meiotic spindle [GO:0072687];membrane [GO:0016020];messenger ribonucleoprotein complex [GO:1990124];neuron projection [GO:0043005];neuronal cell body [GO:0043025];nucleoplasm [GO:0005654];nucleus [GO:0005634];P-body [GO:0000932];perinuclear region of cytoplasm [GO:0048471];posts…	metal ion binding [GO:0046872];mRNA 3'-UTR AU-rich region binding [GO:0035925];mRNA 3'-UTR binding [GO:0003730];mRNA binding [GO:0003729];ribosome binding [GO:0043022];RNA binding [GO:0003723];translation factor activity, RNA binding [GO:0008135];translation regulator activity [GO:0045182];translation repressor activity, mRNA regulatory element binding [GO:0000900]	Dorso-ventral axis formation;Oocyte meiosis;Progesterone-mediated oocyte maturation	Activator;Cell junction;Cell membrane;Complete proteome;Cytoplasm;Membrane;Metal-binding;mRNA processing;Phosphoprotein;Postsynaptic cell membrane;Proteomics identification;Reference proteome;Repeat;Repressor;Ribonucleoprotein;RNA-binding;Synapse;Translation regulation;Zinc	RRM CPEB family		RNA-binding	5	5	5	10.3	10.3	10.3	61.917	0	16.893	409780000	15	+	3.0822	0.0028189	1.69826	4.52956
F8WHN2;Q8VDS3;H3BK45;F6WJA6	F8WHN2;Q8VDS3;H3BK45;F6WJA6	Chromobox protein homolog 7	Cbx7	19.7002	22.5112	22.5631	22.8969	20.5732	19.5292	21.4765	19.3366	chromatin organization [GO:0006325];developmental process involved in reproduction [GO:0003006];negative regulation of transcription by RNA polymerase II [GO:0000122];positive regulation of transcription elongation from RNA polymerase II promoter [GO:0032968];response to drug [GO:0042493];sebaceous gland development [GO:0048733];sebaceous gland development [GO:0048733];transcription, DNA-template…	cytosol [GO:0005829];heterochromatin [GO:0000792];heterochromatin [GO:0000792];nuclear chromatin [GO:0000790];nucleoplasm [GO:0005654];nucleus [GO:0005634];PcG protein complex [GO:0031519];PRC1 complex [GO:0035102]	chromatin binding [GO:0003682];methylated histone binding [GO:0035064];single-stranded RNA binding [GO:0003727]		3D-structure;Chromatin regulator;Chromosome;Complete proteome;Nucleus;Proteomics identification;Reference proteome;Repressor;RNA-binding;Transcription;Transcription regulation		Q9HCE1;Q9NZI8		2	2	2	9.2	9.2	9.2	28.625	0	5.9971	351970000	2		0.966611	0.102046	1.68897	1.69795
Q8BZX4-2;Q8BZX4;A0A1B0GSR3;A0A1B0GSB4	Q8BZX4-2;Q8BZX4;A0A1B0GSR3;A0A1B0GSB4	Splicing regulatory glutamine/lysine-rich protein 1	Srek1	25.3536	25.2306	25.3436	25.3365	23.433	23.7061	23.6356	23.7874	mRNA processing [GO:0006397];regulation of alternative mRNA splicing, via spliceosome [GO:0000381];regulation of alternative mRNA splicing, via spliceosome [GO:0000381];RNA splicing [GO:0008380]	nuclear speck [GO:0016607];nucleoplasm [GO:0005654];spliceosomal complex [GO:0005681]	nucleic acid binding [GO:0003676];RNA binding [GO:0003723]		Alternative splicing;Coiled coil;Complete proteome;Isopeptide bond;mRNA processing;mRNA splicing;Nucleus;Phosphoprotein;Proteomics identification;Reference proteome;RNA-binding;Spliceosome;Ubl conjugation	Splicing factor SR family			8	8	8	22.1	22.1	22.1	69.12	0	148.49	2866000000	51	+	6.07895	0	1.67556	9.25456
E9Q1A0;G3X9L9;Q80YT7;Q3UR03;Q80YT7-2;A0A0G2JEX6;H3BJ38	E9Q1A0;G3X9L9;Q80YT7;Q3UR03	Myomegalin	Pde4dip	22.2434	22.4715	22.6818	22.6516	21.6429	20.9582	22.0128	18.753	cellular protein-containing complex assembly [GO:0034622];regulation of Golgi organization [GO:1903358]	centrosome [GO:0005813];cytoplasm [GO:0005737];Golgi apparatus [GO:0005794];microtubule organizing center [GO:0005815];myofibril [GO:0030016];nucleus [GO:0005634]	enzyme binding [GO:0019899];protein-containing complex scaffold activity [GO:0032947]		Alternative splicing;Coiled coil;Complete proteome;Cytoplasm;Cytoskeleton;Golgi apparatus;Phosphoprotein;Proteomics identification;Reference proteome				8	7	7	4.7	4.4	4.4	272.42	0	30.267	480440000	8		1.19457	0.0635307	1.67032	1.99644
Q9DCL9;D3Z6P1;D6RCU8	Q9DCL9;D3Z6P1;D6RCU8	Multifunctional protein ADE2;Phosphoribosylaminoimidazole-succinocarboxamide synthase;Phosphoribosylaminoimidazole carboxylase	Paics	22.6192	21.8795	21.3725	20.7297	22.2059	19.1342	19.1673	19.4182	'de novo' IMP biosynthetic process [GO:0006189]	cytoplasm [GO:0005737]	ATP binding [GO:0005524];cadherin binding [GO:0045296];identical protein binding [GO:0042802];phosphoribosylaminoimidazole carboxylase activity [GO:0004638];phosphoribosylaminoimidazolesuccinocarboxamide synthase activity [GO:0004639]	Purine metabolism	Acetylation;ATP-binding;Complete proteome;Decarboxylase;Ligase;Lyase;Multifunctional enzyme;Nucleotide-binding;Phosphoprotein;Proteomics identification;Purine biosynthesis;Reference proteome	AIR carboxylase family, Class II subfamily;SAICAR synthetase family			4	4	4	11.3	11.3	11.3	47.006	0	12.665	333040000	14		1.01956	0.0916142	1.66881	1.76653
Q9ES97;Q9ES97-5;Q9ES97-2;Q9ES97-3;Q9ES97-4	Q9ES97;Q9ES97-5;Q9ES97-2;Q9ES97-3;Q9ES97-4	Reticulon-3	Rtn3	26.2322	27.6858	26.0775	26.6737	25.1959	25.0669	24.8666	25.075	apoptotic process [GO:0006915];endoplasmic reticulum tubular network formation [GO:0071787];endoplasmic reticulum tubular network organization [GO:0071786];vesicle-mediated transport [GO:0016192]	endoplasmic reticulum [GO:0005783];endoplasmic reticulum membrane [GO:0005789];Golgi membrane [GO:0000139];integral component of membrane [GO:0016021]			Acetylation;Alternative splicing;Apoptosis;Complete proteome;Direct protein sequencing;Endoplasmic reticulum;ER-Golgi transport;Golgi apparatus;Membrane;Phosphoprotein;Reference proteome;Transmembrane;Transmembrane helix;Transport		Q8NHH9;Q8WXF7		2	2	2	3.4	3.4	3.4	103.88	0.00069686	3.2469	5559600000	9	+	2.33312	0.00732915	1.61622	3.44908
E9PX68;E9Q585;E9Q1Q0;A0A0J9YTU2;A0A0J9YU76	E9PX68;E9Q585;E9Q1Q0		Slc4a1ap	23.9829	24.3928	24.5573	24.4006	23.2518	22.928	22.4046	22.3439		intracellular membrane-bounded organelle [GO:0043231];nucleoplasm [GO:0005654];plasma membrane [GO:0005886]	mRNA binding [GO:0003729]		Coiled coil;Complete proteome;Proteomics identification;Reference proteome				12	12	12	23	23	23	82.886	0	89.602	1274700000	29	+	3.16976	0.00284127	1.60137	4.58084
F8WI22;A0A087WQA0;Q8K019-3;A0A087WRN1;A0A087WRF8	F8WI22;A0A087WQA0;Q8K019-3;A0A087WRN1	Bcl-2-associated transcription factor 1	Bclaf1	22.3295	22.8559	22.3445	22.9499	22.5015	19.7209	21.6818	20.2124	apoptotic process [GO:0006915];cellular response to leukemia inhibitory factor [GO:1990830];negative regulation of transcription, DNA-templated [GO:0045892];positive regulation of apoptotic process [GO:0043065];positive regulation of DNA-templated transcription, initiation [GO:2000144];positive regulation of intrinsic apoptotic signaling pathway [GO:2001244];positive regulation of response to DNA…	cytoplasm [GO:0005737];nuclear speck [GO:0016607];nucleoplasm [GO:0005654];nucleus [GO:0005634];nucleus [GO:0005634]	DNA binding [GO:0003677]		Acetylation;Alternative splicing;Citrullination;Coiled coil;Complete proteome;Cytoplasm;DNA-binding;Isopeptide bond;Methylation;Nucleus;Phosphoprotein;Proteomics identification;Reference proteome;Repressor;Transcription;Transcription regulation;Ubl conjugation	BCLAF1/THRAP3 family			34	1	1	41.6	1.8	1.8	100.28	0.00035562	3.4891	539980000	9		1.26999	0.0566807	1.59081	2.08114
Q9JI44;Q9JI44-2	Q9JI44;Q9JI44-2	DNA methyltransferase 1-associated protein 1	Dmap1	21.9509	21.6904	21.158	21.6257	20.4558	20.6337	18.7647	20.2226	chromatin remodeling [GO:0006338];DNA repair [GO:0006281];histone H2A acetylation [GO:0043968];histone H4 acetylation [GO:0043967];negative regulation of transcription by RNA polymerase II [GO:0000122];negative regulation of transcription, DNA-templated [GO:0045892];positive regulation of transcription factor import into nucleus [GO:0042993];regulation of growth [GO:0040008];response to ethanol […	cytoplasm [GO:0005737];cytosol [GO:0005829];NuA4 histone acetyltransferase complex [GO:0035267];nucleoplasm [GO:0005654];nucleus [GO:0005634];replication fork [GO:0005657]	RNA polymerase II repressing transcription factor binding [GO:0001103];transcription corepressor activity [GO:0003714]		Alternative splicing;Chromatin regulator;Coiled coil;Complete proteome;Cytoplasm;Growth regulation;Isopeptide bond;Nucleus;Phosphoprotein;Reference proteome;Repressor;Transcription;Transcription regulation;Ubl conjugation				4	4	4	16	16	16	53.129	0	10.19	198680000	7	+	1.87592	0.0155281	1.58705	2.84729
O35900;O35901	O35900;O35901	U6 snRNA-associated Sm-like protein LSm2	Lsm2	25.8069	26.158	26.0578	26.4179	24.3681	24.5452	24.6787	24.574	mRNA catabolic process [GO:0006402];mRNA splicing, via spliceosome [GO:0000398];mRNA splicing, via spliceosome [GO:0000398];spliceosomal tri-snRNP complex assembly [GO:0000244]	catalytic step 2 spliceosome [GO:0071013];cytoplasm [GO:0005737];Lsm1-7-Pat1 complex [GO:1990726];P-body [GO:0000932];precatalytic spliceosome [GO:0071011];U4/U6 x U5 tri-snRNP complex [GO:0046540];U6 snRNP [GO:0005688]	protein kinase binding [GO:0019901];Ral GTPase binding [GO:0017160];Ral GTPase binding [GO:0017160];RNA binding [GO:0003723]	RNA degradation;Spliceosome	Complete proteome;mRNA processing;mRNA splicing;Nucleus;Phosphoprotein;Proteomics identification;Reference proteome;Ribonucleoprotein;RNA-binding;Spliceosome	SnRNP Sm proteins family		RNA-binding	6	6	6	69.5	69.5	69.5	10.834	0	29.622	5899000000	55	+	4.4866	0.00313333	1.56864	6.48463
Q9D937;A0A087WQJ5;A0A087WRC2	Q9D937;A0A087WQJ5;A0A087WRC2	Uncharacterized protein C11orf98 homolog	1810009A15Rik;Ints5	23.6825	19.4965	23.0262	22.7586	23.1974	19.3856	21.5739	18.61					Coiled coil;Complete proteome;Reference proteome				3	3	3	23.6	23.6	23.6	14.098	0	17.367	744230000	9		0.506525	0.282122	1.54925	1.03138
P35486	P35486	Pyruvate dehydrogenase E1 component subunit alpha, somatic form, mitochondrial	Pdha1	21.1064	20.1493	21.5223	22.7865	20.3503	20.4753	19.2308	19.3523	acetyl-CoA biosynthetic process from pyruvate [GO:0006086];glucose metabolic process [GO:0006006];mitochondrial acetyl-CoA biosynthetic process from pyruvate [GO:0061732];tricarboxylic acid cycle [GO:0006099]	mitochondrial matrix [GO:0005759];mitochondrion [GO:0005739];myelin sheath [GO:0043209];nucleolus [GO:0005730];pyruvate dehydrogenase complex [GO:0045254]	pyruvate dehydrogenase (acetyl-transferring) activity [GO:0004739];pyruvate dehydrogenase (NAD+) activity [GO:0034604];pyruvate dehydrogenase activity [GO:0004738]	Butanoate metabolism;Citrate cycle (TCA cycle);Glycolysis / Gluconeogenesis;Pyruvate metabolism;Valine, leucine and isoleucine biosynthesis	Acetylation;Carbohydrate metabolism;Complete proteome;Direct protein sequencing;Glucose metabolism;Mitochondrion;Oxidoreductase;Phosphoprotein;Pyruvate;Reference proteome;Thiamine pyrophosphate;Transit peptide;Tricarboxylic acid cycle				21	21	21	46.7	46.7	46.7	43.231	0	69.73	10431000000	126		1.28414	0.0559459	1.53895	2.08989
Q9CQF3;A0A1D5RM23;A0A1D5RLT7;A0A1D5RLS2	Q9CQF3;A0A1D5RM23;A0A1D5RLT7;A0A1D5RLS2	Cleavage and polyadenylation specificity factor subunit 5	Nudt21	24.3758	24.2159	24.5357	24.4105	23.266	22.3215	22.8959	22.9213	messenger ribonucleoprotein complex assembly [GO:1990120];mRNA cleavage [GO:0006379];mRNA polyadenylation [GO:0006378];mRNA polyadenylation [GO:0006378];mRNA processing [GO:0006397];positive regulation of mRNA 3'-end processing [GO:0031442];positive regulation of mRNA cleavage [GO:0031439];positive regulation of mRNA polyadenylation [GO:1900365];positive regulation of pro-B cell differentiation […	centrosome [GO:0005813];cytoplasm [GO:0005737];microtubule organizing center [GO:0005815];mRNA cleavage and polyadenylation specificity factor complex [GO:0005847];mRNA cleavage factor complex [GO:0005849];mRNA cleavage factor complex [GO:0005849];nuclear body [GO:0016604];nucleus [GO:0005634];paraspeckles [GO:0042382]	AU-rich element binding [GO:0017091];chromatin binding [GO:0003682];histone deacetylase binding [GO:0042826];hydrolase activity [GO:0016787];hydrolase activity [GO:0016787];identical protein binding [GO:0042802];mRNA binding [GO:0003729];mRNA binding [GO:0003729];protein homodimerization activity [GO:0042803]	mRNA surveillance pathway	Acetylation;Complete proteome;Cytoplasm;Differentiation;Methylation;mRNA processing;Nucleus;Phosphoprotein;Proteomics identification;Reference proteome;RNA-binding	Nudix hydrolase family, CPSF5 subfamily			4	4	4	27.3	27.3	27.3	26.24	0	37.434	1539600000	28	+	3.51323	0.00241509	1.53329	5.00312
Q3UEB3-2;Q3UEB3;Q3UEB3-3	Q3UEB3-2;Q3UEB3;Q3UEB3-3	Poly(U)-binding-splicing factor PUF60	Puf60	27.823	28.1539	28.3383	27.8637	26.2531	26.3869	26.4769	26.9814	apoptotic process [GO:0006915];mRNA processing [GO:0006397];regulation of transcription, DNA-templated [GO:0006355];RNA splicing [GO:0008380];transcription, DNA-templated [GO:0006351]	cell junction [GO:0030054];cyclin-dependent protein kinase activating kinase holoenzyme complex [GO:0019907];intracellular ribonucleoprotein complex [GO:0030529];nucleoplasm [GO:0005654]	cadherin binding [GO:0045296];DNA binding [GO:0003677];identical protein binding [GO:0042802];RNA binding [GO:0003723]	Spliceosome	Acetylation;Alternative splicing;Apoptosis;Complete proteome;DNA-binding;Isopeptide bond;mRNA processing;mRNA splicing;Nucleus;Phosphoprotein;Reference proteome;Repeat;Repressor;Ribonucleoprotein;RNA-binding;Transcription;Transcription regulation;Ubl conjugation	RRM half pint family		RNA-binding	21	21	21	59.4	59.4	59.4	58.544	0	287.29	20892000000	160	+	3.55941	0.00248544	1.52015	5.05415
Q6PB66;F6V2A3	Q6PB66	Leucine-rich PPR motif-containing protein, mitochondrial	Lrpprc	29.905	30.218	30.2772	29.7847	28.5832	28.4901	28.4533	28.662	mRNA transport [GO:0051028];negative regulation of mitochondrial RNA catabolic process [GO:0000961];negative regulation of mitochondrial RNA catabolic process [GO:0000961];regulation of mitochondrial translation [GO:0070129];regulation of transcription, DNA-templated [GO:0006355];RNA modification [GO:0009451];transcription, DNA-templated [GO:0006351]	condensed nuclear chromosome [GO:0000794];cytoplasm [GO:0005737];cytoskeleton [GO:0005856];intracellular ribonucleoprotein complex [GO:0030529];intracellular ribonucleoprotein complex [GO:0030529];microtubule [GO:0005874];mitochondrial nucleoid [GO:0042645];mitochondrion [GO:0005739];nuclear inner membrane [GO:0005637];nuclear outer membrane [GO:0005640];nucleoplasm [GO:0005654];nucleus [GO:00056…	beta-tubulin binding [GO:0048487];endonuclease activity [GO:0004519];RNA binding [GO:0003723];RNA binding [GO:0003723];single-stranded DNA binding [GO:0003697];ubiquitin protein ligase binding [GO:0031625]		Acetylation;Complete proteome;DNA-binding;Membrane;Mitochondrion;mRNA transport;Nucleus;Phosphoprotein;Proteomics identification;Reference proteome;Repeat;RNA-binding;Transcription;Transcription regulation;Transit peptide;Transport		O70343;Q9R1E0		71	71	71	58.1	58.1	58.1	156.61	0	323.31	80974000000	588	+	4.62373	0.00333548	1.49908	6.5639
Q9D8T7;F8WHU8;Q9D8T7-2;F7DE82	Q9D8T7;F8WHU8;Q9D8T7-2;F7DE82	SRA stem-loop-interacting RNA-binding protein, mitochondrial	Slirp	25.1891	25.5667	25.2966	25.9877	23.9087	23.9048	24.0857	24.1937	flagellated sperm motility [GO:0030317];flagellated sperm motility [GO:0030317];mitochondrion morphogenesis [GO:0070584];negative regulation of mitochondrial RNA catabolic process [GO:0000961];regulation of transcription, DNA-templated [GO:0006355];single fertilization [GO:0007338];spermatid development [GO:0007286];transcription, DNA-templated [GO:0006351]	acrosomal vesicle [GO:0001669];cytoplasm [GO:0005737];intracellular ribonucleoprotein complex [GO:0030529];mitochondrion [GO:0005739];nucleus [GO:0005634];perinuclear region of cytoplasm [GO:0048471];sperm flagellum [GO:0036126]	nucleic acid binding [GO:0003676];RNA binding [GO:0003723]		Alternative splicing;Complete proteome;Mitochondrion;Nucleus;Phosphoprotein;Proteomics identification;Reference proteome;Repressor;RNA-binding;Transcription;Transcription regulation;Transit peptide				7	7	7	67.9	67.9	67.9	12.605	0	62.534	3214900000	36	+	3.61967	0.00258586	1.48679	5.10074
P24788;A2A9P6;P24788-2;Q64434	P24788;A2A9P6;P24788-2	Cyclin-dependent kinase 11B	Cdk11b	22.0873	21.8361	22.4783	22.4521	21.2045	18.8701	21.8874	21.0104	blastocyst development [GO:0001824];cell cycle [GO:0007049];cell migration [GO:0016477];cellular response to retinoic acid [GO:0071300];innate immune response [GO:0045087];intestinal epithelial cell differentiation [GO:0060575];negative regulation of apoptotic signaling pathway [GO:2001234];negative regulation of growth [GO:0045926];negative regulation of protein tyrosine kinase activity [GO:0061…	cytoplasm [GO:0005737];cytosol [GO:0005829];extrinsic component of cytoplasmic side of plasma membrane [GO:0031234];nuclear body [GO:0016604];nucleoplasm [GO:0005654];nucleoplasm [GO:0005654];nucleus [GO:0005634];plasma membrane [GO:0005886];ruffle [GO:0001726]	ATP binding [GO:0005524];cyclin-dependent protein serine/threonine kinase activity [GO:0004693];identical protein binding [GO:0042802];non-membrane spanning protein tyrosine kinase activity [GO:0004715];protein kinase activity [GO:0004672];protein serine/threonine kinase activity [GO:0004674];protein tyrosine kinase activity [GO:0004713];receptor binding [GO:0005102]		Alternative initiation;ATP-binding;Cell cycle;Cell projection;Coiled coil;Complete proteome;Cytoplasm;Isopeptide bond;Kinase;Membrane;Nucleotide-binding;Nucleus;Phosphoprotein;Proteomics identification;Reference proteome;Serine/threonine-protein kinase;SH2 domain;SH3 domain;Transferase;Tyrosine-protein kinase;Ubl conjugation	Protein kinase superfamily, CMGC Ser/Thr protein kinase family, CDC2/CDKX subfamily;Protein kinase superfamily, Tyr protein kinase family, BRK/PTK6/SIK subfamily			5	5	5	7.5	7.5	7.5	91.512	0	8.1533	327260000	17		1.15094	0.072953	1.47034	1.90945
Q6DYE8;A0A1W2P763;A0A1W2P751;Q91VZ7	Q6DYE8	Ectonucleotide pyrophosphatase/phosphodiesterase family member 3;Alkaline phosphodiesterase I;Nucleotide pyrophosphatase	Enpp3	24.9482	26.4602	25.7818	25.6517	23.8357	24.2942	24.5297	24.313	immune response [GO:0006955];metabolic process [GO:0008152];metabolic process [GO:0008152];nucleoside triphosphate catabolic process [GO:0009143];phosphate-containing compound metabolic process [GO:0006796]	extracellular region [GO:0005576];integral component of membrane [GO:0016021];integral component of membrane [GO:0016021];perinuclear region of cytoplasm [GO:0048471]	catalytic activity [GO:0003824];metal ion binding [GO:0046872];NADH pyrophosphatase activity [GO:0035529];nucleic acid binding [GO:0003676];nucleoside-triphosphate diphosphatase activity [GO:0047429];phosphodiesterase I activity [GO:0004528];polysaccharide binding [GO:0030247];scavenger receptor activity [GO:0005044]	Nicotinate and nicotinamide metabolism;Pantothenate and CoA biosynthesis;Purine metabolism;Riboflavin metabolism;Starch and sucrose metabolism	Complete proteome;Disulfide bond;Glycoprotein;Hydrolase;Membrane;Metal-binding;Multifunctional enzyme;Proteomics identification;Reference proteome;Repeat;Secreted;Signal-anchor;Transmembrane;Transmembrane helix				11	11	11	18.2	18.2	18.2	98.661	0	63.236	3578600000	66	+	2.28574	0.00746932	1.46733	3.31628
Q99MZ7;Q3UXD9;D6RIP0;D6RHN4	Q99MZ7;Q3UXD9;D6RIP0;D6RHN4	Peroxisomal trans-2-enoyl-CoA reductase	Pecr	20.8413	20.2298	21.7695	22.0097	20.6564	20.0953	19.4571	18.874	fatty acid elongation [GO:0030497];oxidation-reduction process [GO:0055114];phytol metabolic process [GO:0033306]	intracellular membrane-bounded organelle [GO:0043231];mitochondrion [GO:0005739];peroxisomal membrane [GO:0005778];peroxisome [GO:0005777]	receptor binding [GO:0005102];trans-2-enoyl-CoA reductase (NADPH) activity [GO:0019166]	Biosynthesis of unsaturated fatty acids;Peroxisome	Acetylation;Coiled coil;Complete proteome;Fatty acid biosynthesis;Fatty acid metabolism;Lipid biosynthesis;Lipid metabolism;NADP;Oxidoreductase;Peroxisome;Phosphoprotein;Proteomics identification;Reference proteome	Short-chain dehydrogenases/reductases (SDR) family			4	4	4	14.5	14.5	14.5	32.41	0	17.196	498670000	25	+	1.36066	0.0495902	1.44188	2.16563
G5E8T3;Q9D104;Q9D7A6;D6RHP8	G5E8T3;Q9D104;Q9D7A6	Signal recognition particle 19 kDa protein	Srp19	24.492	24.5434	24.9381	25.065	23.4914	23.2218	23.128	23.4808	response to drug [GO:0042493];response to drug [GO:0042493];SRP-dependent cotranslational protein targeting to membrane [GO:0006614];SRP-dependent cotranslational protein targeting to membrane [GO:0006614];SRP-dependent cotranslational protein targeting to membrane, signal sequence recognition [GO:0006617];SRP-dependent cotranslational protein targeting to membrane, translocation [GO:0006616]	nucleolus [GO:0005730];signal recognition particle [GO:0048500];signal recognition particle [GO:0048500];signal recognition particle, endoplasmic reticulum targeting [GO:0005786]	7S RNA binding [GO:0008312];ribosome binding [GO:0043022]	Protein export	Complete proteome;Cytoplasm;Proteomics identification;Reference proteome;Ribonucleoprotein;RNA-binding;Signal recognition particle	SRP19 family			6	6	6	60	60	60	13.621	0	20.984	2069300000	40	+	3.8183	0.0027234	1.42916	5.30255
P12382;A0A1W2P6Q4	P12382	ATP-dependent 6-phosphofructokinase, liver type	Pfkl	23.1708	23.0374	22.333	22.9967	22.3257	18.6439	22.1327	22.7825	fructose 1,6-bisphosphate metabolic process [GO:0030388];fructose 6-phosphate metabolic process [GO:0006002];glycolytic process [GO:0006096];glycolytic process through fructose-6-phosphate [GO:0061615];negative regulation of insulin secretion [GO:0046676];protein homotetramerization [GO:0051289];protein oligomerization [GO:0051259];response to glucose [GO:0009749]	6-phosphofructokinase complex [GO:0005945];cytosol [GO:0005829]	6-phosphofructokinase activity [GO:0003872];ATP binding [GO:0005524];fructose binding [GO:0070061];fructose-6-phosphate binding [GO:0070095];identical protein binding [GO:0042802];kinase binding [GO:0019900];metal ion binding [GO:0046872]	Fructose and mannose metabolism;Galactose metabolism;Glycolysis / Gluconeogenesis;Methane metabolism;Pentose phosphate pathway	Acetylation;Allosteric enzyme;ATP-binding;Complete proteome;Cytoplasm;Direct protein sequencing;Glycolysis;Glycoprotein;Kinase;Magnesium;Metal-binding;Nucleotide-binding;Phosphoprotein;Proteomics identification;Reference proteome;Transferase	Phosphofructokinase type A (PFKA) family, ATP-dependent PFK group I subfamily, Eukaryotic two domain clade E sub-subfamily			6	5	5	9.7	7.3	7.3	85.359	0	14.934	422210000	12		0.708648	0.187738	1.41326	1.32016
P62313	P62313	U6 snRNA-associated Sm-like protein LSm6	Lsm6	25.667	25.7242	25.2214	25.2598	23.7017	24.211	24.0506	24.2666	maturation of SSU-rRNA [GO:0030490];mRNA catabolic process [GO:0006402];mRNA splicing, via spliceosome [GO:0000398];tRNA processing [GO:0008033]	cytoplasm [GO:0005737];nucleolus [GO:0005730];P-body [GO:0000932];small nucleolar ribonucleoprotein complex [GO:0005732];spliceosomal complex [GO:0005681];U4/U6 x U5 tri-snRNP complex [GO:0046540];U6 snRNP [GO:0005688]	protein heterodimerization activity [GO:0046982];RNA binding [GO:0003723]	RNA degradation;Spliceosome	Acetylation;Complete proteome;Cytoplasm;mRNA processing;mRNA splicing;Nucleus;Reference proteome;Ribonucleoprotein;RNA-binding;rRNA processing;Spliceosome;tRNA processing	SnRNP Sm proteins family, SmF/LSm6 subfamily		RNA-binding	5	5	5	45	45	45	9.1275	0	12.059	3418800000	51	+	3.59769	0.00234862	1.41065	4.97842
Q9CT10	Q9CT10	Ran-binding protein 3	Ranbp3	19.8149	20.636	19.407	20.6628	19.9886	18.286	18.4959	18.1261	G1/S transition of mitotic cell cycle [GO:0000082];positive regulation of GTPase activity [GO:0043547];positive regulation of mitotic centrosome separation [GO:0046604];protein import into nucleus [GO:0006606];RNA export from nucleus [GO:0006405];spindle organization [GO:0007051];ubiquitin-dependent protein catabolic process [GO:0006511]	centrosome [GO:0005813];cytoplasm [GO:0005737];nucleoplasm [GO:0005654];nucleus [GO:0005634]	Ran GTPase binding [GO:0008536];R-SMAD binding [GO:0070412]		Acetylation;Complete proteome;Cytoplasm;Nucleus;Phosphoprotein;Protein transport;Reference proteome;Transport				3	3	3	8.6	8.6	8.6	52.572	0	5.9237	46359000	5	+	1.42351	0.0437919	1.40603	2.23416
Q5SX75;Q60716-2;Q60716;B0QZH1;Q5SX76;B0QZH2;B0QZH3;F6ULE1	Q5SX75;Q60716-2;Q60716;B0QZH1;Q5SX76;B0QZH2;B0QZH3	Prolyl 4-hydroxylase subunit alpha-2	P4ha2	22.3487	20.4561	21.7135	22.3196	20.1978	19.4156	19.8687	21.7766	peptidyl-proline hydroxylation to 4-hydroxy-L-proline [GO:0018401]	collagen trimer [GO:0005581];cytosol [GO:0005829];cytosol [GO:0005829];endoplasmic reticulum [GO:0005783];endoplasmic reticulum [GO:0005783];endoplasmic reticulum lumen [GO:0005788];intracellular membrane-bounded organelle [GO:0043231];nucleoplasm [GO:0005654];procollagen-proline 4-dioxygenase complex [GO:0016222]	iron ion binding [GO:0005506];L-ascorbic acid binding [GO:0031418];oxidoreductase activity, acting on single donors with incorporation of molecular oxygen, incorporation of two atoms of oxygen [GO:0016702];oxidoreductase activity, acting on single donors with incorporation of molecular oxygen, incorporation of two atoms of oxygen [GO:0016702];procollagen-proline 4-dioxygenase activity [GO:0004656]	Arginine and proline metabolism	Alternative splicing;Collagen;Complete proteome;Dioxygenase;Endoplasmic reticulum;Glycoprotein;Iron;Metal-binding;Oxidoreductase;Proteomics identification;Reference proteome;Signal;TPR repeat;Vitamin C	P4HA family			4	4	4	10.6	10.6	10.6	61.014	0	9.5941	279200000	11		1.06932	0.0875635	1.39479	1.79368
Q3U1T3	Q3U1T3	Breast cancer metastasis-suppressor 1-like protein	Brms1l	21.8167	21.0466	23.1958	23.298	22.9122	18.8523	18.8084	23.2372	histone deacetylation [GO:0016575];negative regulation of transcription by RNA polymerase II [GO:0000122];regulation of growth [GO:0040008];transcription, DNA-templated [GO:0006351]	Sin3-type complex [GO:0070822]	histone deacetylase binding [GO:0042826]		Alternative splicing;Coiled coil;Complete proteome;Growth regulation;Isopeptide bond;Nucleus;Phosphoprotein;Reference proteome;Repressor;Transcription;Transcription regulation;Ubl conjugation	BRMS1 family			2	2	2	6.8	6.8	6.8	37.657	0	9.347	609430000	5		0.46619	0.313244	1.38676	0.960589
Q8VDJ3;A0A087WP83;A0A087WS92;A0A087WPC5;A0A087WQY9;A0A087WPH2	Q8VDJ3;A0A087WP83	Vigilin	Hdlbp	27.6371	27.732	27.5443	27.499	26.5787	26.3072	26.0738	25.9879	cholesterol metabolic process [GO:0008203];lipid transport [GO:0006869]	cytosol [GO:0005829];high-density lipoprotein particle [GO:0034364];nucleus [GO:0005634]	cadherin binding [GO:0045296];RNA binding [GO:0003723];RNA binding [GO:0003723]		Acetylation;Cholesterol metabolism;Coiled coil;Complete proteome;Cytoplasm;HDL;Lipid metabolism;Lipid transport;Nucleus;Phosphoprotein;Proteomics identification;Reference proteome;Repeat;RNA-binding;Steroid metabolism;Sterol metabolism;Transport			RNA-binding	50	50	50	47.8	47.8	47.8	141.74	0	323.31	16602000000	328	+	4.13908	0.00308434	1.3662	5.64192
Q62193;Q3TE40;F6V8R7	Q62193;Q3TE40;F6V8R7	Replication protein A 32 kDa subunit	Rpa2	22.9102	22.7754	23.0155	22.8176	20.5575	22.8425	23.0416	19.6871	base-excision repair [GO:0006284];DNA replication [GO:0006260];double-strand break repair via homologous recombination [GO:0000724];mismatch repair [GO:0006298];mitotic G1 DNA damage checkpoint [GO:0031571];nucleotide-excision repair [GO:0006289];protein localization to chromosome [GO:0034502];regulation of DNA damage checkpoint [GO:2000001];regulation of double-strand break repair via homologous…	chromatin [GO:0000785];chromatin [GO:0000785];chromosome, telomeric region [GO:0000781];DNA replication factor A complex [GO:0005662];nuclear body [GO:0016604];nucleoplasm [GO:0005654];nucleus [GO:0005634];PML body [GO:0016605];site of double-strand break [GO:0035861]	damaged DNA binding [GO:0003684];DNA binding [GO:0003677];enzyme binding [GO:0019899];G-rich strand telomeric DNA binding [GO:0098505];protein N-terminus binding [GO:0047485];protein phosphatase binding [GO:0019903];single-stranded DNA binding [GO:0003697];ubiquitin protein ligase binding [GO:0031625]	DNA replication;Homologous recombination;Mismatch repair;Nucleotide excision repair	Acetylation;Complete proteome;DNA damage;DNA recombination;DNA repair;DNA replication;DNA-binding;Isopeptide bond;Nucleus;Phosphoprotein;Proteomics identification;Reference proteome;Ubl conjugation	Replication factor A protein 2 family			4	4	4	22.6	22.6	22.6	29.718	0	7.3757	861310000	18		0.801136	0.159228	1.34745	1.43981
P84104;P84104-2;A2A4X6	P84104;P84104-2;A2A4X6	Serine/arginine-rich splicing factor 3	Srsf3;Gm12355	30.658	30.712	30.5313	30.7551	29.394	29.3271	29.339	29.2144	cellular response to leukemia inhibitory factor [GO:1990830];insulin receptor signaling pathway [GO:0008286];mRNA processing [GO:0006397];mRNA transport [GO:0051028];regulation of mRNA splicing, via spliceosome [GO:0048024];RNA splicing [GO:0008380]	cytoplasm [GO:0005737];nuclear speck [GO:0016607]	phospholipase binding [GO:0043274];RNA binding [GO:0003723];RNA binding [GO:0003723]	Spliceosome	Acetylation;Alternative splicing;Complete proteome;Cytoplasm;mRNA processing;mRNA splicing;mRNA transport;Nucleus;Phosphoprotein;Reference proteome;Repeat;RNA-binding;Transport	Splicing factor SR family			14	14	14	51.2	51.2	51.2	19.329	0	172.62	113000000000	135	+	6.22814	0.00113684	1.34547	8.3351
Q8K4F6;E9QAY1;A0A0J9YTU6	Q8K4F6	Probable 28S rRNA (cytosine-C(5))-methyltransferase	Nsun5	28.4408	27.9066	28.0895	28.1784	26.6245	27.0919	26.9055	26.6431	rRNA base methylation [GO:0070475]	nucleolus [GO:0005730];nucleus [GO:0005634]	RNA binding [GO:0003723];RNA methyltransferase activity [GO:0008173];S-adenosylmethionine-dependent methyltransferase activity [GO:0008757]		Acetylation;Complete proteome;Methyltransferase;Phosphoprotein;Proteomics identification;Reference proteome;RNA-binding;rRNA processing;S-adenosyl-L-methionine;Transferase	Class I-like SAM-binding methyltransferase superfamily, RsmB/NOP family			23	23	23	67.3	67.3	67.3	51.029	0	120.69	21158000000	182	+	3.83079	0.00263918	1.33755	5.18747
Q99LC3	Q99LC3	NADH dehydrogenase [ubiquinone] 1 alpha subcomplex subunit 10, mitochondrial	Ndufa10	24.2506	21.4233	19.4716	20.2543	20.3181	20.6766	18.1545	20.9311	mitochondrial electron transport, NADH to ubiquinone [GO:0006120];mitochondrial respiratory chain complex I assembly [GO:0032981]	mitochondrial matrix [GO:0005759];mitochondrial respiratory chain complex I [GO:0005747];mitochondrion [GO:0005739];myelin sheath [GO:0043209]	NADH dehydrogenase (ubiquinone) activity [GO:0008137]	Alzheimer's disease;Huntington's disease;Oxidative phosphorylation;Parkinson's disease	Acetylation;Complete proteome;Direct protein sequencing;Electron transport;FAD;Flavoprotein;Mitochondrion;Phosphoprotein;Reference proteome;Respiratory chain;Transit peptide;Transport	Complex I NDUFA10 subunit family			4	4	4	9.9	9.9	9.9	40.603	0	4.5545	911440000	19		0.496257	0.293758	1.32988	1.00444
Q8BP47	Q8BP47	Asparagine--tRNA ligase, cytoplasmic	Nars	24.4566	23.5788	23.9618	23.8607	23.1556	22.5759	22.4645	22.4132	asparaginyl-tRNA aminoacylation [GO:0006421]	cytosol [GO:0005829];mitochondrion [GO:0005739]	asparagine-tRNA ligase activity [GO:0004816];ATP binding [GO:0005524];nucleic acid binding [GO:0003676]	Aminoacyl-tRNA biosynthesis	Acetylation;Aminoacyl-tRNA synthetase;ATP-binding;Complete proteome;Cytoplasm;Ligase;Nucleotide-binding;Phosphoprotein;Protein biosynthesis;Reference proteome	Class-II aminoacyl-tRNA synthetase family			10	10	10	18.6	18.6	18.6	64.279	0	27.329	1105700000	33	+	2.7113	0.00494639	1.31217	3.7431
Q8CI75-2;Q8CI75;A0A087WP08	Q8CI75-2;Q8CI75	DIS3-like exonuclease 2	Dis3l2	26.604	26.7927	26.3114	27.2933	25.6279	25.5414	25.2138	25.404	cell division [GO:0051301];miRNA catabolic process [GO:0010587];mitotic cell cycle [GO:0000278];mitotic sister chromatid separation [GO:0051306];negative regulation of cell proliferation [GO:0008285];nuclear-transcribed mRNA catabolic process, exonucleolytic [GO:0000291];nuclear-transcribed mRNA catabolic process, exonucleolytic, 3'-5' [GO:0034427];polyuridylation-dependent mRNA catabolic process…	cytoplasm [GO:0005737];exosome (RNase complex) [GO:0000178];P-body [GO:0000932]	3'-5'-exoribonuclease activity [GO:0000175];magnesium ion binding [GO:0000287];poly(U) RNA binding [GO:0008266];ribonuclease activity [GO:0004540]		3D-structure;Acetylation;Alternative splicing;Cell cycle;Cell division;Complete proteome;Cytoplasm;Exonuclease;Hydrolase;Magnesium;Metal-binding;Mitosis;Nuclease;Phosphoprotein;Proteomics identification;Reference proteome;RNA-binding;Tumor suppressor	RNR ribonuclease family, DIS3L2 subfamily	Q8K3Y3		38	38	38	44.5	44.5	44.5	99.219	0	152.55	10490000000	179	+	2.93435	0.00373965	1.30355	4.00859
Q8K1R3;Q8K1R3-2	Q8K1R3;Q8K1R3-2	Polyribonucleotide nucleotidyltransferase 1, mitochondrial	Pnpt1	22.1018	20.4028	22.2255	22.3973	21.5446	19.7146	20.5541	20.103	cellular response to interferon-beta [GO:0035458];cellular response to oxidative stress [GO:0034599];liver regeneration [GO:0097421];mitochondrial mRNA catabolic process [GO:0000958];mitochondrial mRNA polyadenylation [GO:0097222];mitochondrial RNA 3'-end processing [GO:0000965];mitochondrial RNA 5'-end processing [GO:0000964];mitochondrial RNA catabolic process [GO:0000957];mitochondrion morphog…	cytoplasm [GO:0005737];cytosol [GO:0005829];endoplasmic reticulum membrane [GO:0005789];mitochondrial degradosome [GO:0045025];mitochondrial intermembrane space [GO:0005758];mitochondrion [GO:0005739];nucleus [GO:0005634];polysomal ribosome [GO:0042788]	3'-5'-exoribonuclease activity [GO:0000175];miRNA binding [GO:0035198];poly(G) binding [GO:0034046];poly(U) RNA binding [GO:0008266];polyribonucleotide nucleotidyltransferase activity [GO:0004654]	Purine metabolism;Pyrimidine metabolism;RNA degradation	3D-structure;Acetylation;Alternative splicing;Complete proteome;Cytoplasm;Exonuclease;Hydrolase;Membrane;Mitochondrion;mRNA processing;Nuclease;Nucleotidyltransferase;Phosphoprotein;Reference proteome;RNA-binding;Transferase;Transit peptide;Transport	Polyribonucleotide nucleotidyltransferase family		RNA-binding	13	13	13	17.5	17.5	17.5	85.682	0	21.918	823510000	41		1.11845	0.0818588	1.3028	1.83823
Q9DBZ5;Q9DBZ5-2;A0A140LJ59;Q3TY56	Q9DBZ5;Q9DBZ5-2;A0A140LJ59;Q3TY56	Eukaryotic translation initiation factor 3 subunit K	Eif3k	22.529	23.0408	23.5369	22.2296	20.5802	22.1893	21.5671	21.8108	formation of cytoplasmic translation initiation complex [GO:0001732];regulation of translational initiation [GO:0006446];regulation of translational initiation [GO:0006446];translational initiation [GO:0006413]	cytosol [GO:0005829];eukaryotic 43S preinitiation complex [GO:0016282];eukaryotic 48S preinitiation complex [GO:0033290];eukaryotic translation initiation factor 3 complex [GO:0005852];eukaryotic translation initiation factor 3 complex [GO:0005852];nucleus [GO:0005634]	ribosome binding [GO:0043022];translation initiation factor activity [GO:0003743]		Acetylation;Alternative splicing;Complete proteome;Cytoplasm;Initiation factor;Nucleus;Phosphoprotein;Protein biosynthesis;Proteomics identification;Reference proteome	EIF-3 subunit K family			4	4	4	22.9	22.9	22.9	25.086	0	9.7061	523510000	11	+	1.55953	0.0358165	1.29722	2.36571
Q6NWW5;Q6NWW5-2;A2BGK7	Q6NWW5;Q6NWW5-2	Kinesin-like protein KIF24	Kif24	21.5355	21.24	21.921	21.3912	20.8055	19.6382	20.5578	19.915	cilium assembly [GO:0060271];microtubule depolymerization [GO:0007019];microtubule-based movement [GO:0007018]	centriole [GO:0005814];kinesin complex [GO:0005871];microtubule [GO:0005874]	ATP binding [GO:0005524];ATPase activity [GO:0016887];identical protein binding [GO:0042802];microtubule binding [GO:0008017];microtubule motor activity [GO:0003777]		Alternative splicing;ATP-binding;Cilium biogenesis/degradation;Complete proteome;Cytoplasm;Cytoskeleton;Microtubule;Motor protein;Nucleotide-binding;Phosphoprotein;Reference proteome	TRAFAC class myosin-kinesin ATPase superfamily, Kinesin family			4	4	4	3.8	3.8	3.8	150.21	0	10.673	190930000	7	+	2.23878	0.00842066	1.29281	3.16251
P34022;H7BX22	P34022	Ran-specific GTPase-activating protein	Ranbp1	23.0613	21.5554	21.9571	22.7536	22.23	18.9549	21.4863	21.5119	cellular response to drug [GO:0035690];cellular response to leptomycin B [GO:0072750];G1/S transition of mitotic cell cycle [GO:0000082];intracellular transport [GO:0046907];positive regulation of mitotic centrosome separation [GO:0046604];positive regulation of neuron projection development [GO:0010976];protein import into nucleus [GO:0006606];response to calcium ion [GO:0051592];RNA export from…	axon cytoplasm [GO:1904115];centrosome [GO:0005813];centrosome [GO:0005813];cytoplasm [GO:0005737];cytosol [GO:0005829];nucleus [GO:0005634]	cadherin binding [GO:0045296];GDP-dissociation inhibitor activity [GO:0005092];GTPase activator activity [GO:0005096];Ran GTPase binding [GO:0008536]		Acetylation;Coiled coil;Complete proteome;GTPase activation;Phosphoprotein;Proteomics identification;Reference proteome	RANBP1 family			3	3	3	27.6	27.6	27.6	23.596	0	6.7785	418170000	12		0.80103	0.160713	1.28605	1.43236
Q99N85;Q5U5I3;D3Z603	Q99N85;Q5U5I3;D3Z603	28S ribosomal protein S18a, mitochondrial	Mrps18a	22.6957	22.6883	22.1599	19.9274	20.8906	19.1959	21.7648	20.5537	mitochondrial translation [GO:0032543];translation [GO:0006412]	cytosolic small ribosomal subunit [GO:0022627];mitochondrial small ribosomal subunit [GO:0005763];mitochondrial small ribosomal subunit [GO:0005763];mitochondrion [GO:0005739];ribosome [GO:0005840]	structural constituent of ribosome [GO:0003735]		Complete proteome;Mitochondrion;Proteomics identification;Reference proteome;Ribonucleoprotein;Ribosomal protein;Transit peptide	Bacterial ribosomal protein bS18 family, Mitochondrion-specific ribosomal protein mL66 subfamily			2	2	2	14.8	14.8	14.8	22.321	0	4.7714	415870000	9		0.731011	0.18395	1.2666	1.33643
Q80VI1;A0A0R4J0Q6;D3YVX5	Q80VI1;A0A0R4J0Q6	E3 ubiquitin-protein ligase TRIM56	Trim56	29.545	29.387	29.7306	29.4354	28.4609	28.347	27.8907	28.3664	defense response to virus [GO:0051607];innate immune response [GO:0045087];interferon-beta production [GO:0032608];negative regulation of viral entry into host cell [GO:0046597];negative regulation of viral release from host cell [GO:1902187];protein K63-linked ubiquitination [GO:0070534];response to type I interferon [GO:0034340]	cytoplasm [GO:0005737];intracellular [GO:0005622]	ubiquitin protein ligase activity [GO:0061630];ubiquitin-protein transferase activity [GO:0004842];zinc ion binding [GO:0008270];zinc ion binding [GO:0008270]		Antiviral defense;Coiled coil;Complete proteome;Cytoplasm;Immunity;Innate immunity;Metal-binding;Phosphoprotein;Proteomics identification;Reference proteome;Repeat;Transferase;Ubl conjugation pathway;Zinc;Zinc-finger	TRIM/RBCC family			41	41	41	62	62	62	79.512	0	323.31	53350000000	267	+	3.82794	0.0025098	1.25826	5.06017
Q5SWD9;Q5SWD9-2;Q5SWD9-3	Q5SWD9;Q5SWD9-2	Pre-rRNA-processing protein TSR1 homolog	Tsr1	22.6799	22.9253	22.1769	21.7753	21.3316	20.3338	20.5557	22.3179	endonucleolytic cleavage of tricistronic rRNA transcript (SSU-rRNA, 5.8S rRNA, LSU-rRNA) [GO:0000479];maturation of SSU-rRNA from tricistronic rRNA transcript (SSU-rRNA, 5.8S rRNA, LSU-rRNA) [GO:0000462]	nucleolus [GO:0005730];preribosome, small subunit precursor [GO:0030688]	GTP binding [GO:0005525];GTPase activity [GO:0003924];U3 snoRNA binding [GO:0034511]		Alternative splicing;Complete proteome;Nucleus;Reference proteome;Ribosome biogenesis	TRAFAC class translation factor GTPase superfamily, Bms1-like GTPase family, TSR1 subfamily			6	6	6	9	9	9	92.104	0	12.021	342730000	15		1.28864	0.0597936	1.25457	2.03284
Q3UIX4;E9Q6E5;F6RDI8;D3Z4B0;D6RE22;F6TN80;F6X2U6;A0A0G2JEG1	Q3UIX4;E9Q6E5;F6RDI8;D3Z4B0		Srsf11	25.1573	25.3733	25.9025	24.6079	24.4289	24.2207	23.7385	23.6563	RNA splicing [GO:0008380]	nuclear speck [GO:0016607]	nucleic acid binding [GO:0003676];RNA binding [GO:0003723]		Coiled coil;Complete proteome;Proteomics identification;Reference proteome;RNA-binding				7	7	7	27.3	27.3	27.3	53.102	0	103.93	4863500000	46	+	2.05975	0.0132238	1.24913	2.92803
Q8VDT9	Q8VDT9	39S ribosomal protein L50, mitochondrial	Mrpl50	23.3554	23.0502	23.1724	20.0609	21.705	20.8388	19.3494	22.7722		mitochondrial large ribosomal subunit [GO:0005762];mitochondrion [GO:0005739]			Complete proteome;Mitochondrion;Reference proteome;Ribonucleoprotein;Ribosomal protein	Mitochondrion-specific ribosomal protein mL50 family			7	7	7	33.3	33.3	33.3	18.213	0	15.615	646160000	21		0.539967	0.26759	1.24339	1.06478
Q9ERK4;F6ZEW4;E9Q1T9	Q9ERK4;F6ZEW4;E9Q1T9	Exportin-2	Cse1l	29.3247	22.8362	27.4643	20.0884	24.6294	19.3163	23.4041	27.3978	intracellular protein transport [GO:0006886];protein export from nucleus [GO:0006611];protein import into nucleus [GO:0006606]	cytosol [GO:0005829];nuclear envelope [GO:0005635];nucleoplasm [GO:0005654];nucleus [GO:0005634]	nuclear export signal receptor activity [GO:0005049];Ran GTPase binding [GO:0008536];Ran GTPase binding [GO:0008536]		Acetylation;Complete proteome;Cytoplasm;Nucleus;Phosphoprotein;Protein transport;Proteomics identification;Reference proteome;Transport	XPO2/CSE1 family			3	3	3	3.3	3.3	3.3	110.45	0	4.6349	52380000000	24		0.179342	0.634158	1.24153	0.443591
Q9CWF2	Q9CWF2	Tubulin beta-2B chain	Tubb2b	24.4786	22.8473	24.0559	23.2217	24.6749	23.2614	21.1064	20.6397	microtubule-based process [GO:0007017];neuron migration [GO:0001764];positive regulation of axon guidance [GO:1902669]	cytoplasm [GO:0005737];microtubule [GO:0005874];microtubule cytoskeleton [GO:0015630]	GTP binding [GO:0005525];GTPase activity [GO:0003924];protein heterodimerization activity [GO:0046982];structural constituent of cytoskeleton [GO:0005200]	Gap junction;Pathogenic Escherichia coli infection;Phagosome	Acetylation;Complete proteome;Cytoplasm;Cytoskeleton;Direct protein sequencing;GTP-binding;Isopeptide bond;Methylation;Microtubule;Neurogenesis;Nucleotide-binding;Phosphoprotein;Reference proteome;Ubl conjugation	Tubulin family			19	5	1	53	16.9	2.7	49.953	0	26.728	603600000	26		0.566881	0.25491	1.23032	1.10326
P62311	P62311	U6 snRNA-associated Sm-like protein LSm3	Lsm3	23.9774	24.4022	23.4507	23.3174	22.568	22.4935	22.6079	22.5783	cytoplasmic mRNA processing body assembly [GO:0033962];mRNA splicing, via spliceosome [GO:0000398];nuclear-transcribed mRNA catabolic process [GO:0000956]	catalytic step 2 spliceosome [GO:0071013];Lsm1-7-Pat1 complex [GO:1990726];P-body [GO:0000932];precatalytic spliceosome [GO:0071011];U4/U6 x U5 tri-snRNP complex [GO:0046540];U6 snRNP [GO:0005688]	RNA binding [GO:0003723];U6 snRNA 3'-end binding [GO:0030629]	RNA degradation;Spliceosome	Acetylation;Complete proteome;mRNA processing;mRNA splicing;Nucleus;Reference proteome;Ribonucleoprotein;RNA-binding;Spliceosome	SnRNP Sm proteins family		RNA-binding	4	4	4	43.1	43.1	43.1	11.845	0	30.346	1238900000	13	+	2.55921	0.00664909	1.22498	3.49105
Q99J25	Q99J25	rRNA methyltransferase 1, mitochondrial	Mrm1	24.8072	25.2225	24.6196	25.0867	23.7088	23.5035	23.8208	23.8089	enzyme-directed rRNA 2'-O-methylation [GO:0000453]	mitochondrion [GO:0005739]	RNA binding [GO:0003723];rRNA (guanosine-2'-O-)-methyltransferase activity [GO:0070039]		Complete proteome;Methyltransferase;Mitochondrion;Reference proteome;rRNA processing;S-adenosyl-L-methionine;Transferase;Transit peptide	Class IV-like SAM-binding methyltransferase superfamily, RNA methyltransferase TrmH family			8	8	8	22.5	22.5	22.5	34.843	0	22.439	2165200000	43	+	3.66801	0.00222609	1.22349	4.80863
Q05A36	Q05A36	RNA-binding E3 ubiquitin-protein ligase MEX3C	Mex3c	20.9132	21.7048	21.8218	19.9291	20.6898	18.7736	19.533	20.4921	chondrocyte hypertrophy [GO:0003415];energy homeostasis [GO:0097009];regulation of fat cell differentiation [GO:0045598]	cytoplasm [GO:0005737];nucleus [GO:0005634]	metal ion binding [GO:0046872];RNA binding [GO:0003723];transferase activity [GO:0016740]		Complete proteome;Cytoplasm;Metal-binding;Nucleus;Phosphoprotein;Reference proteome;Repeat;RNA-binding;Transferase;Ubl conjugation pathway;Zinc;Zinc-finger			RNA-binding	3	2	2	3.5	2.1	2.1	68.573	0	4.4049	169680000	5		1.00799	0.105319	1.22011	1.68608
E9Q186;Q9CTH6	E9Q186;Q9CTH6	rRNA-processing protein FCF1 homolog	Fcf1	22.7232	22.6401	22.9783	22.3291	22.5787	22.3309	22.3496	18.5565	endonucleolytic cleavage in 5'-ETS of tricistronic rRNA transcript (SSU-rRNA, 5.8S rRNA, LSU-rRNA) [GO:0000480];endonucleolytic cleavage in ITS1 to separate SSU-rRNA from 5.8S rRNA and LSU-rRNA from tricistronic rRNA transcript (SSU-rRNA, 5.8S rRNA, LSU-rRNA) [GO:0000447]	nucleolus [GO:0005730];small-subunit processome [GO:0032040];small-subunit processome [GO:0032040]		Ribosome biogenesis in eukaryotes	Complete proteome;Nucleus;Proteomics identification;Reference proteome;Ribosome biogenesis;rRNA processing	UTP23/FCF1 family, FCF1 subfamily			4	4	4	18.8	18.8	18.8	21.919	0	12.626	569300000	14		0.584498	0.246765	1.21376	1.12734
O89086;Q8BG13;S4R2M6	O89086;Q8BG13;S4R2M6	RNA-binding protein 3	Rbm3	24.6476	24.2402	23.1392	23.751	22.8764	22.3272	22.3746	23.3688	positive regulation of translation [GO:0045727];production of miRNAs involved in gene silencing by miRNA [GO:0035196];regulation of translation [GO:0006417];response to cold [GO:0009409];translation [GO:0006412]	cytoplasm [GO:0005737];dendrite [GO:0030425];nucleolus [GO:0005730];nucleolus [GO:0005730];nucleoplasm [GO:0005654];nucleus [GO:0005634]	ribosomal large subunit binding [GO:0043023];RNA binding [GO:0003723];RNA binding [GO:0003723]		Cell projection;Complete proteome;Cytoplasm;Methylation;Nucleus;Phosphoprotein;Proteomics identification;Reference proteome;RNA-binding;Stress response			RNA-binding	5	5	5	51	51	51	16.604	0	22.133	1811600000	26	+	1.60225	0.0349384	1.20773	2.38316
Q9WUK2;Q9WUK2-2	Q9WUK2;Q9WUK2-2	Eukaryotic translation initiation factor 4H	Eif4h	22.4622	20.8314	21.429	21.4105	22.4279	18.6797	19.4911	20.7048	developmental growth [GO:0048589];eukaryotic translation initiation factor 4F complex assembly [GO:0097010];formation of translation preinitiation complex [GO:0001731];sexual reproduction [GO:0019953]	eukaryotic translation initiation factor 4F complex [GO:0016281];perinuclear region of cytoplasm [GO:0048471];polysome [GO:0005844]	cadherin binding [GO:0045296];ribosomal small subunit binding [GO:0043024];RNA strand annealing activity [GO:0033592];RNA strand-exchange activity [GO:0034057];translation initiation factor activity [GO:0003743]		3D-structure;Acetylation;Alternative splicing;Complete proteome;Cytoplasm;Direct protein sequencing;Initiation factor;Methylation;Phosphoprotein;Protein biosynthesis;Reference proteome;RNA-binding			RNA-binding	3	3	3	21	21	21	27.341	0	26.228	290040000	6		0.656834	0.214851	1.20741	1.22865
A2AIX1;E9QAT4;F7BPW6	A2AIX1;E9QAT4;F7BPW6		Sec16a	19.7208	20.7062	22.2354	21.6286	19.8986	18.3939	20.964	20.2362	COPII vesicle coating [GO:0048208];endoplasmic reticulum organization [GO:0007029];protein transport [GO:0015031]	cytosol [GO:0005829];endoplasmic reticulum [GO:0005783];Golgi apparatus [GO:0005794];Golgi membrane [GO:0000139]			Complete proteome;Endoplasmic reticulum;ER-Golgi transport;Golgi apparatus;Membrane;Protein transport;Proteomics identification;Reference proteome;Transport	SEC16 family			5	5	5	2.3	2.3	2.3	256.47	0	5.8031	71486000	12		0.767639	0.173592	1.19956	1.37721
Q9CZN7;Q3TFD0	Q9CZN7;Q3TFD0	Serine hydroxymethyltransferase	Shmt2	24.6861	22.42	22.8946	23.8819	24.0149	20.968	22.5048	21.6063	glycine biosynthetic process from serine [GO:0019264];glycine metabolic process [GO:0006544];L-serine biosynthetic process [GO:0006564];L-serine metabolic process [GO:0006563];one-carbon metabolic process [GO:0006730];positive regulation of cell proliferation [GO:0008284];protein homotetramerization [GO:0051289];protein K63-linked deubiquitination [GO:0070536];protein tetramerization [GO:0051262]…	BRISC complex [GO:0070552];cytoplasm [GO:0005737];microtubule cytoskeleton [GO:0015630];mitochondrial inner membrane [GO:0005743];mitochondrial intermembrane space [GO:0005758];mitochondrial matrix [GO:0005759];mitochondrial nucleoid [GO:0042645];mitochondrion [GO:0005739];nucleus [GO:0005634]	amino acid binding [GO:0016597];chromatin binding [GO:0003682];glycine hydroxymethyltransferase activity [GO:0004372];identical protein binding [GO:0042802];L-allo-threonine aldolase activity [GO:0008732];pyridoxal phosphate binding [GO:0030170]	Cyanoamino acid metabolism;Glycine, serine and threonine metabolism;Methane metabolism;One carbon pool by folate	Acetylation;Alternative splicing;Complete proteome;Cytoplasm;Membrane;Mitochondrion;Mitochondrion inner membrane;Mitochondrion nucleoid;Nucleus;One-carbon metabolism;Phosphoprotein;Pyridoxal phosphate;Reference proteome;Transferase;Transit peptide	SHMT family			11	11	11	24.2	24.2	24.2	55.758	0	23.445	1292900000	21		0.697895	0.19884	1.19714	1.28373
Q642K5;P62862;P35545	Q642K5;P62862	40S ribosomal protein S30	Fau	27.8002	27.6501	27.4077	27.5699	26.8894	26.3707	26.2864	26.2235	antibacterial humoral response [GO:0019731];antimicrobial humoral immune response mediated by antimicrobial peptide [GO:0061844];defense response to Gram-positive bacterium [GO:0050830];innate immune response in mucosa [GO:0002227];translation [GO:0006412];translation [GO:0006412]	cytosolic small ribosomal subunit [GO:0022627];extracellular space [GO:0005615];intracellular [GO:0005622];ribosome [GO:0005840]	structural constituent of ribosome [GO:0003735]	Ribosome	Complete proteome;Proteomics identification;Reference proteome;Ribonucleoprotein;Ribosomal protein	Eukaryotic ribosomal protein eS30 family;Ubiquitin family	Q62419;Q9CPT0		6	6	6	28.6	28.6	28.6	14.416	0	96.185	14088000000	67	+	3.28676	0.00327887	1.16446	4.27188
Q80U93;A2ATN3	Q80U93	Nuclear pore complex protein Nup214	Nup214	22.0001	20.3613	19.308	20.4223	19.4684	18.9334	19.532	19.5234	mRNA export from nucleus [GO:0006406];protein export from nucleus [GO:0006611];protein import into nucleus [GO:0006606];regulation of cell cycle [GO:0051726];regulation of nucleocytoplasmic transport [GO:0046822]	cytoplasmic side of nuclear pore [GO:1990876];focal adhesion [GO:0005925];intracellular [GO:0005622];intracellular membrane-bounded organelle [GO:0043231];nuclear pore central transport channel [GO:0044613];nuclear pore nuclear basket [GO:0044615];nucleus [GO:0005634]	nuclear export signal receptor activity [GO:0005049];nuclear localization sequence binding [GO:0008139];structural constituent of nuclear pore [GO:0017056]	RNA transport	Acetylation;Coiled coil;Complete proteome;Glycoprotein;Isopeptide bond;mRNA transport;Nuclear pore complex;Nucleus;Phosphoprotein;Protein transport;Proteomics identification;Reference proteome;Repeat;Translocation;Transport;Ubl conjugation				9	9	9	6.3	6.3	6.3	212.98	0	22.744	408370000	22		1.0468	0.0980302	1.15864	1.72079
P52479;P52479-2;G3X9U6	P52479;P52479-2	Ubiquitin carboxyl-terminal hydrolase 10	Usp10	24.8864	24.5684	24.8641	23.9491	23.6915	23.4178	23.4838	23.0601	autophagy [GO:0006914];cellular response to DNA damage stimulus [GO:0006974];cellular response to interleukin-1 [GO:0071347];DNA damage response, signal transduction by p53 class mediator [GO:0030330];DNA repair [GO:0006281];negative regulation of I-kappaB kinase/NF-kappaB signaling [GO:0043124];protein deubiquitination [GO:0016579];protein deubiquitination [GO:0016579];regulation of autophagy [G…	cytoplasm [GO:0005737];cytosol [GO:0005829];early endosome [GO:0005769];nucleoplasm [GO:0005654];nucleus [GO:0005634];protein-containing complex [GO:0032991]	cysteine-type endopeptidase activity [GO:0004197];ion channel binding [GO:0044325];p53 binding [GO:0002039];thiol-dependent ubiquitin-specific protease activity [GO:0004843];thiol-dependent ubiquitinyl hydrolase activity [GO:0036459];thiol-dependent ubiquitinyl hydrolase activity [GO:0036459]		Acetylation;Alternative splicing;Autophagy;Complete proteome;Cytoplasm;DNA damage;DNA repair;Endosome;Hydrolase;Nucleus;Phosphoprotein;Protease;Proteomics identification;Reference proteome;Thiol protease;Ubl conjugation;Ubl conjugation pathway	Peptidase C19 family, USP10 subfamily			15	15	15	20.3	20.3	20.3	87.021	0	34.506	1941900000	38	+	2.39957	0.00805827	1.1537	3.25159
O70310	O70310	Glycylpeptide N-tetradecanoyltransferase 1	Nmt1	22.7216	21.8511	21.7832	21.6608	22.7185	19.8009	21.6461	19.2471	cellular ketone metabolic process [GO:0042180];in utero embryonic development [GO:0001701];N-terminal peptidyl-glycine N-myristoylation [GO:0018008];N-terminal protein myristoylation [GO:0006499]	cytoplasm [GO:0005737];cytosol [GO:0005829];extrinsic component of membrane [GO:0019898];plasma membrane [GO:0005886]	glycylpeptide N-tetradecanoyltransferase activity [GO:0004379];myristoyltransferase activity [GO:0019107]		Acyltransferase;Complete proteome;Cytoplasm;Membrane;Phosphoprotein;Reference proteome;Transferase	NMT family			3	3	3	7.5	7.5	7.5	56.888	0	11.293	377310000	16		0.656733	0.216574	1.15104	1.22242
P83882;A0A2I3BPG9;A0A0A6YW33	P83882;A0A2I3BPG9	60S ribosomal protein L36a	Rpl36a	22.6239	22.1659	22.8251	20.9449	21.3	21.0083	20.948	20.7701	translation [GO:0006412]	cytosolic large ribosomal subunit [GO:0022625];ribosome [GO:0005840]	structural constituent of ribosome [GO:0003735]	Ribosome	Complete proteome;Cytoplasm;Reference proteome;Ribonucleoprotein;Ribosomal protein	Eukaryotic ribosomal protein eL42 family			4	4	4	28.3	28.3	28.3	12.441	0	6.4282	352330000	15		1.39159	0.0537161	1.13337	2.11573
Q9WU56;Q9WU56-2;H7BX59;Q9WU56-4;Q9WU56-3;D3YWU8;D3Z092	Q9WU56;Q9WU56-2;H7BX59;Q9WU56-4;Q9WU56-3	tRNA pseudouridine synthase A, mitochondrial;tRNA pseudouridine synthase	Pus1	25.4071	25.6495	25.6962	25.2737	24.7831	24.1721	24.1873	24.3697	mRNA pseudouridine synthesis [GO:1990481];positive regulation of transcription by RNA polymerase II [GO:0045944];pseudouridine synthesis [GO:0001522];tRNA processing [GO:0008033];tRNA pseudouridine synthesis [GO:0031119]	mitochondrion [GO:0005739];nucleolus [GO:0005730];nucleus [GO:0005634];transcription factor complex [GO:0005667]	ligand-dependent nuclear receptor transcription coactivator activity [GO:0030374];pseudouridine synthase activity [GO:0009982];pseudouridine synthase activity [GO:0009982];RNA binding [GO:0003723]		Alternative splicing;Complete proteome;Isomerase;Mitochondrion;Nucleus;Phosphoprotein;Proteomics identification;Reference proteome;Transit peptide;tRNA processing	TRNA pseudouridine synthase TruA family			12	12	12	34.5	34.5	34.5	47.502	0	40.72	3797200000	80	+	3.19442	0.00371613	1.12856	4.1184
Q3TKR3;Q66X19;Q66X05;A0A1Y7VNE6;A0A1Y7VJ74;A0A1Y7VM62;A0A1Y7VJD8;L7N1W9	Q3TKR3	NACHT, LRR and PYD domains-containing protein 4C	Nlrp4c	24.0922	23.6642	23.422	23.8842	23.9974	23.4754	23.1071	19.9778	inflammatory response [GO:0006954]		ATP binding [GO:0005524]		ATP-binding;Complete proteome;Inflammatory response;Leucine-rich repeat;Nucleotide-binding;Proteomics identification;Reference proteome;Repeat	NLRP family			10	10	10	11.6	11.6	11.6	112.67	0	20.166	695610000	34		0.575989	0.253258	1.12623	1.10718
E9Q8N1;E9Q8K5;A2ASS6;A2ASS6-2;F7CR78;A2ASS6-3;A2AT70;A2AT68;F6RSJ3;A2AT64;A2AT67;A2AT66;A2AT65	E9Q8N1;E9Q8K5;A2ASS6;A2ASS6-2	Titin	Ttn	23.8819	24.5124	23.3316	20.8474	20.4403	23.3465	24.2144	20.078	actin filament organization [GO:0007015];adult heart development [GO:0007512];cardiac muscle contraction [GO:0060048];cardiac muscle fiber development [GO:0048739];cardiac muscle hypertrophy [GO:0003300];cardiac muscle tissue morphogenesis [GO:0055008];cardiac myofibril assembly [GO:0055003];detection of muscle stretch [GO:0035995];forward locomotion [GO:0043056];heart development [GO:0007507];he…	A band [GO:0031672];condensed nuclear chromosome [GO:0000794];I band [GO:0031674];M band [GO:0031430];muscle myosin complex [GO:0005859];sarcomere [GO:0030017];striated muscle thin filament [GO:0005865];Z disc [GO:0030018]	actin filament binding [GO:0051015];actinin binding [GO:0042805];ankyrin binding [GO:0030506];ATP binding [GO:0005524];ATP binding [GO:0005524];calcium ion binding [GO:0005509];calmodulin binding [GO:0005516];enzyme binding [GO:0019899];identical protein binding [GO:0042802];muscle alpha-actinin binding [GO:0051371];protease binding [GO:0002020];protein kinase activity [GO:0004672];protein kinase…	Dilated cardiomyopathy;Hypertrophic cardiomyopathy (HCM)	Alternative splicing;ATP-binding;Calcium;Calmodulin-binding;Coiled coil;Complete proteome;Cytoplasm;Direct protein sequencing;Disulfide bond;Immunoglobulin domain;Kelch repeat;Kinase;Magnesium;Metal-binding;Methylation;Nucleotide-binding;Nucleus;Phosphoprotein;Proteomics identification;Reference proteome;Repeat;Serine/threonine-protein kinase;TPR repeat;Transferase;WD repeat	Protein kinase superfamily, CAMK Ser/Thr protein kinase family	Q70IV5		161	161	161	5.9	5.9	5.9	3716	0	226.18	2759000000	165		0.372893	0.395681	1.12353	0.797276
Q921F2;A0A087WR97	Q921F2;A0A087WR97	TAR DNA-binding protein 43	Tardbp	26.8611	26.602	26.4851	26.6381	25.6929	25.3186	25.3879	25.7309	3'-UTR-mediated mRNA stabilization [GO:0070935];mRNA processing [GO:0006397];negative regulation by host of viral transcription [GO:0043922];negative regulation of gene expression [GO:0010629];negative regulation of protein phosphorylation [GO:0001933];nuclear inner membrane organization [GO:0071765];regulation of apoptotic process [GO:0042981];regulation of cell cycle [GO:0051726];RNA splicing […	nucleoplasm [GO:0005654];nucleus [GO:0005634]	double-stranded DNA binding [GO:0003690];identical protein binding [GO:0042802];mRNA 3'-UTR binding [GO:0003730];RNA binding [GO:0003723];RNA binding [GO:0003723];transcriptional activator activity, RNA polymerase II distal enhancer sequence-specific DNA binding [GO:0001205]		3D-structure;Complete proteome;Direct protein sequencing;DNA-binding;Isopeptide bond;Methylation;mRNA processing;mRNA splicing;Nucleus;Phosphoprotein;Proteomics identification;Reference proteome;Repeat;Repressor;RNA-binding;Transcription;Transcription regulation;Ubl conjugation			RNA-binding	8	8	1	26.3	26.3	4.3	44.547	0	89.015	7151100000	77	+	3.83925	0.00224561	1.114	4.82241
Q501J6;Q3U741;Q501J6-2	Q501J6;Q3U741;Q501J6-2	Probable ATP-dependent RNA helicase DDX17	Ddx17	22.3999	23.0575	23.1744	23.9567	22.5586	21.8587	21.9917	21.7422	alternative mRNA splicing, via spliceosome [GO:0000380];androgen receptor signaling pathway [GO:0030521];defense response to virus [GO:0051607];epithelial to mesenchymal transition [GO:0001837];gene silencing by RNA [GO:0031047];intracellular estrogen receptor signaling pathway [GO:0030520];miRNA metabolic process [GO:0010586];myoblast differentiation [GO:0045445];positive regulation of transcrip…	cytoplasm [GO:0005737];cytosol [GO:0005829];nuclear speck [GO:0016607];nucleolus [GO:0005730];nucleus [GO:0005634]	ATP binding [GO:0005524];ATP-dependent RNA helicase activity [GO:0004004];helicase activity [GO:0004386];nucleic acid binding [GO:0003676];RNA binding [GO:0003723];transcription coactivator activity [GO:0003713]		Acetylation;Alternative splicing;Antiviral defense;ATP-binding;Complete proteome;Cytoplasm;Helicase;Hydrolase;Immunity;Isopeptide bond;Methylation;mRNA processing;mRNA splicing;Nucleotide-binding;Nucleus;Phosphoprotein;Proteomics identification;Reference proteome;RNA-binding;RNA-mediated gene silencing;rRNA processing;Transcription;Transcription regulation;Ubl conjugation	DEAD box helicase family;DEAD box helicase family, DDX5/DBP2 subfamily	P46938		21	10	10	29.1	18	18	72.399	0	35.782	1123300000	49	+	1.6328	0.0353169	1.10931	2.37592
Q9DB20;F7D3P8	Q9DB20	ATP synthase subunit O, mitochondrial	Atp5o	24.1045	23.0596	23.3924	23.1318	23.8322	23.259	19.4175	22.7481	ATP synthesis coupled proton transport [GO:0015986];mitochondrial ATP synthesis coupled proton transport [GO:0042776]	extracellular matrix [GO:0031012];mitochondrial proton-transporting ATP synthase complex [GO:0005753];mitochondrial proton-transporting ATP synthase complex, coupling factor F(o) [GO:0000276];mitochondrion [GO:0005739];mitochondrion [GO:0005739];myelin sheath [GO:0043209];plasma membrane [GO:0005886]	ATPase activity [GO:0016887];drug binding [GO:0008144];proton-transporting ATP synthase activity, rotational mechanism [GO:0046933];proton-transporting ATP synthase activity, rotational mechanism [GO:0046933];steroid binding [GO:0005496]	Alzheimer's disease;Huntington's disease;Oxidative phosphorylation;Parkinson's disease	Acetylation;ATP synthesis;Complete proteome;Direct protein sequencing;Hydrogen ion transport;Ion transport;Membrane;Mitochondrion;Mitochondrion inner membrane;Proteomics identification;Reference proteome;Transit peptide;Transport	ATPase delta chain family			4	4	2	21.6	21.6	9.9	23.363	0	9.6177	1105600000	21		0.496733	0.299258	1.10792	0.990183
Q9D8P4;A0A1B0GSV1;H3BJT9;H3BIZ3;Q9D8P4-2	Q9D8P4;A0A1B0GSV1	39S ribosomal protein L17, mitochondrial	Mrpl17	18.9326	20.5964	21.1135	20.2381	19.7411	18.6361	18.6715	19.4302	mitochondrial genome maintenance [GO:0000002];translation [GO:0006412];translation [GO:0006412]	mitochondrial inner membrane [GO:0005743];mitochondrial large ribosomal subunit [GO:0005762];mitochondrion [GO:0005739];ribosome [GO:0005840];ribosome [GO:0005840]	protein domain specific binding [GO:0019904];structural constituent of ribosome [GO:0003735];structural constituent of ribosome [GO:0003735]		Alternative splicing;Complete proteome;Direct protein sequencing;Mitochondrion;Proteomics identification;Reference proteome;Ribonucleoprotein;Ribosomal protein;Transit peptide	Bacterial ribosomal protein bL17 family			4	4	4	18.2	18.2	18.2	20.249	0	4.9953	207440000	19		1.0542	0.0989894	1.10043	1.71615
P50247	P50247	Adenosylhomocysteinase	Ahcy	22.3591	20.1981	20.9567	21.0634	19.5972	21.0101	20.3488	19.2203	one-carbon metabolic process [GO:0006730];S-adenosylhomocysteine catabolic process [GO:0019510];S-adenosylmethionine cycle [GO:0033353]	cytosol [GO:0005829];melanosome [GO:0042470]	adenosylhomocysteinase activity [GO:0004013];copper ion binding [GO:0005507];NAD binding [GO:0051287];protein self-association [GO:0043621]	Cysteine and methionine metabolism	3D-structure;Acetylation;Complete proteome;Cytoplasm;Hydrolase;NAD;One-carbon metabolism;Phosphoprotein;Reference proteome	Adenosylhomocysteinase family	P39428		3	3	3	9.3	9.3	9.3	47.688	0	8.1819	192290000	6		0.934511	0.12554	1.10026	1.57227
Q9DB96	Q9DB96	Neuroguidin	Ngdn	23.7738	23.8492	24.2496	23.949	22.7716	23.0607	22.9218	22.6691	maturation of SSU-rRNA from tricistronic rRNA transcript (SSU-rRNA, 5.8S rRNA, LSU-rRNA) [GO:0000462];regulation of translation [GO:0006417]	axon [GO:0030424];chromosome, centromeric region [GO:0000775];dendrite [GO:0030425];filopodium [GO:0030175];mitochondrion [GO:0005739];nucleolus [GO:0005730];nucleus [GO:0005634];small-subunit processome [GO:0032040]			Acetylation;Cell projection;Centromere;Chromosome;Coiled coil;Complete proteome;Cytoplasm;Nucleus;Phosphoprotein;Reference proteome;Repressor;Translation regulation	SAS10 family			6	6	6	32.7	32.7	32.7	35.658	0	21.082	1103400000	24	+	3.7325	0.00248197	1.09958	4.67643
P14206;A0A1L1SRW0;A0A1L1SUK3	P14206	40S ribosomal protein SA	Rpsa	28.5256	28.3507	28.3347	28.5571	27.5326	27.3248	27.275	27.2846	cell-cell adhesion [GO:0098609];endonucleolytic cleavage in ITS1 to separate SSU-rRNA from 5.8S rRNA and LSU-rRNA from tricistronic rRNA transcript (SSU-rRNA, 5.8S rRNA, LSU-rRNA) [GO:0000447];endonucleolytic cleavage to generate mature 3'-end of SSU-rRNA from (SSU-rRNA, 5.8S rRNA, LSU-rRNA) [GO:0000461];epithelial cell differentiation [GO:0030855];ribosomal small subunit assembly [GO:0000028];rR…	90S preribosome [GO:0030686];basement membrane [GO:0005604];cytoplasm [GO:0005737];cytosolic small ribosomal subunit [GO:0022627];membrane [GO:0016020];neuronal cell body [GO:0043025];nucleus [GO:0005634];plasma membrane [GO:0005886];small ribosomal subunit [GO:0015935];small ribosomal subunit [GO:0015935]	laminin binding [GO:0043236];laminin receptor activity [GO:0005055];ribosome binding [GO:0043022];structural constituent of ribosome [GO:0003735];structural constituent of ribosome [GO:0003735]	Ribosome	Acetylation;Cell membrane;Complete proteome;Cytoplasm;Direct protein sequencing;Isopeptide bond;Membrane;Nucleus;Phosphoprotein;Proteomics identification;Receptor;Reference proteome;Repeat;Ribonucleoprotein;Ribosomal protein;Ubl conjugation	Universal ribosomal protein uS2 family			15	15	15	63.7	63.7	63.7	32.838	0	132.21	28861000000	128	+	4.89604	0.00332468	1.08779	5.92435
Q3TZX8;Q3TZX8-2;Q3TZX8-3;A0A0U1RPV7	Q3TZX8;Q3TZX8-2;Q3TZX8-3;A0A0U1RPV7	Polynucleotide 5-hydroxyl-kinase NOL9	Nol9	23.2228	23.0105	22.985	22.817	22.1337	21.9506	21.9002	21.7274	cleavage in ITS2 between 5.8S rRNA and LSU-rRNA of tricistronic rRNA transcript (SSU-rRNA, 5.8S rRNA, LSU-rRNA) [GO:0000448];maturation of 5.8S rRNA [GO:0000460]	intermediate filament cytoskeleton [GO:0045111];nucleolus [GO:0005730];nucleus [GO:0005634]	ATP binding [GO:0005524];polynucleotide 5'-hydroxyl-kinase activity [GO:0051731];RNA binding [GO:0003723]		Acetylation;Alternative splicing;ATP-binding;Complete proteome;Isopeptide bond;Kinase;Nucleotide-binding;Nucleus;Phosphoprotein;Proteomics identification;Reference proteome;RNA-binding;rRNA processing;Transferase;Ubl conjugation	Clp1 family, NOL9/GRC3 subfamily			4	4	4	6.7	6.7	6.7	80.839	0	12.009	614150000	15	+	4.02119	0.00228571	1.08085	4.95844
Q9D883;G3UW94;E9Q809;Q8BGJ9-4;E9PWX6;E9PWM2;F7D8X7	Q9D883;G3UW94	Splicing factor U2AF 35 kDa subunit	U2af1	27.5939	27.5182	27.982	27.3612	26.8361	26.2547	26.459	26.669	mRNA splicing, via spliceosome [GO:0000398];mRNA splicing, via spliceosome [GO:0000398];rhythmic process [GO:0048511]	cytoplasm [GO:0005737];nuclear speck [GO:0016607];nuclear speck [GO:0016607];spliceosomal complex [GO:0005681];U2AF [GO:0089701];U2AF [GO:0089701]	metal ion binding [GO:0046872];pre-mRNA 3'-splice site binding [GO:0030628];RNA binding [GO:0003723];RS domain binding [GO:0050733]	Shigellosis;Spliceosome	Acetylation;Alternative splicing;Biological rhythms;Complete proteome;Cytoplasm;Metal-binding;Methylation;mRNA processing;mRNA splicing;Nucleus;Phosphoprotein;Proteomics identification;Reference proteome;Repeat;RNA-binding;Spliceosome;Zinc;Zinc-finger	Splicing factor SR family	O35658;P70338	RNA-binding	10	10	8	42.7	42.7	34.3	27.815	0	70.837	17274000000	65	+	2.93841	0.00497202	1.05914	3.74733
Q61112;Q61112-2	Q61112;Q61112-2	45 kDa calcium-binding protein	Sdf4	20.2654	22.3209	21.3375	21.3526	19.0621	20.9815	19.2287	21.7703	cerebellum development [GO:0021549];fat cell differentiation [GO:0045444];response to ethanol [GO:0045471];UV protection [GO:0009650]	Golgi apparatus [GO:0005794];Golgi lumen [GO:0005796];late endosome [GO:0005770]	calcium ion binding [GO:0005509]		Alternative splicing;Calcium;Complete proteome;Glycoprotein;Golgi apparatus;Metal-binding;Phosphoprotein;Polymorphism;Reference proteome;Repeat;Signal	CREC family			4	4	4	12.2	12.2	12.2	42.064	0	6.7961	100230000	16		0.644342	0.224981	1.05842	1.19446
Q8BP67;F6RSK3	Q8BP67	60S ribosomal protein L24	Rpl24	28.3354	27.8023	28.185	27.451	27.0803	26.8482	26.909	26.7028	assembly of large subunit precursor of preribosome [GO:1902626];exit from mitosis [GO:0010458];mitotic cell cycle checkpoint [GO:0007093];optic nerve development [GO:0021554];retina development in camera-type eye [GO:0060041];retinal ganglion cell axon guidance [GO:0031290];ribosomal large subunit assembly [GO:0000027];translation [GO:0006412]	cytoplasm [GO:0005737];cytosol [GO:0005829];cytosolic large ribosomal subunit [GO:0022625];cytosolic large ribosomal subunit [GO:0022625];endoplasmic reticulum [GO:0005783]	cadherin binding [GO:0045296];RNA binding [GO:0003723];RNA binding [GO:0003723];structural constituent of ribosome [GO:0003735]	Ribosome	Acetylation;Complete proteome;Isopeptide bond;Phosphoprotein;Reference proteome;Ribonucleoprotein;Ribosomal protein;Ubl conjugation	Eukaryotic ribosomal protein eL24 family			8	8	8	37.6	37.6	37.6	17.779	0	21.313	22115000000	59	+	2.59064	0.00751111	1.05839	3.37468
Q9CWT6	Q9CWT6	Probable ATP-dependent RNA helicase DDX28	Ddx28	26.1937	25.9006	25.4657	26.0601	24.9382	24.8438	25.0769	24.5607	mitochondrial large ribosomal subunit assembly [GO:1902775];RNA secondary structure unwinding [GO:0010501]	cytosol [GO:0005829];mitochondrial nucleoid [GO:0042645];mitochondrion [GO:0005739];nucleolus [GO:0005730];nucleus [GO:0005634];ribonucleoprotein granule [GO:0035770]	ATP binding [GO:0005524];ATP-dependent RNA helicase activity [GO:0004004];rRNA binding [GO:0019843]		ATP-binding;Complete proteome;Helicase;Hydrolase;Mitochondrion;Mitochondrion nucleoid;Nucleotide-binding;Nucleus;Reference proteome;Ribosome biogenesis;RNA-binding;rRNA-binding	DEAD box helicase family			13	13	13	29.6	29.6	29.6	59.514	0	66.279	4517900000	69	+	2.80479	0.00560571	1.05012	3.59373
Q99J87	Q99J87	Probable ATP-dependent RNA helicase DHX58	Dhx58	24.3603	24.2507	23.8693	24.701	23.3527	23.3578	23.2056	23.0725	defense response to virus [GO:0051607];innate immune response [GO:0045087];negative regulation of innate immune response [GO:0045824];negative regulation of MDA-5 signaling pathway [GO:0039534];negative regulation of RIG-I signaling pathway [GO:0039536];negative regulation of type I interferon production [GO:0032480];positive regulation of MDA-5 signaling pathway [GO:1900245];positive regulation …	cytoplasm [GO:0005737]	ATP binding [GO:0005524];DNA binding [GO:0003677];double-stranded RNA binding [GO:0003725];helicase activity [GO:0004386];single-stranded RNA binding [GO:0003727];zinc ion binding [GO:0008270]	RIG-I-like receptor signaling pathway	Antiviral defense;ATP-binding;Coiled coil;Complete proteome;Cytoplasm;Helicase;Hydrolase;Immunity;Innate immunity;Metal-binding;Nucleotide-binding;Reference proteome;RNA-binding;Zinc	Helicase family, RLR subfamily			38	38	37	51.3	51.3	50.3	76.708	0	105.51	23048000000	183	+	2.89358	0.00532	1.04815	3.68579
Q9JKY0	Q9JKY0	Cell differentiation protein RCD1 homolog	Rqcd1	20.3987	20.4227	20.6511	20.5868	19.6276	18.4732	19.7136	20.0685	cytokine-mediated signaling pathway [GO:0019221];gene silencing by RNA [GO:0031047];negative regulation of intracellular estrogen receptor signaling pathway [GO:0033147];negative regulation of translation [GO:0017148];nuclear-transcribed mRNA catabolic process, deadenylation-dependent decay [GO:0000288];positive regulation of epidermal growth factor receptor signaling pathway [GO:0045742];positiv…	CCR4-NOT complex [GO:0030014];CCR4-NOT core complex [GO:0030015];nucleus [GO:0005634];P-body [GO:0000932]	epidermal growth factor receptor binding [GO:0005154];kinase binding [GO:0019900];protein domain specific binding [GO:0019904];protein homodimerization activity [GO:0042803]	RNA degradation	Acetylation;Activator;Complete proteome;Cytoplasm;Nucleus;Reference proteome;Repressor;RNA-mediated gene silencing;Transcription;Transcription regulation;Translation regulation	CNOT9 family			3	3	3	13.7	13.7	13.7	33.601	0	13.88	288630000	16	+	1.60346	0.0384695	1.04407	2.31296
Q8BTV2;Q8BTV2-2;Q8BTV2-3	Q8BTV2;Q8BTV2-2	Cleavage and polyadenylation specificity factor subunit 7	Cpsf7	23.2314	22.5189	23.8947	22.4161	21.9688	21.8998	21.9726	22.0446	messenger ribonucleoprotein complex assembly [GO:1990120];pre-mRNA cleavage required for polyadenylation [GO:0098789];protein heterotetramerization [GO:0051290];protein tetramerization [GO:0051262]	cytoplasm [GO:0005737];mRNA cleavage and polyadenylation specificity factor complex [GO:0005847];mRNA cleavage factor complex [GO:0005849];nucleus [GO:0005634]	RNA binding [GO:0003723]	mRNA surveillance pathway	Alternative splicing;Complete proteome;Cytoplasm;Isopeptide bond;mRNA processing;Nucleus;Phosphoprotein;Reference proteome;RNA-binding;Ubl conjugation	RRM CPSF6/7 family		RNA-binding	8	8	8	24	24	24	52.01	0	36.623	479220000	33	+	1.62948	0.0370885	1.04382	2.34085
Q9CZD5	Q9CZD5	Translation initiation factor IF-3, mitochondrial	Mtif3	23.2046	22.8554	22.4621	22.3045	22.5703	22.2896	22.2988	19.5266	mitochondrial translational initiation [GO:0070124];ribosome disassembly [GO:0032790]	mitochondrion [GO:0005739]	ribosomal small subunit binding [GO:0043024];ribosome binding [GO:0043022];translation factor activity, RNA binding [GO:0008135];translation initiation factor activity [GO:0003743]		3D-structure;Complete proteome;Initiation factor;Mitochondrion;Protein biosynthesis;Reference proteome;Transit peptide	IF-3 family			4	4	4	19.6	19.6	19.6	31.739	0	13.626	541500000	11		0.668688	0.216613	1.03534	1.22402
G3UYU0;Q3UE17;Q69Z36;F8WJD6;D3YTR3;Q3UE17-2	G3UYU0		Mex3a	24.7877	24.712	24.7611	24.508	23.9021	23.5741	23.4539	23.705	mRNA catabolic process [GO:0006402];mRNA destabilization [GO:0061157];positive regulation of cell-cell adhesion [GO:0022409];positive regulation of GTPase activity [GO:0043547];positive regulation of phagocytosis [GO:0050766];protein localization to cell cortex [GO:0072697];RNA destabilization [GO:0050779]	cytosol [GO:0005829];nucleoplasm [GO:0005654];nucleus [GO:0005634];P-body [GO:0000932];perinuclear region of cytoplasm [GO:0048471]	AU-rich element binding [GO:0017091];GTPase activating protein binding [GO:0032794];metal ion binding [GO:0046872];mRNA 3'-UTR binding [GO:0003730];RNA binding [GO:0003723];RNA binding [GO:0003723]		Alternative splicing;Complete proteome;Cytoplasm;Metal-binding;Nucleus;Phosphoprotein;Proteomics identification;Reference proteome;Repeat;RNA-binding;Zinc;Zinc-finger			RNA-binding	10	10	9	26	26	26	54.224	0	68.418	2055400000	33	+	3.97374	0.0022069	1.03338	4.80629
Q811S7;Q811S7-2	Q811S7;Q811S7-2	Upstream-binding protein 1	Ubp1	20.9066	19.8938	20.5615	22.4222	21.3462	19.4599	20.2234	18.6262	angiogenesis [GO:0001525];regulation of transcription by RNA polymerase II [GO:0006357];transcription, DNA-templated [GO:0006351]	cytosol [GO:0005829];nucleoplasm [GO:0005654];nucleus [GO:0005634]	DNA binding transcription factor activity [GO:0003700];sequence-specific DNA binding [GO:0043565]		Alternative splicing;Complete proteome;DNA-binding;Nucleus;Phosphoprotein;Reference proteome;Transcription;Transcription regulation	Grh/CP2 family, CP2 subfamily			4	4	4	7.8	7.8	7.8	60.211	0	5.8578	145640000	12		0.623282	0.235991	1.03209	1.16254
F7BGR7;B0LM42;Q8VE92;Q8C7Q4;F6TBN8;J3QPA9;Q5CZX8;S4R1A6;Q8C7Q4-2	F7BGR7;B0LM42		Gm21992	22.2618	22.8386	22.5175	22.212	19.7727	22.2108	21.8426	21.8946	cap-independent translational initiation [GO:0002190];circadian regulation of gene expression [GO:0032922];circadian regulation of gene expression [GO:0032922];circadian regulation of gene expression [GO:0032922];circadian regulation of translation [GO:0097167];circadian rhythm [GO:0007623];enteroendocrine cell differentiation [GO:0035883];entrainment of circadian clock by photoperiod [GO:0043153…	cytoplasm [GO:0005737];cytoplasmic stress granule [GO:0010494];cytosol [GO:0005829];cytosol [GO:0005829];nuclear speck [GO:0016607];nucleolus [GO:0005730];nucleolus [GO:0005730];nucleoplasm [GO:0005654];nucleus [GO:0005634];perinuclear region of cytoplasm [GO:0048471];protein-containing complex [GO:0032991]	cyclin binding [GO:0030332];miRNA binding [GO:0035198];mRNA 3'-UTR binding [GO:0003730];mRNA 3'-UTR binding [GO:0003730];mRNA binding [GO:0003729];pre-mRNA binding [GO:0036002];pre-mRNA intronic binding [GO:0097157];pre-mRNA intronic pyrimidine-rich binding [GO:0097158];RNA binding [GO:0003723];RNA binding [GO:0003723];zinc ion binding [GO:0008270]		Activator;Alternative splicing;Complete proteome;Cytoplasm;Differentiation;Isopeptide bond;Metal-binding;mRNA processing;mRNA splicing;Nucleus;Phosphoprotein;Proteomics identification;Reference proteome;Repeat;RNA-binding;RNA-mediated gene silencing;Ubl conjugation;Zinc;Zinc-finger				14	6	6	34	13.6	13.6	52.791	0	10.257	465180000	15		0.902742	0.135836	1.02728	1.51828
Q5SWP3;H3BKC6	Q5SWP3	NAC-alpha domain-containing protein 1	Nacad	21.8832	22.7968	23.1967	23.0137	21.6107	21.8735	22.3219	20.9904	protein transport [GO:0015031]	nascent polypeptide-associated complex [GO:0005854];nucleus [GO:0005634]			Complete proteome;Cytoplasm;Nucleus;Phosphoprotein;Protein transport;Proteomics identification;Reference proteome;Transport	NAC-alpha family			10	10	10	10.6	10.6	10.6	156.76	0	34.039	744140000	27		1.35588	0.060018	1.02348	2.03512
Q7TPD1;Q7TPD1-2;F6T356;Q7TPD1-3;S4R2I0	Q7TPD1;Q7TPD1-2;F6T356;Q7TPD1-3	F-box only protein 11	Fbxo11	26.21	26.0322	25.8008	25.4562	24.4287	24.7315	24.7357	25.5467	cellular protein modification process [GO:0006464];sensory perception of sound [GO:0007605];sensory perception of sound [GO:0007605]	chromosome [GO:0005694];cytoplasm [GO:0005737];cytosol [GO:0005829];nucleolus [GO:0005730];nucleus [GO:0005634];ubiquitin ligase complex [GO:0000151];ubiquitin ligase complex [GO:0000151]	protein-arginine N-methyltransferase activity [GO:0016274];ubiquitin-protein transferase activity [GO:0004842];ubiquitin-protein transferase activity [GO:0004842];zinc ion binding [GO:0008270]		Alternative splicing;Chromosome;Complete proteome;Metal-binding;Nucleus;Proteomics identification;Reference proteome;Repeat;Ubl conjugation pathway;Zinc;Zinc-finger		P41183		17	17	17	25.3	25.3	25.3	103.73	0	81.705	4541800000	95	+	1.892	0.0252778	1.01413	2.6021
P23949	P23949	Zinc finger protein 36, C3H1 type-like 2	Zfp36l2	22.6105	22.4124	22.5365	22.1212	19.2451	22.2363	22.2376	21.9108	3'-UTR-mediated mRNA destabilization [GO:0061158];cellular response to epidermal growth factor stimulus [GO:0071364];cellular response to fibroblast growth factor stimulus [GO:0044344];cellular response to glucocorticoid stimulus [GO:0071385];cellular response to granulocyte macrophage colony-stimulating factor stimulus [GO:0097011];cellular response to phorbol 13-acetate 12-myristate [GO:1904628…	cytoplasm [GO:0005737];cytosol [GO:0005829];intracellular ribonucleoprotein complex [GO:0030529];nucleus [GO:0005634]	AU-rich element binding [GO:0017091];DNA binding [GO:0003677];metal ion binding [GO:0046872];mRNA 3'-UTR AU-rich region binding [GO:0035925]		Complete proteome;Cytoplasm;Developmental protein;DNA-binding;Metal-binding;Nucleus;Phosphoprotein;Reference proteome;Repeat;Ribonucleoprotein;RNA-binding;Zinc;Zinc-finger			RNA-binding	3	3	3	7.2	7.2	7.2	50.069	0	16.614	485250000	8		0.665017	0.216871	1.01266	1.21593
Q8R2N0;Q8R2N0-2	Q8R2N0;Q8R2N0-2	Thyroid transcription factor 1-associated protein 26	Ccdc59	26.345	26.471	26.5292	26.572	25.457	25.4874	25.3175	25.6081	regulation of transcription, DNA-templated [GO:0006355];transcription, DNA-templated [GO:0006351]	nucleus [GO:0005634]			Alternative splicing;Complete proteome;Nucleus;Reference proteome;Transcription;Transcription regulation	TAP26 family			6	6	6	27.1	27.1	27.1	28.033	0	23.141	6610500000	56	+	4.90661	0.00316049	1.01183	5.70205
P62196;Q8K1K2	P62196;Q8K1K2	26S protease regulatory subunit 8	Psmc5	22.6637	22.3358	22.478	22.0812	22.6966	22.3033	20.458	20.0638	modulation of chemical synaptic transmission [GO:0050804];negative regulation of transcription, DNA-templated [GO:0045892];positive regulation of inclusion body assembly [GO:0090261];positive regulation of RNA polymerase II transcriptional preinitiation complex assembly [GO:0045899];proteasome-mediated ubiquitin-dependent protein catabolic process [GO:0043161];protein catabolic process [GO:003016…	cytoplasm [GO:0005737];cytoplasm [GO:0005737];cytoplasmic vesicle [GO:0031410];cytosolic proteasome complex [GO:0031597];holo TFIIH complex [GO:0005675];inclusion body [GO:0016234];nuclear proteasome complex [GO:0031595];nucleus [GO:0005634];postsynapse [GO:0098794];proteasome accessory complex [GO:0022624];proteasome complex [GO:0000502];proteasome regulatory particle [GO:0005838];proteasome reg…	ATP binding [GO:0005524];peptidase activity [GO:0008233];proteasome-activating ATPase activity [GO:0036402];receptor binding [GO:0005102];TBP-class protein binding [GO:0017025];thyrotropin-releasing hormone receptor binding [GO:0031531];transcription factor binding [GO:0008134]	Proteasome	Acetylation;ATP-binding;Coiled coil;Complete proteome;Cytoplasm;Hydrolase;Nucleotide-binding;Nucleus;Phosphoprotein;Protease;Proteasome;Proteomics identification;Reference proteome	AAA ATPase family	P19447		8	8	8	25.4	25.4	25.4	45.626	0	20.214	355080000	27		0.741398	0.189532	1.00926	1.31471
O88712;A0A0J9YUM4;A0A0J9YU62;O88712-3;O88712-2;A0A0J9YTW3;P56546;P56546-2;A0A0J9YUR5;E9PWQ9;Q91YZ2	O88712;A0A0J9YUM4;A0A0J9YU62;O88712-3;O88712-2;A0A0J9YTW3	C-terminal-binding protein 1	Ctbp1	22.1339	20.2399	20.2029	21.8877	20.7081	18.2418	21.8526	19.6261	cellular response to leukemia inhibitory factor [GO:1990830];negative regulation of histone acetylation [GO:0035067];negative regulation of histone H4 acetylation [GO:0090241];negative regulation of transcription by RNA polymerase II [GO:0000122];negative regulation of transcription by RNA polymerase II [GO:0000122];negative regulation of transcription from RNA polymerase II promoter by histone m…	cell junction [GO:0030054];cytosol [GO:0005829];cytosol [GO:0005829];nucleoplasm [GO:0005654];nucleus [GO:0005634];nucleus [GO:0005634];ribbon synapse [GO:0097470];synapse [GO:0045202];transcription factor complex [GO:0005667];transcriptional repressor complex [GO:0017053]	chromatin binding [GO:0003682];chromatin binding [GO:0003682];DNA binding transcription factor activity [GO:0003700];DNA binding transcription factor activity [GO:0003700];glyoxylate reductase (NADP) activity [GO:0030267];hydroxypyruvate reductase activity [GO:0016618];identical protein binding [GO:0042802];NAD binding [GO:0051287];oxidoreductase activity, acting on the CH-OH group of donors, NAD…	Chronic myeloid leukemia;Notch signaling pathway;Pathways in cancer;Wnt signaling pathway	ADP-ribosylation;Alternative splicing;Cell junction;Complete proteome;Cytoplasm;Differentiation;Direct protein sequencing;Isopeptide bond;Methylation;NAD;Nucleus;Oxidoreductase;Phosphoprotein;Proteomics identification;Reference proteome;Repressor;Synapse;Transcription;Transcription regulation;Ubl conjugation	D-isomer specific 2-hydroxyacid dehydrogenase family	Q03112;Q14526;Q64318;Q9HAZ2-2;Q9HAZ2-4		3	3	3	8.4	8.4	8.4	47.744	0	4.2402	235630000	10		0.496169	0.302086	1.00895	0.98075
Q9CQX2	Q9CQX2	Cytochrome b5 type B	Cyb5b	22.3267	20.9144	24.1243	22.4491	22.5985	21.7857	20.7205	20.6741	oxidation-reduction process [GO:0055114]	integral component of membrane [GO:0016021];mitochondrial inner membrane [GO:0005743];mitochondrial outer membrane [GO:0005741];mitochondrion [GO:0005739]	enzyme activator activity [GO:0008047];heme binding [GO:0020037];metal ion binding [GO:0046872]		Acetylation;Complete proteome;Electron transport;Heme;Iron;Membrane;Metal-binding;Mitochondrion;Mitochondrion outer membrane;Phosphoprotein;Reference proteome;Transmembrane;Transmembrane helix;Transport	Cytochrome b5 family			3	3	3	45.2	45.2	45.2	16.318	0	6.3697	595100000	4		0.592136	0.250339	1.00895	1.11702
Q8C1S0	Q8C1S0	Mediator of RNA polymerase II transcription subunit 19	Med19	23.4589	19.416	23.8745	24.0983	19.8939	23.4227	20.1771	23.3277	positive regulation of transcription by RNA polymerase II [GO:0045944];transcription, DNA-templated [GO:0006351]	mediator complex [GO:0016592];nuclear body [GO:0016604];nucleoplasm [GO:0005654];nucleus [GO:0005634]	RNA polymerase II transcription cofactor activity [GO:0001104];transcription factor binding [GO:0008134]		Activator;Complete proteome;Nucleus;Phosphoprotein;Reference proteome;Transcription;Transcription regulation	Mediator complex subunit 19 family	O95402;Q9CXU1		3	3	3	22.1	22.1	22.1	26.263	0	33.892	933920000	11		0.285033	0.49097	1.0066	0.641587
A0A087WRR7	A0A087WRR7		Zfp383	22.5644	22.749	22.8034	22.9776	20.0684	22.1387	22.211	22.6639	regulation of transcription, DNA-templated [GO:0006355]	nuclear membrane [GO:0031965];nucleus [GO:0005634]	DNA binding transcription factor activity [GO:0003700];metal ion binding [GO:0046872];nucleic acid binding [GO:0003676]		Complete proteome;Metal-binding;Proteomics identification;Reference proteome;Repeat;Zinc;Zinc-finger				4	4	4	10.4	10.4	10.4	56.113	0	19.802	562710000	11		0.86191	0.15303	1.0031	1.46358
P62751;D3YTY6	P62751	60S ribosomal protein L23a	Rpl23a	30.7679	30.7587	30.6551	30.5927	29.7116	29.6576	29.8058	29.6151	ribosomal large subunit assembly [GO:0000027];translation [GO:0006412]	cytosolic large ribosomal subunit [GO:0022625];nucleus [GO:0005634]	RNA binding [GO:0003723];rRNA binding [GO:0019843];structural constituent of ribosome [GO:0003735]	Ribosome	Citrullination;Complete proteome;Isopeptide bond;Methylation;Phosphoprotein;Proteomics identification;Reference proteome;Ribonucleoprotein;Ribosomal protein;RNA-binding;rRNA-binding;Ubl conjugation	Universal ribosomal protein uL23 family			11	11	11	50.6	50.6	50.6	17.695	0	164.33	132000000000	177	+	5.55984	0.00295429	0.996105	6.26542
Q3UQ28;A0A1W2P6L9;D3Z5M7	Q3UQ28;A0A1W2P6L9	Peroxidasin homolog	Pxdn	25.0474	25.1131	25.4911	25.2918	24.4357	24.2187	24.0002	24.3202	extracellular matrix organization [GO:0030198];hydrogen peroxide catabolic process [GO:0042744];oxidation-reduction process [GO:0055114];response to oxidative stress [GO:0006979];response to oxidative stress [GO:0006979]	endoplasmic reticulum [GO:0005783];extracellular matrix [GO:0031012];extracellular matrix [GO:0031012];extracellular space [GO:0005615];proteinaceous extracellular matrix [GO:0005578]	extracellular matrix structural constituent [GO:0005201];heme binding [GO:0020037];heme binding [GO:0020037];metal ion binding [GO:0046872];peroxidase activity [GO:0004601]		Calcium;Coiled coil;Complete proteome;Disulfide bond;Extracellular matrix;Glycoprotein;Heme;Hydrogen peroxide;Immunoglobulin domain;Iron;Leucine-rich repeat;Metal-binding;Oxidoreductase;Peroxidase;Phosphoprotein;Proteomics identification;Reference proteome;Repeat;Secreted;Signal	Peroxidase family, XPO subfamily			18	18	18	14.6	14.6	14.6	165.1	0	79.915	3091900000	73	+	3.47339	0.00397241	0.99213	4.20656
A0A1L1SU24;A0A1L1STN5;A0A1L1SRY8;A0A1L1SSY9;Q9DCU6;A0A1L1SV70	A0A1L1SU24;A0A1L1STN5;A0A1L1SRY8;A0A1L1SSY9;Q9DCU6	39S ribosomal protein L4, mitochondrial	Mrpl4	21.0965	20.9244	21.4803	21.1931	20.7305	20.4165	20.3785	19.2033	translation [GO:0006412]	cytosolic ribosome [GO:0022626];mitochondrial large ribosomal subunit [GO:0005762];mitochondrion [GO:0005739];ribosome [GO:0005840]	RNA binding [GO:0003723];structural constituent of ribosome [GO:0003735];structural constituent of ribosome [GO:0003735]		Complete proteome;Methylation;Mitochondrion;Proteomics identification;Reference proteome;Ribonucleoprotein;Ribosomal protein	Universal ribosomal protein uL4 family			3	3	3	25	25	25	18.081	0	7.2695	182520000	8	+	1.5008	0.0489967	0.991373	2.17745
P62852;A0A1L1SQA8	P62852;A0A1L1SQA8	40S ribosomal protein S25	Rps25	29.4829	29.5186	29.4874	29.8256	28.514	28.4594	28.6105	28.8259		cytosolic small ribosomal subunit [GO:0022627];extracellular matrix [GO:0031012];nucleolus [GO:0005730];nucleus [GO:0005634];ribosome [GO:0005840]		Ribosome	Acetylation;Complete proteome;Proteomics identification;Reference proteome;Ribonucleoprotein;Ribosomal protein	Eukaryotic ribosomal protein eS25 family			5	5	5	31.2	31.2	31.2	13.742	0	14.498	55880000000	62	+	3.82232	0.00279687	0.976178	4.52773
Q8BHN0;Q8BHN0-2	Q8BHN0;Q8BHN0-2	Protein phosphatase 1L	Ppm1l	20.64	20.903	21.8593	20.3765	21.5045	19.9359	18.9674	19.4827	MAPK cascade [GO:0000165];transmembrane receptor protein serine/threonine kinase signaling pathway [GO:0007178]	integral component of membrane [GO:0016021];intracellular [GO:0005622]	metal ion binding [GO:0046872];protein serine/threonine phosphatase activity [GO:0004722]		Alternative splicing;Complete proteome;Hydrolase;Magnesium;Manganese;Membrane;Metal-binding;Protein phosphatase;Reference proteome;Transmembrane;Transmembrane helix	PP2C family	P27448;Q9H3P7		2	2	2	6.1	6.1	6.1	41.049	0	4.0208	43228000	6		0.751487	0.187651	0.972063	1.32091
Q8VH51-2;Q8VH51;E9Q8F0;Q8VH51-3;F7AA45;B7ZD61;B7ZD63;B7ZD64;E9PZF9;D6RCZ8;E9Q999;D6RJ85	Q8VH51-2;Q8VH51;E9Q8F0;Q8VH51-3;F7AA45	RNA-binding protein 39	Rbm39	31.1044	30.8879	30.8514	31.0488	29.9378	30.0705	30.2043	29.7999	mRNA processing [GO:0006397];mRNA processing [GO:0006397];regulation of transcription, DNA-templated [GO:0006355];RNA splicing [GO:0008380];transcription, DNA-templated [GO:0006351]	microtubule cytoskeleton [GO:0015630];microtubule organizing center [GO:0005815];nuclear speck [GO:0016607];nucleoplasm [GO:0005654];nucleus [GO:0005634];nucleus [GO:0005634];protein-containing complex [GO:0032991]	nucleic acid binding [GO:0003676];RNA binding [GO:0003723];transcription coactivator activity [GO:0003713]		3D-structure;Acetylation;Activator;Alternative splicing;Complete proteome;Isopeptide bond;mRNA processing;mRNA splicing;Nucleus;Phosphoprotein;Proteomics identification;Reference proteome;Repeat;RNA-binding;Transcription;Transcription regulation;Ubl conjugation	Splicing factor SR family		RNA-binding	29	29	29	63.4	63.4	63.4	58.683	0	323.31	181000000000	434	+	4.01114	0.00215126	0.970015	4.70155
Q9JKX4;Q9JKX4-2;Q9JKX4-3	Q9JKX4;Q9JKX4-2;Q9JKX4-3	Protein AATF	Aatf	21.8072	22.4929	22.193	22.1028	21.5664	19.5009	21.4768	22.1804	cell adhesion [GO:0007155];cellular response to DNA damage stimulus [GO:0006974];embryonic cleavage [GO:0040016];negative regulation of amyloid precursor protein biosynthetic process [GO:0042985];negative regulation of apoptotic process [GO:0043066];negative regulation of reactive oxygen species metabolic process [GO:2000378];negative regulation of superoxide anion generation [GO:0032929];positiv…	cytoplasm [GO:0005737];cytosol [GO:0005829];Golgi apparatus [GO:0005794];nucleolus [GO:0005730];nucleus [GO:0005634]	DNA binding transcription factor activity [GO:0003700];leucine zipper domain binding [GO:0043522];tau protein binding [GO:0048156]		Acetylation;Alternative splicing;Complete proteome;Nucleus;Phosphoprotein;Reference proteome	AATF family			6	6	6	15.4	15.4	15.4	59.481	0	13.493	494620000	14		0.804338	0.171013	0.967833	1.38583
Q9D0Q7;F6QAU7	Q9D0Q7;F6QAU7	39S ribosomal protein L45, mitochondrial	Mrpl45	21.9422	20.5059	20.4491	20.6055	19.4842	19.94	19.9695	20.2423		mitochondrial large ribosomal subunit [GO:0005762];mitochondrion [GO:0005739];mitochondrion [GO:0005739]			Complete proteome;Mitochondrion;Proteomics identification;Reference proteome;Ribonucleoprotein;Ribosomal protein;Transit peptide	Mitochondrion-specific ribosomal protein mL45 family			8	8	8	18.6	18.6	18.6	35.41	0	10.043	785250000	28		1.31966	0.06521	0.966677	1.97273
Q7TN33;D3YU11;D6RGB9;D6RHP1;Q8CIN6;D3YX51;A0A0G2JGE2;Q7TN33-2;Q8CIN6-2	Q7TN33;D3YU11;D6RGB9;D6RHP1	CUGBP Elav-like family member 6	Celf6	21.3384	23.0598	18.7517	21.4352	21.0471	19.0539	18.3852	22.2362	flagellated sperm motility [GO:0030317];flagellated sperm motility [GO:0030317];mRNA processing [GO:0006397];mRNA processing [GO:0006397];ncRNA transcription [GO:0098781];nuclear body organization [GO:0030575];positive regulation of mRNA splicing, via spliceosome [GO:0048026];regulation of alternative mRNA splicing, via spliceosome [GO:0000381];regulation of neurotransmitter levels [GO:0001505];R…	cytoplasm [GO:0005737];nuclear body [GO:0016604];nucleus [GO:0005634]	7SK snRNA binding [GO:0097322];RNA binding [GO:0003723];RNA binding [GO:0003723]		Activator;Alternative splicing;Complete proteome;Cytoplasm;mRNA processing;mRNA splicing;Nucleus;Proteomics identification;Reference proteome;Repeat;RNA-binding	CELF/BRUNOL family			4	3	2	10.9	9.1	7.4	48.205	0	6.1465	330240000	16		0.326269	0.446872	0.965655	0.711188
O89090;G3X8Q0;O89090-2;E9Q0S7;E9Q2V3;E9Q113	O89090;G3X8Q0;O89090-2	Transcription factor Sp1	Sp1	22.6393	22.4534	22.2463	22.0336	19.789	22.0601	22.1961	21.5074	cellular response to insulin stimulus [GO:0032869];definitive hemopoiesis [GO:0060216];embryonic camera-type eye morphogenesis [GO:0048596];embryonic placenta development [GO:0001892];embryonic process involved in female pregnancy [GO:0060136];embryonic skeletal system development [GO:0048706];enucleate erythrocyte differentiation [GO:0043353];in utero embryonic development [GO:0001701];liver dev…	cytoplasm [GO:0005737];nuclear chromatin [GO:0000790];nuclear chromatin [GO:0000790];nucleoplasm [GO:0005654];nucleus [GO:0005634];nucleus [GO:0005634];protein-DNA complex [GO:0032993];transcriptional repressor complex [GO:0017053]	bHLH transcription factor binding [GO:0043425];core promoter sequence-specific DNA binding [GO:0001046];DNA binding [GO:0003677];DNA binding transcription factor activity [GO:0003700];DNA binding transcription factor activity [GO:0003700];double-stranded DNA binding [GO:0003690];enhancer binding [GO:0035326];histone acetyltransferase binding [GO:0035035];histone deacetylase binding [GO:0042826];H…	Huntington's disease;TGF-beta signaling pathway	Acetylation;Activator;Alternative splicing;Biological rhythms;Complete proteome;Cytoplasm;DNA-binding;Glycoprotein;Isopeptide bond;Metal-binding;Nucleus;Phosphoprotein;Proteomics identification;Reference proteome;Repeat;Repressor;Transcription;Transcription regulation;Ubl conjugation;Zinc;Zinc-finger	Sp1 C2H2-type zinc-finger protein family			3	3	3	8.2	8.2	8.2	80.731	0	65.586	385890000	11		0.841387	0.161524	0.95502	1.42822
Q3U3C9;Q3U3C9-3;Q3U3C9-2;Q3U3C9-4	Q3U3C9;Q3U3C9-3;Q3U3C9-2;Q3U3C9-4	Genetic suppressor element 1	Gse1	19.8608	21.9393	21.4007	21.7026	20.2804	19.8608	20.167	20.7902					Acetylation;Alternative splicing;Coiled coil;Complete proteome;Methylation;Phosphoprotein;Reference proteome				5	5	5	5.3	5.3	5.3	136.23	0	5.6979	180720000	7		0.960702	0.125872	0.95122	1.5683
Q6ZWU9;A0A0G2JDW7;A0A0G2JG29;A0A0G2JEX7	Q6ZWU9;A0A0G2JDW7;A0A0G2JG29	40S ribosomal protein S27	Rps27	25.4313	25.7282	25.7415	25.9354	25.3083	24.8355	24.7246	24.1697	ribosomal small subunit assembly [GO:0000028];rRNA processing [GO:0006364];translation [GO:0006412];translation [GO:0006412]	cytosolic small ribosomal subunit [GO:0022627];nucleus [GO:0005634];ribosome [GO:0005840]	metal ion binding [GO:0046872];structural constituent of ribosome [GO:0003735]	Ribosome	Complete proteome;Metal-binding;Phosphoprotein;Proteomics identification;Reference proteome;Ribonucleoprotein;Ribosomal protein;Zinc;Zinc-finger	Eukaryotic ribosomal protein eS27 family			5	1	1	41.7	13.1	13.1	9.461	0	4.7966	6021500000	29	+	2.00175	0.0221295	0.94961	2.66818
P67984;Q9D7S7;Q9D7S7-2	P67984	60S ribosomal protein L22	Rpl22	30.8946	30.8936	30.5836	31.2126	29.9743	29.9869	29.8995	29.9275	alpha-beta T cell differentiation [GO:0046632];cytoplasmic translation [GO:0002181];cytoplasmic translation [GO:0002181]	cytoplasm [GO:0005737];cytosolic large ribosomal subunit [GO:0022625];cytosolic large ribosomal subunit [GO:0022625];extracellular matrix [GO:0031012];intracellular ribonucleoprotein complex [GO:0030529];nucleus [GO:0005634];ribosome [GO:0005840]	heparin binding [GO:0008201];RNA binding [GO:0003723];RNA binding [GO:0003723];structural constituent of ribosome [GO:0003735]	Ribosome	Alternative splicing;Complete proteome;Heparin-binding;Phosphoprotein;Reference proteome;Ribonucleoprotein;Ribosomal protein;RNA-binding	Eukaryotic ribosomal protein eL22 family			8	8	8	60.2	60.2	60.2	14.759	0	136.21	135000000000	116	+	3.47268	0.00374026	0.949055	4.12643
Q4VBE8	Q4VBE8	WD repeat-containing protein 18	Wdr18	23.7053	23.1323	23.3546	23.544	22.5663	22.5255	22.2189	22.6318	multicellular organism development [GO:0007275]	cytoplasm [GO:0005737];nucleolus [GO:0005730];nucleoplasm [GO:0005654]			Complete proteome;Cytoplasm;Developmental protein;Nucleus;Reference proteome;Repeat;WD repeat	WD repeat IPI3/WDR18 family			6	6	6	16.5	16.5	16.5	47.211	0	22.34	1176100000	23	+	3.0791	0.0052041	0.948436	3.7377
P37040;Q05DV1;E9PVT9;E9Q997	P37040;Q05DV1	NADPH--cytochrome P450 reductase	Por	22.4867	21.3853	21.2835	21.1549	22.7872	20.3281	20.5022	18.9038	carnitine metabolic process [GO:0009437];cellular organofluorine metabolic process [GO:0090346];cellular response to follicle-stimulating hormone stimulus [GO:0071372];cellular response to peptide hormone stimulus [GO:0071375];demethylation [GO:0070988];fatty acid oxidation [GO:0019395];flavonoid metabolic process [GO:0009812];internal peptidyl-lysine acetylation [GO:0018393];negative regulation …	endoplasmic reticulum membrane [GO:0005789];integral component of membrane [GO:0016021];integral component of membrane [GO:0016021];intracellular membrane-bounded organelle [GO:0043231];mitochondrion [GO:0005739]	cytochrome-b5 reductase activity, acting on NAD(P)H [GO:0004128];electron transfer activity [GO:0009055];enzyme binding [GO:0019899];flavin adenine dinucleotide binding [GO:0050660];FMN binding [GO:0010181];FMN binding [GO:0010181];hydrolase activity [GO:0016787];iron-cytochrome-c reductase activity [GO:0047726];NADP binding [GO:0050661];NADPH-hemoprotein reductase activity [GO:0003958];nitric ox…		Acetylation;Complete proteome;Endoplasmic reticulum;FAD;Flavoprotein;FMN;Membrane;NADP;Oxidoreductase;Proteomics identification;Reference proteome;Transmembrane;Transmembrane helix	Flavodoxin family;Flavoprotein pyridine nucleotide cytochrome reductase family;NADPH--cytochrome P450 reductase family			6	6	6	8.8	8.8	8.8	77.043	0	10.559	352300000	10		0.504808	0.299695	0.947283	0.987053
Q99MU3;Q99MU3-5;Q99MU3-4	Q99MU3;Q99MU3-5;Q99MU3-4	Double-stranded RNA-specific adenosine deaminase	Adar	28.7055	28.8151	28.8317	28.9262	27.7257	28.0626	27.5735	28.1438	adenosine to inosine editing [GO:0006382];base conversion or substitution editing [GO:0016553];cellular response to virus [GO:0098586];defense response to virus [GO:0051607];definitive hemopoiesis [GO:0060216];erythrocyte differentiation [GO:0030218];hematopoietic progenitor cell differentiation [GO:0002244];hematopoietic stem cell homeostasis [GO:0061484];in utero embryonic development [GO:00017…	cytoplasm [GO:0005737];nucleolus [GO:0005730];nucleoplasm [GO:0005654];nucleus [GO:0005634];supraspliceosomal complex [GO:0044530]	double-stranded RNA adenosine deaminase activity [GO:0003726];left-handed Z-DNA binding [GO:0003692];metal ion binding [GO:0046872];RNA binding [GO:0003723]	Cytosolic DNA-sensing pathway;Measles	Alternative splicing;Antiviral defense;Complete proteome;Cytoplasm;DNA-binding;Hydrolase;Immunity;Innate immunity;Isopeptide bond;Metal-binding;Methylation;mRNA processing;Nucleus;Phosphoprotein;Reference proteome;Repeat;RNA-binding;RNA-mediated gene silencing;Transcription;Transcription regulation;Ubl conjugation;Zinc				47	47	4	46.4	46.4	3.8	130.45	0	323.31	34022000000	339	+	3.23503	0.00448045	0.94325	3.88274
O70318;A0A1W2P6I5;A0A1W2P7I4;A0A1W2P7I2;A0A1W2P7H7;A0A1W2P896;Q9Z2H5;E9PV14;A2AUK5;A0A1W2P6H2;A2AUK7;A2AUK8;Q9Z2H5-3;Q9Z2H5-2;A0A286YDD0	O70318;A0A1W2P6I5	Band 4.1-like protein 2	Epb41l2	28.5637	28.6117	28.3604	28.5154	27.5362	27.7064	27.5561	27.4812	actin cytoskeleton organization [GO:0030036];actomyosin structure organization [GO:0031032];actomyosin structure organization [GO:0031032];cell cycle [GO:0007049];cell division [GO:0051301];cortical actin cytoskeleton organization [GO:0030866];cortical actin cytoskeleton organization [GO:0030866];cytoskeletal anchoring at plasma membrane [GO:0007016];positive regulation of protein localization to…	actin cytoskeleton [GO:0015629];cell cortex region [GO:0099738];cell junction [GO:0030054];cell-cell junction [GO:0005911];COP9 signalosome [GO:0008180];cytoplasm [GO:0005737];cytoskeleton [GO:0005856];cytoskeleton [GO:0005856];nucleoplasm [GO:0005654];nucleus [GO:0005634];plasma membrane [GO:0005886];postsynaptic density [GO:0014069]	actin binding [GO:0003779];cadherin binding [GO:0045296];cytoskeletal protein binding [GO:0008092];PH domain binding [GO:0042731];spectrin binding [GO:0030507];structural constituent of cytoskeleton [GO:0005200];structural molecule activity [GO:0005198]	Tight junction	Acetylation;Actin-binding;Alternative splicing;Cell cycle;Cell division;Cell membrane;Coiled coil;Complete proteome;Cytoplasm;Cytoskeleton;Membrane;Mitosis;Phosphoprotein;Proteomics identification;Reference proteome;Transport		Q9JLB0		46	46	3	55.4	55.4	3.7	109.94	0	323.31	27315000000	325	+	4.88763	0.00281319	0.942822	5.45893
Q9DBE9	Q9DBE9	pre-rRNA processing protein FTSJ3	Ftsj3	27.6628	27.4559	27.5307	27.7673	26.8317	26.654	26.4514	26.7124	maturation of 5.8S rRNA from tricistronic rRNA transcript (SSU-rRNA, 5.8S rRNA, LSU-rRNA) [GO:0000466];maturation of LSU-rRNA from tricistronic rRNA transcript (SSU-rRNA, 5.8S rRNA, LSU-rRNA) [GO:0000463];rRNA methylation [GO:0031167]	nucleolus [GO:0005730];nucleus [GO:0005634];preribosome, large subunit precursor [GO:0030687]	rRNA (guanine) methyltransferase activity [GO:0016435];rRNA (uridine-2'-O-)-methyltransferase activity [GO:0008650]		Citrullination;Coiled coil;Complete proteome;Direct protein sequencing;Isopeptide bond;Methyltransferase;Nucleus;Phosphoprotein;Reference proteome;Ribosome biogenesis;rRNA processing;S-adenosyl-L-methionine;Transferase;Ubl conjugation	Class I-like SAM-binding methyltransferase superfamily, RNA methyltransferase RlmE family, SPB1 subfamily			25	25	25	40.2	40.2	40.2	95.531	0	245.07	14718000000	128	+	3.96125	0.0028871	0.941777	4.58627
P60824;D3YU80	P60824;D3YU80	Cold-inducible RNA-binding protein	Cirbp	27.2834	27.1607	27.1555	27.2536	26.5513	26.2933	25.9275	26.3279	cellular response to cold [GO:0070417];mRNA stabilization [GO:0048255];negative regulation of cell growth [GO:0030308];positive regulation of translation [GO:0045727];regulation of cell cycle G1/S phase transition [GO:1902806];response to UV [GO:0009411];stress granule assembly [GO:0034063]	cytoplasm [GO:0005737];cytoplasmic stress granule [GO:0010494];nucleolus [GO:0005730];nucleoplasm [GO:0005654];nucleus [GO:0005634]	mRNA 3'-UTR binding [GO:0003730];poly(U) RNA binding [GO:0008266];RNA binding [GO:0003723];RNA binding [GO:0003723];small ribosomal subunit rRNA binding [GO:0070181];translation repressor activity [GO:0030371]		Activator;Complete proteome;Cytoplasm;Methylation;Nucleus;Phosphoprotein;Proteomics identification;Reference proteome;Repressor;RNA-binding;Stress response			RNA-binding	10	10	2	62.8	62.8	10.5	18.607	0	184.51	12296000000	93	+	3.38818	0.00378443	0.938268	4.02366
Q9QXA5;D3YTP8;Q9CY46;A0A1B0GRR9;A0A1B0GQZ9	Q9QXA5;D3YTP8;Q9CY46;A0A1B0GRR9	U6 snRNA-associated Sm-like protein LSm4	Lsm4	24.7906	24.6148	24.7039	23.5847	24.0026	23.3038	23.2222	23.4219	cytoplasmic mRNA processing body assembly [GO:0033962];mRNA splicing, via spliceosome [GO:0000398];nuclear-transcribed mRNA catabolic process [GO:0000956];nuclear-transcribed mRNA catabolic process [GO:0000956];RNA processing [GO:0006396];spliceosomal complex assembly [GO:0000245];spliceosomal snRNP assembly [GO:0000387]	cytoplasm [GO:0005737];cytosol [GO:0005829];cytosol [GO:0005829];intracellular ribonucleoprotein complex [GO:0030529];membrane [GO:0016020];neuron projection [GO:0043005];nucleoplasm [GO:0005654];nucleus [GO:0005634];P-body [GO:0000932];spliceosomal complex [GO:0005681];spliceosomal tri-snRNP complex [GO:0097526];U6 snRNP [GO:0005688]	PH domain binding [GO:0042731];U6 snRNA binding [GO:0017070]	RNA degradation;Spliceosome	Acetylation;Complete proteome;mRNA processing;mRNA splicing;Nucleus;Proteomics identification;Reference proteome;Ribonucleoprotein;RNA-binding;Spliceosome	SnRNP Sm proteins family		RNA-binding	7	7	7	48.2	48.2	48.2	15.076	0	30.19	3434000000	52	+	1.51443	0.0495992	0.93589	2.16357
Q9JKC6	Q9JKC6	Cell cycle exit and neuronal differentiation protein 1	Cend1	23.1346	22.68	22.6715	22.7605	22.6181	22.1814	22.776	19.9447	adult walking behavior [GO:0007628];cerebellar granular layer maturation [GO:0021686];cerebellar Purkinje cell differentiation [GO:0021702];negative regulation of cerebellar granule cell precursor proliferation [GO:0021941];neuron differentiation [GO:0030182];radial glia guided migration of cerebellar granule cell [GO:0021933]	integral component of membrane [GO:0016021];mitochondrion [GO:0005739];vesicle [GO:0031982]			Complete proteome;Differentiation;Direct protein sequencing;Membrane;Phosphoprotein;Reference proteome;Transmembrane;Transmembrane helix	CEND1 family			3	3	3	21.5	21.5	21.5	14.987	0	14.291	674780000	11		0.674583	0.216657	0.93165	1.21575
Q8VDP4	Q8VDP4	Cell cycle and apoptosis regulator protein 2	Ccar2	24.4971	24.5682	24.8308	24.6366	23.6501	23.5242	23.7746	23.8816	cell cycle [GO:0007049];cellular response to DNA damage stimulus [GO:0006974];mitochondrial fragmentation involved in apoptotic process [GO:0043653];mRNA processing [GO:0006397];negative regulation of catalytic activity [GO:0043086];negative regulation of cell growth [GO:0030308];negative regulation of intrinsic apoptotic signaling pathway in response to DNA damage [GO:1902230];negative regulatio…	cytoplasm [GO:0005737];DBIRD complex [GO:0044609];mitochondrial matrix [GO:0005759];nuclear chromatin [GO:0000790];nucleoplasm [GO:0005654];nucleus [GO:0005634];spliceosomal complex [GO:0005681]	enzyme binding [GO:0019899];enzyme inhibitor activity [GO:0004857];RNA polymerase II core binding [GO:0000993]		Acetylation;Activator;Apoptosis;Biological rhythms;Cell cycle;Coiled coil;Complete proteome;Cytoplasm;Direct protein sequencing;DNA damage;Isopeptide bond;Metalloenzyme inhibitor;Methylation;mRNA processing;mRNA splicing;Nucleus;Phosphoprotein;Reference proteome;Repressor;Transcription;Transcription regulation;Tumor suppressor;Ubl conjugation;Wnt signaling pathway				16	16	16	24.5	24.5	24.5	103	0	116.77	2345900000	72	+	3.91578	0.00277519	0.925582	4.50448
Q8R3E3;Q8R3E3-2;B1AT64;Q8R3E3-3	Q8R3E3;Q8R3E3-2	WD repeat domain phosphoinositide-interacting protein 1	Wipi1	21.9661	19.1873	20.3748	21.2943	19.5557	19.3171	20.514	19.7379	autophagy [GO:0006914];autophagy of mitochondrion [GO:0000422];autophagy of nucleus [GO:0044804];protein lipidation [GO:0006497];protein localization to phagophore assembly site [GO:0034497];vesicle targeting, trans-Golgi to endosome [GO:0048203]	autophagosome membrane [GO:0000421];clathrin-coated vesicle [GO:0030136];cytoplasm [GO:0005737];cytoskeleton [GO:0005856];cytosol [GO:0005829];endosome membrane [GO:0010008];extrinsic component of membrane [GO:0019898];phagophore assembly site [GO:0000407];phagophore assembly site [GO:0000407];phagophore assembly site membrane [GO:0034045];trans-Golgi network [GO:0005802]	androgen receptor binding [GO:0050681];estrogen receptor binding [GO:0030331];phosphatidylinositol-3,5-bisphosphate binding [GO:0080025];phosphatidylinositol-3-phosphate binding [GO:0032266];phosphatidylinositol-3-phosphate binding [GO:0032266];receptor binding [GO:0005102]		Alternative splicing;Autophagy;Complete proteome;Cytoplasm;Cytoplasmic vesicle;Cytoskeleton;Direct protein sequencing;Endosome;Golgi apparatus;Membrane;Proteomics identification;Reference proteome;Repeat;WD repeat	WD repeat SVP1 family			3	3	3	7.4	7.4	7.4	48.758	0	9.2933	548660000	19		0.681751	0.216513	0.924438	1.22373
D3Z2W1;D3Z519;S4R2G0	D3Z2W1;D3Z519;S4R2G0	Diacylglycerol kinase	Dgki	28.3179	28.5472	28.5676	28.366	27.3058	28.0896	27.2913	27.4237	excitatory postsynaptic potential [GO:0060079];habituation [GO:0046959];intracellular signal transduction [GO:0035556];lipid phosphorylation [GO:0046834];neurotransmitter secretion [GO:0007269];positive regulation of Ras protein signal transduction [GO:0046579];protein kinase C-activating G-protein coupled receptor signaling pathway [GO:0007205];regulation of GTPase activity [GO:0043087];regulati…	axon terminus [GO:0043679];cytoplasm [GO:0005737];cytosol [GO:0005829];dendritic spine [GO:0043197];excitatory synapse [GO:0060076];guanyl-nucleotide exchange factor complex [GO:0032045];neuronal cell body [GO:0043025];nucleoplasm [GO:0005654];nucleus [GO:0005634];perinuclear region of cytoplasm [GO:0048471];postsynaptic density [GO:0014069];presynaptic active zone [GO:0048786];synapse [GO:004520…	ATP binding [GO:0005524];diacylglycerol kinase activity [GO:0004143];GTPase inhibitor activity [GO:0005095];NAD+ kinase activity [GO:0003951];Ras GTPase binding [GO:0017016]	Glycerolipid metabolism;Glycerophospholipid metabolism;Phosphatidylinositol signaling system	ANK repeat;ATP-binding;Coiled coil;Complete proteome;Kinase;Nucleotide-binding;Proteomics identification;Reference proteome;Transferase	Eukaryotic diacylglycerol kinase family			32	32	1	39.5	39.5	1.6	115.96	0	212.28	23998000000	215	+	2.43862	0.00988897	0.922051	3.07469
D3YZC9;Q64213;Q64213-2;E9Q4Q2;D3YZD0;Q64213-3;D3YVH4;F8WHF9;D6RDB7;F6SRV1	D3YZC9;Q64213;Q64213-2;E9Q4Q2;D3YZD0;Q64213-3;D3YVH4	Splicing factor 1	Sf1	25.0922	25.0912	25.1148	25.4414	24.0898	24.2586	24.6767	24.0547	Leydig cell differentiation [GO:0033327];Leydig cell differentiation [GO:0033327];male sex determination [GO:0030238];mRNA splicing, via spliceosome [GO:0000398];negative regulation of smooth muscle cell proliferation [GO:0048662];nuclear body organization [GO:0030575];regulation of steroid biosynthetic process [GO:0050810];regulation of steroid biosynthetic process [GO:0050810];regulation of tra…	cytoplasm [GO:0005737];nuclear body [GO:0016604];nuclear body [GO:0016604];nucleus [GO:0005634];spliceosomal complex [GO:0005681]	identical protein binding [GO:0042802];pre-mRNA branch point binding [GO:0045131];pre-mRNA branch point binding [GO:0045131];RNA binding [GO:0003723];RNA binding [GO:0003723];zinc ion binding [GO:0008270]		Acetylation;Alternative splicing;Complete proteome;Metal-binding;mRNA processing;mRNA splicing;Nucleus;Phosphoprotein;Proteomics identification;Reference proteome;Repressor;RNA-binding;Spliceosome;Transcription;Transcription regulation;Zinc;Zinc-finger	BBP/SF1 family		RNA-binding	10	10	10	28.9	28.9	28.9	61.755	0	60.822	3499000000	45	+	2.8185	0.007264	0.91495	3.434
Q6Y7W8;G3UWR2;G3UYG6;G3UYR9;E9Q2M5;G3UZX7;Q6Y7W8-2;G3UZW5	Q6Y7W8;G3UWR2;G3UYG6;G3UYR9;E9Q2M5;G3UZX7	PERQ amino acid-rich with GYF domain-containing protein 2	Gigyf2	21.7981	19.5649	21.521	22.1952	19.582	21.454	20.7663	19.619	adult locomotory behavior [GO:0008344];cellular protein metabolic process [GO:0044267];feeding behavior [GO:0007631];homeostasis of number of cells within a tissue [GO:0048873];insulin-like growth factor receptor signaling pathway [GO:0048009];mitotic G1 DNA damage checkpoint [GO:0031571];mRNA destabilization [GO:0061157];multicellular organism growth [GO:0035264];musculoskeletal movement [GO:005…	cytoplasm [GO:0005737];cytoplasmic stress granule [GO:0010494];cytosol [GO:0005829];endoplasmic reticulum [GO:0005783];endosome [GO:0005768];Golgi apparatus [GO:0005794];integral component of membrane [GO:0016021];perikaryon [GO:0043204];proximal dendrite [GO:1990635];vesicle [GO:0031982]	cadherin binding [GO:0045296];proline-rich region binding [GO:0070064]		Acetylation;Alternative splicing;Coiled coil;Complete proteome;Isopeptide bond;Methylation;Phosphoprotein;Proteomics identification;Reference proteome;Ubl conjugation	GIGYF family			6	6	6	6.2	6.2	6.2	149.19	0	10.606	427440000	14		0.57779	0.260314	0.914442	1.08498
P84099;A2A547	P84099;A2A547	60S ribosomal protein L19;Ribosomal protein L19	Rpl19	27.4842	26.6299	27.0793	26.4928	26.1558	25.992	25.8624	26.0553	cytoplasmic translation [GO:0002181];liver regeneration [GO:0097421];translation [GO:0006412];translation [GO:0006412]	cytosolic large ribosomal subunit [GO:0022625];polysomal ribosome [GO:0042788]	5.8S rRNA binding [GO:1990932];large ribosomal subunit rRNA binding [GO:0070180];RNA binding [GO:0003723];structural constituent of ribosome [GO:0003735];structural constituent of ribosome [GO:0003735]	Ribosome	3D-structure;Citrullination;Coiled coil;Complete proteome;Direct protein sequencing;Isopeptide bond;Phosphoprotein;Proteomics identification;Reference proteome;Ribonucleoprotein;Ribosomal protein;Ubl conjugation	Eukaryotic ribosomal protein eL19 family			9	9	9	32.7	32.7	32.7	23.466	0	57.706	25378000000	110	+	2.08414	0.0212635	0.905188	2.71236
P26369;Q80XR5;Q3KQM4;A0A140LJK3;A0A140LJ08	P26369;Q80XR5;Q3KQM4	Splicing factor U2AF 65 kDa subunit	U2af2	29.8278	29.6226	30.1067	29.8882	29.1223	28.6344	29.0076	29.0688	mRNA processing [GO:0006397];mRNA splicing, via spliceosome [GO:0000398];negative regulation of mRNA splicing, via spliceosome [GO:0048025];negative regulation of protein ubiquitination [GO:0031397];positive regulation of protein targeting to mitochondrion [GO:1903955];positive regulation of RNA splicing [GO:0033120];regulation of autophagy of mitochondrion [GO:1903146];RNA splicing [GO:0008380];…	commitment complex [GO:0000243];intracellular ribonucleoprotein complex [GO:0030529];nuclear speck [GO:0016607];nucleus [GO:0005634];nucleus [GO:0005634];Prp19 complex [GO:0000974];spliceosomal complex [GO:0005681];U2AF [GO:0089701];U2-type prespliceosome [GO:0071004]	C2H2 zinc finger domain binding [GO:0070742];enzyme binding [GO:0019899];poly-pyrimidine tract binding [GO:0008187];pre-mRNA 3'-splice site binding [GO:0030628];RNA binding [GO:0003723]	Spliceosome	3D-structure;Acetylation;Coiled coil;Complete proteome;Hydroxylation;Isopeptide bond;mRNA processing;mRNA splicing;Nucleus;Phosphoprotein;Proteomics identification;Reference proteome;Repeat;Repressor;Ribonucleoprotein;RNA-binding;Ubl conjugation;Viral nucleoprotein;Virion	Splicing factor SR family	Q15637	RNA-binding	18	18	18	57.5	57.5	57.5	53.516	0	323.31	80075000000	231	+	3.04244	0.00545951	0.903025	3.63026
Q78PY7;Q3TJ56;E9Q3E9	Q78PY7;Q3TJ56	Staphylococcal nuclease domain-containing protein 1	Snd1	28.888	28.9617	28.8332	28.2649	28.1113	28.0545	27.6114	27.5659	gene silencing by RNA [GO:0031047];regulation of transcription, DNA-templated [GO:0006355];RNA catabolic process [GO:0006401];transcription, DNA-templated [GO:0006351]	cytoplasm [GO:0005737];cytosol [GO:0005829];dense body [GO:0097433];dense body [GO:0097433];melanosome [GO:0042470];mitochondrion [GO:0005739];nucleus [GO:0005634];RISC complex [GO:0016442]	cadherin binding [GO:0045296];nuclease activity [GO:0004518];nuclease activity [GO:0004518];nucleic acid binding [GO:0003676]		Acetylation;Complete proteome;Cytoplasm;Isopeptide bond;Nucleus;Phosphoprotein;Proteomics identification;Reference proteome;Repeat;Transcription;Transcription regulation;Ubl conjugation		Q80WJ7		53	53	53	63.5	63.5	63.5	102.09	0	323.31	43245000000	446	+	2.24528	0.014855	0.901127	2.86485
Q9DCG9;Q8VCR4	Q9DCG9;Q8VCR4	Multifunctional methyltransferase subunit TRM112-like protein	Trmt112	21.8091	21.3664	21.3507	19.9073	20.9858	19.3956	20.977	19.4807	peptidyl-glutamine methylation [GO:0018364];positive regulation of rRNA processing [GO:2000234];rRNA (guanine-N7)-methylation [GO:0070476];tRNA methylation [GO:0030488]	nucleoplasm [GO:0005654];perinuclear region of cytoplasm [GO:0048471];protein-containing complex [GO:0032991]	protein heterodimerization activity [GO:0046982];protein methyltransferase activity [GO:0008276];rRNA (guanine) methyltransferase activity [GO:0016435]		Complete proteome;Cytoplasm;Nucleus;Proteomics identification;Reference proteome	TRM112 family			3	3	3	31.2	31.2	31.2	14.141	0	5.4064	223020000	12		0.720702	0.203923	0.898614	1.26823
Q8C804	Q8C804	Spindle and centriole-associated protein 1	Spice1	26.3804	26.2084	26.4823	26.3874	25.6552	25.4854	25.3199	25.4092	cell division [GO:0051301];metaphase plate congression [GO:0051310];mitotic spindle assembly [GO:0090307];regulation of centriole replication [GO:0046599]	centriole [GO:0005814];centrosome [GO:0005813];spindle [GO:0005819]			Cell cycle;Cell division;Coiled coil;Complete proteome;Cytoplasm;Cytoskeleton;Mitosis;Phosphoprotein;Reference proteome				19	19	19	31.7	31.7	31.7	95.644	0	151.79	6297200000	104	+	4.19738	0.0021157	0.897207	4.69311
Q9WVA3;A0A140LHA2;A0A140LIM5;A0A140LJ21;A0A140LI47	Q9WVA3;A0A140LHA2	Mitotic checkpoint protein BUB3	Bub3	22.8475	22.1648	21.8783	22.2732	22.3402	21.295	21.715	20.2361	attachment of spindle microtubules to kinetochore [GO:0008608];cell division [GO:0051301];chromosome segregation [GO:0007059];meiotic cell cycle [GO:0051321];mitotic sister chromatid segregation [GO:0000070];mitotic sister chromatid segregation [GO:0000070];mitotic spindle assembly checkpoint [GO:0007094];regulation of chromosome segregation [GO:0051983]	bub1-bub3 complex [GO:1990298];condensed chromosome kinetochore [GO:0000777];kinetochore [GO:0000776];mitotic checkpoint complex [GO:0033597];nucleoplasm [GO:0005654]	ubiquitin binding [GO:0043130]	Cell cycle;Cell cycle - yeast	Acetylation;ADP-ribosylation;Cell cycle;Cell division;Centromere;Chromosome;Chromosome partition;Complete proteome;Isopeptide bond;Kinetochore;Meiosis;Mitosis;Nucleus;Phosphoprotein;Proteomics identification;Reference proteome;Repeat;Ubl conjugation;WD repeat	WD repeat BUB3 family			5	5	5	19.3	19.3	19.3	36.954	0	8.3096	435080000	20		0.935937	0.13461	0.894382	1.52383
P61620;Q9JLR1;Q9CYJ6;A2ATT9	P61620;Q9JLR1;Q9CYJ6	Protein transport protein Sec61 subunit alpha isoform 1;Protein transport protein Sec61 subunit alpha isoform 2	Sec61a1;Sec61a2	24.6231	23.1302	24.2137	23.4064	22.7773	22.7647	23.1953	23.0649	endoplasmic reticulum organization [GO:0007029];posttranslational protein targeting to endoplasmic reticulum membrane [GO:0006620];pronephric nephron development [GO:0039019];protein transport [GO:0015031];response to interferon-gamma [GO:0034341];SRP-dependent cotranslational protein targeting to membrane [GO:0006614]	endoplasmic reticulum membrane [GO:0005789];integral component of membrane [GO:0016021];integral component of membrane [GO:0016021];membrane [GO:0016020];phagocytic vesicle membrane [GO:0030670];rough endoplasmic reticulum [GO:0005791]	ribosome binding [GO:0043022];transmembrane transporter activity [GO:0022857]	Phagosome;Protein export;Protein processing in endoplasmic reticulum;Vibrio cholerae infection	Complete proteome;Developmental protein;Endoplasmic reticulum;Membrane;Protein transport;Proteomics identification;Reference proteome;Translocation;Transmembrane;Transmembrane helix;Transport	SecY/SEC61-alpha family			4	4	4	8.8	8.8	8.8	52.264	0	8.2808	930990000	22		1.30795	0.0707462	0.892775	1.92776
P63166;A0A087WRQ4	P63166;A0A087WRQ4	Small ubiquitin-related modifier 1	Sumo1	22.0953	21.7702	21.2215	22.0339	22.1191	20.09	18.2424	23.1101	cellular response to cadmium ion [GO:0071276];cellular response to heat [GO:0034605];negative regulation of action potential [GO:0045759];negative regulation of delayed rectifier potassium channel activity [GO:1902260];negative regulation of DNA binding [GO:0043392];negative regulation of DNA binding transcription factor activity [GO:0043433];negative regulation of transcription, DNA-templated [G…	cytosol [GO:0005829];dendrite [GO:0030425];fibrillar center [GO:0001650];heterochromatin [GO:0000792];nuclear body [GO:0016604];nuclear membrane [GO:0031965];nuclear speck [GO:0016607];nuclear stress granule [GO:0097165];nucleolus [GO:0005730];nucleoplasm [GO:0005654];nucleus [GO:0005634];plasma membrane [GO:0005886];PML body [GO:0016605];SUMO activating enzyme complex [GO:0031510];synapse [GO:00…	enzyme binding [GO:0019899];glucocorticoid receptor binding [GO:0035259];potassium channel regulator activity [GO:0015459];protein binding, bridging [GO:0030674];protein C-terminus binding [GO:0008022];protein tag [GO:0031386];small protein activating enzyme binding [GO:0044388];SUMO transferase activity [GO:0019789];transcription corepressor binding [GO:0001222];transcription factor binding [GO:…	RNA transport	Acetylation;Cell membrane;Complete proteome;Cytoplasm;Isopeptide bond;Membrane;Nucleus;Phosphoprotein;Proteomics identification;Reference proteome;Stress response;Ubl conjugation;Ubl conjugation pathway	Ubiquitin family, SUMO subfamily	P18031;P26367-1;P63015;Q03267;Q505F1;Q61221;Q9WTN3		3	3	3	34.7	34.7	34.7	11.557	0	6.8343	478170000	13		0.346701	0.428642	0.889845	0.740487
Q9EP97;F6Z9L5	Q9EP97	Sentrin-specific protease 3	Senp3	23.9032	23.6401	24.0305	24.2005	22.8162	22.7522	23.1877	23.4618	protein desumoylation [GO:0016926];protein metabolic process [GO:0019538]	cytoplasm [GO:0005737];MLL1 complex [GO:0071339];MLL1 complex [GO:0071339];nucleolus [GO:0005730];nucleus [GO:0005634]	endopeptidase activity [GO:0004175];thiol-dependent ubiquitin-specific protease activity [GO:0004843];thiol-dependent ubiquitin-specific protease activity [GO:0004843]		Complete proteome;Cytoplasm;Hydrolase;Nucleus;Phosphoprotein;Protease;Proteomics identification;Reference proteome;Thiol protease;Ubl conjugation pathway	Peptidase C48 family			7	7	7	17.1	17.1	17.1	64.402	0	45.853	1193100000	31	+	2.32144	0.0133584	0.889121	2.92545
Q9CYL5;B1AWD6	Q9CYL5	Golgi-associated plant pathogenesis-related protein 1	Glipr2	21.6241	20.3714	20.0701	19.7773	19.585	20.2182	19.3066	19.1867	positive regulation of epithelial cell migration [GO:0010634];positive regulation of epithelial to mesenchymal transition [GO:0010718];positive regulation of ERK1 and ERK2 cascade [GO:0070374]	extracellular region [GO:0005576];Golgi membrane [GO:0000139]	protein homodimerization activity [GO:0042803]		Coiled coil;Complete proteome;Golgi apparatus;Lipoprotein;Membrane;Myristate;Proteomics identification;Reference proteome	CRISP family			3	3	3	22.1	22.1	22.1	17.09	0	16.15	318330000	9		0.97301	0.125926	0.88664	1.56358
Q8K1C0;Q8K1C0-2;Q8K1C0-3;F6SBQ6;Q8K1C0-5;Q8K1C0-4	Q8K1C0;Q8K1C0-2;Q8K1C0-3	Protein angel homolog 2	Angel2	21.6628	20.2315	20.1038	21.5403	22.4042	19.8444	18.4659	19.2789	3'-UTR-mediated mRNA stabilization [GO:0070935];negative regulation of mitotic cell cycle [GO:0045930]	Cajal body [GO:0015030];cytoplasm [GO:0005737]	mRNA 3'-UTR binding [GO:0003730]		Alternative splicing;Complete proteome;Proteomics identification;Reference proteome	CCR4/nocturin family			4	4	4	10.5	10.5	10.5	62.412	0	9.6974	220590000	14		0.414305	0.369048	0.886258	0.846918
Q9CQT2;A0A1L1SRC3;A0A1L1SUJ3	Q9CQT2;A0A1L1SRC3	RNA-binding protein 7	Rbm7	23.2723	24.1143	22.58	22.4082	22.0464	21.9222	21.7414	23.1409	meiotic cell cycle [GO:0051321];regulation of alternative mRNA splicing, via spliceosome [GO:0000381]	nucleoplasm [GO:0005654];nucleus [GO:0005634]	nucleic acid binding [GO:0003676];RNA binding [GO:0003723];single-stranded RNA binding [GO:0003727]		Acetylation;Complete proteome;Meiosis;Methylation;Nucleus;Phosphoprotein;Proteomics identification;Reference proteome;RNA-binding			RNA-binding	7	7	7	47.2	47.2	47.2	30.148	0	57.637	1443600000	50		0.890386	0.151966	0.880965	1.46765
Q6P4S6;F6S7W6;E9PU87;F6U6U5;F6U8X4;Q6P4S6-2	Q6P4S6;F6S7W6;E9PU87;F6U6U5	Serine/threonine-protein kinase SIK3	Sik3	20.5354	20.3247	20.7744	21.7426	20.3206	20.0817	19.2988	20.1544	cartilage development involved in endochondral bone morphogenesis [GO:0060351];endochondral ossification [GO:0001958];limb morphogenesis [GO:0035108];multicellular organism growth [GO:0035264];protein phosphorylation [GO:0006468];regulation of protein localization [GO:0032880];skeletal system morphogenesis [GO:0048705]	cytoplasm [GO:0005737];nucleoplasm [GO:0005654]	ATP binding [GO:0005524];magnesium ion binding [GO:0000287];protein kinase activity [GO:0004672];protein serine/threonine kinase activity [GO:0004674]		Alternative splicing;ATP-binding;Coiled coil;Complete proteome;Cytoplasm;Kinase;Magnesium;Metal-binding;Methylation;Nucleotide-binding;Phosphoprotein;Proteomics identification;Reference proteome;Serine/threonine-protein kinase;Transferase	Protein kinase superfamily, CAMK Ser/Thr protein kinase family, SNF1 subfamily			4	4	4	4.5	4.5	4.5	145.78	0	9.0641	427120000	12		1.19919	0.0865456	0.880435	1.808
F8VPP8	F8VPP8		Zc3h7b	29.2256	29.5438	29.9252	29.0511	28.1287	28.658	28.678	28.7651	posttranscriptional regulation of gene expression [GO:0010608];production of miRNAs involved in gene silencing by miRNA [GO:0035196]		metal ion binding [GO:0046872];miRNA binding [GO:0035198]		Coiled coil;Complete proteome;Metal-binding;Proteomics identification;Reference proteome;TPR repeat;Zinc;Zinc-finger			RNA-binding	49	49	49	56.9	56.9	56.9	110.29	0	323.31	60137000000	374	+	1.97184	0.0255181	0.87901	2.5805
E9Q3C1	E9Q3C1		C2cd2	24.9159	25.3755	25.7458	25.2706	24.4112	24.483	24.4861	24.4559		integral component of membrane [GO:0016021]			Complete proteome;Membrane;Phosphoprotein;Reference proteome;Transmembrane;Transmembrane helix				13	13	13	26.1	26.1	26.1	76.535	0	68.591	3236400000	62	+	2.63468	0.00861132	0.867903	3.19496
Q9CQL4;V9GXI7;V9GX65	Q9CQL4;V9GXI7	39S ribosomal protein L20, mitochondrial	Mrpl20	21.0009	21.1713	20.3651	20.911	20.0589	20.6945	18.7425	20.483	ribosomal large subunit assembly [GO:0000027];translation [GO:0006412];translation [GO:0006412]	mitochondrial large ribosomal subunit [GO:0005762];mitochondrial ribosome [GO:0005761];mitochondrion [GO:0005739];ribosome [GO:0005840]	rRNA binding [GO:0019843];structural constituent of ribosome [GO:0003735]		Complete proteome;Direct protein sequencing;Mitochondrion;Proteomics identification;Reference proteome;Ribonucleoprotein;Ribosomal protein;Transit peptide	Bacterial ribosomal protein bL20 family			4	4	4	26.2	26.2	26.2	17.595	0	5.4767	74298000	6		0.938248	0.135954	0.867331	1.51839
Q9DCW4;A0A0U1RQB4;A0A0U1RNK9;A0A0U1RNP5;A0A0N4SVE0;A0A0N4SWE9;A0A0U1RNR3	Q9DCW4;A0A0U1RQB4;A0A0U1RNK9;A0A0U1RNP5;A0A0N4SVE0	Electron transfer flavoprotein subunit beta	Etfb	22.3872	21.2535	21.9313	21.7649	22.9927	20.8904	18.0811	21.9262	fatty acid beta-oxidation using acyl-CoA dehydrogenase [GO:0033539]	cytosol [GO:0005829];mitochondrial electron transfer flavoprotein complex [GO:0017133];mitochondrial matrix [GO:0005759];mitochondrion [GO:0005739];mitochondrion [GO:0005739]	electron transfer activity [GO:0009055];nucleotide binding [GO:0000166]		Acetylation;Complete proteome;Direct protein sequencing;Electron transport;Methylation;Mitochondrion;Nucleotide-binding;Phosphoprotein;Proteomics identification;Reference proteome;Transport	ETF beta-subunit/FixA family			6	6	6	23.1	23.1	23.1	27.623	0	9.1968	276500000	23		0.341358	0.435454	0.861638	0.729772
E9Q9Q2;A0A087WQF6;A0A087WPF0;Q80ZH9;Q80TM6;Q9DCB4;F6TDX7;Q3URW7;F6Z9T5;Q9DCB4-7;Q80TM6-2;Q80TM6-3	E9Q9Q2;A0A087WQF6;A0A087WPF0;Q80ZH9		R3hdm1	21.3169	21.335	20.7062	21.007	19.5842	20.7504	20.2167	20.3686	cellular response to heat [GO:0034605]	cytoplasm [GO:0005737];nucleus [GO:0005634]	calmodulin binding [GO:0005516];nucleic acid binding [GO:0003676];nucleic acid binding [GO:0003676]		Acetylation;Alternative splicing;Calmodulin-binding;Coiled coil;Complete proteome;Cytoplasm;Direct protein sequencing;Methylation;Nucleus;Phosphoprotein;Proteomics identification;Reference proteome				4	4	4	5.4	5.4	5.4	124.39	0	10.619	162820000	14	+	1.63349	0.0435295	0.8613	2.23859
Q8BG17;B7ZBX7;F8WGP0	Q8BG17;B7ZBX7	Nucleolar protein 12	Nol12	26.5522	26.301	26.2476	26.8489	25.5879	25.6859	25.5564	25.6849		nucleolus [GO:0005730]	rRNA binding [GO:0019843];single-stranded DNA binding [GO:0003697]		Coiled coil;Complete proteome;Nucleus;Proteomics identification;Reference proteome;RNA-binding;rRNA-binding	RRP17 family			7	7	7	47.9	47.9	47.9	25.356	0	154.14	6641300000	65	+	3.04057	0.00631215	0.858633	3.55463
P46460;G3UX86	P46460;G3UX86	Vesicle-fusing ATPase	Nsf	20.0139	20.7374	19.4361	22.0442	18.9374	20.8165	19.4869	19.5792	intracellular protein transport [GO:0006886];positive regulation of protein catabolic process [GO:0045732];positive regulation of receptor recycling [GO:0001921];potassium ion transport [GO:0006813];potassium ion transport [GO:0006813];SNARE complex disassembly [GO:0035494]	cytosol [GO:0005829];myelin sheath [GO:0043209];myelin sheath [GO:0043209];plasma membrane [GO:0005886]	ATP binding [GO:0005524];ATPase activity [GO:0016887];ATPase activity, coupled [GO:0042623];ATPase activity, coupled [GO:0042623];ionotropic glutamate receptor binding [GO:0035255];metal ion binding [GO:0046872];PDZ domain binding [GO:0030165];protein kinase binding [GO:0019901];protein-containing complex binding [GO:0044877];SNARE binding [GO:0000149];syntaxin binding [GO:0019905];syntaxin-1 bin…	Vasopressin-regulated water reabsorption	Acetylation;ATP-binding;Complete proteome;Cytoplasm;Direct protein sequencing;Hydrolase;Magnesium;Metal-binding;Nucleotide-binding;Phosphoprotein;Protein transport;Proteomics identification;Reference proteome;Repeat;Transport	AAA ATPase family	O35239;Q5S006;Q61006-3;Q62108		4	4	4	5.4	5.4	5.4	82.613	0	8.3656	84188000	5		0.582491	0.260989	0.852888	1.08204
O08715;O08715-4;O08715-2;O08715-5;O08715-3;O08715-6	O08715;O08715-4;O08715-2;O08715-5;O08715-3;O08715-6	A-kinase anchor protein 1, mitochondrial	Akap1	23.0394	23.3367	23.2335	23.4223	22.4174	22.5678	22.3654	22.2793	regulation of protein kinase A signaling [GO:0010738]	endoplasmic reticulum [GO:0005783];integral component of membrane [GO:0016021];mitochondrial outer membrane [GO:0005741];mitochondrion [GO:0005739]	protein kinase A regulatory subunit binding [GO:0034237];RNA binding [GO:0003723]		Alternative splicing;Complete proteome;Endoplasmic reticulum;Membrane;Mitochondrion;Mitochondrion outer membrane;Phosphoprotein;Reference proteome;RNA-binding;Transit peptide;Transmembrane		Q06986;Q16825	RNA-binding	4	4	4	10.2	10.2	10.2	92.194	0	42.8	746000000	14	+	3.78435	0.00394521	0.850493	4.20402
P08003;A0A0R4J0Z1	P08003;A0A0R4J0Z1	Protein disulfide-isomerase A4	Pdia4	23.2498	20.0234	21.3629	21.6986	22.1008	21.101	19.3599	20.3787	cell redox homeostasis [GO:0045454];chaperone-mediated protein folding [GO:0061077];protein folding [GO:0006457];response to endoplasmic reticulum stress [GO:0034976]	cell surface [GO:0009986];endoplasmic reticulum [GO:0005783];endoplasmic reticulum chaperone complex [GO:0034663];endoplasmic reticulum lumen [GO:0005788];extracellular space [GO:0005615];melanosome [GO:0042470]	peptide disulfide oxidoreductase activity [GO:0015037];protein disulfide isomerase activity [GO:0003756]	Protein processing in endoplasmic reticulum;Vibrio cholerae infection	3D-structure;Acetylation;Coiled coil;Complete proteome;Disulfide bond;Endoplasmic reticulum;Glycoprotein;Isomerase;Proteomics identification;Redox-active center;Reference proteome;Repeat;Signal	Protein disulfide isomerase family			7	7	7	14.7	14.7	14.7	71.982	0	12.728	326760000	8		0.429375	0.361833	0.848559	0.866013
Q9R0Q4;A2AEB4;A2AEB3;A2AEB5;A2AEB8;A2AEB7;A2AEB6	Q9R0Q4;A2AEB4;A2AEB3;A2AEB5	Mortality factor 4-like protein 2	Morf4l2	27.3237	27.3153	27.4585	26.6544	26.3114	26.4456	26.2654	26.3375	chromatin organization [GO:0006325];chromatin remodeling [GO:0006338];chromatin silencing [GO:0006342];DNA repair [GO:0006281];histone deacetylation [GO:0016575];histone H2A acetylation [GO:0043968];histone H4 acetylation [GO:0043967];positive regulation of striated muscle cell differentiation [GO:0051155];positive regulation of transcription by RNA polymerase II [GO:0045944];regulation of growth…	NuA4 histone acetyltransferase complex [GO:0035267];nucleolus [GO:0005730];nucleoplasm [GO:0005654];nucleus [GO:0005634];plasma membrane [GO:0005886]			Chromatin regulator;Complete proteome;DNA damage;DNA repair;Growth regulation;Nucleus;Phosphoprotein;Proteomics identification;Reference proteome;Transcription;Transcription regulation				14	14	14	44.8	44.8	44.8	32.183	0	125.16	11466000000	113	+	2.42711	0.0123595	0.848002	2.97708
Q99P72;Q8BH78;Q8BHF5;Q99P72-1;Q99P72-3	Q99P72;Q8BH78;Q8BHF5;Q99P72-1;Q99P72-3	Reticulon-4;Reticulon	Rtn4	22.0393	20.5624	20.2285	21.1766	21.1862	21.2053	19.2706	18.9552	angiogenesis [GO:0001525];axonal fasciculation [GO:0007413];cardiac epithelial to mesenchymal transition [GO:0060317];cerebral cortex radial glia guided migration [GO:0021801];endoplasmic reticulum tubular network formation [GO:0071787];endoplasmic reticulum tubular network membrane organization [GO:1990809];endoplasmic reticulum tubular network organization [GO:0071786];negative regulation of ax…	axon [GO:0030424];cell projection [GO:0042995];dendritic growth cone [GO:0044294];dendritic growth cone [GO:0044294];endoplasmic reticulum [GO:0005783];endoplasmic reticulum membrane [GO:0005789];endoplasmic reticulum tubular network [GO:0071782];endoplasmic reticulum tubular network membrane [GO:0098826];integral component of endoplasmic reticulum membrane [GO:0030176];integral component of memb…	cadherin binding [GO:0045296];ubiquitin protein ligase binding [GO:0031625]		3D-structure;Acetylation;Alternative splicing;Coiled coil;Complete proteome;Direct protein sequencing;Endoplasmic reticulum;Membrane;Neurogenesis;Phosphoprotein;Proteomics identification;Reference proteome;Transmembrane;Transmembrane helix		P48722;P52592		2	2	2	2.8	2.8	2.8	126.61	0	7.4967	137810000	4		0.543537	0.282614	0.847383	1.02868
Q80X80;Q8CAA2;Q8CFV7;A0A1L1SSP2	Q80X80;Q8CAA2;Q8CFV7	C2 domain-containing protein 2-like	C2cd2l	24.6391	24.4201	25.1127	24.0671	23.4977	23.7215	23.8112	23.8325	positive regulation of insulin secretion involved in cellular response to glucose stimulus [GO:0035774]	cortical endoplasmic reticulum [GO:0032541];cytoplasmic side of apical plasma membrane [GO:0098592];endoplasmic reticulum membrane [GO:0005789];integral component of membrane [GO:0016021];integral component of membrane [GO:0016021]	insulin binding [GO:0043559];phosphatidylinositol binding [GO:0035091];phosphatidylinositol transporter activity [GO:0008526];phospholipid transporter activity [GO:0005548]		Cell membrane;Complete proteome;Endoplasmic reticulum;Lipid transport;Lipid-binding;Membrane;Phosphoprotein;Proteomics identification;Reference proteome;Transmembrane;Transmembrane helix;Transport				10	10	10	24.4	24.4	24.4	76.328	0	46.552	2089800000	39	+	1.96603	0.0275338	0.84405	2.54403
Q9JI13;Q9JI13-2	Q9JI13;Q9JI13-2	Something about silencing protein 10	Utp3	28.5194	28.3401	28.77	28.2382	27.7877	27.157	27.7956	27.8041	brain development [GO:0007420];chromatin organization [GO:0006325];maturation of SSU-rRNA from tricistronic rRNA transcript (SSU-rRNA, 5.8S rRNA, LSU-rRNA) [GO:0000462]	nucleolus [GO:0005730];nucleus [GO:0005634];small-subunit processome [GO:0032040]			Acetylation;Alternative splicing;Chromatin regulator;Citrullination;Complete proteome;Developmental protein;Isopeptide bond;Methylation;Nucleus;Phosphoprotein;Reference proteome;Ubl conjugation	SAS10 family			23	23	23	51.8	51.8	51.8	53.398	0	323.31	30892000000	136	+	2.24588	0.0186838	0.830788	2.7903
Q60865;F6YLI0;F6YP03	Q60865	Caprin-1	Caprin1	26.9327	27.0814	27.1392	26.245	26.0742	26.2399	25.8625	25.9052	negative regulation of translation [GO:0017148];positive regulation of dendrite morphogenesis [GO:0050775];positive regulation of dendritic spine morphogenesis [GO:0061003];positive regulation of dendritic spine morphogenesis [GO:0061003]	cytoplasmic stress granule [GO:0010494];cytosol [GO:0005829];dendrite [GO:0030425];P-body [GO:0000932]	RNA binding [GO:0003723]		Acetylation;Cell projection;Coiled coil;Complete proteome;Cytoplasm;Differentiation;Glycoprotein;Methylation;Phosphoprotein;Protein synthesis inhibitor;Proteomics identification;Reference proteome;RNA-binding	Caprin family			12	12	12	27	27	27	78.168	0	180.18	12757000000	138	+	2.00146	0.0263465	0.829138	2.56325
P62082;F6SVV1	P62082;F6SVV1	40S ribosomal protein S7	Rps7;Gm9493	29.5878	29.1181	29.3047	29.2957	28.4721	28.6643	28.3458	28.5307	cell differentiation [GO:0030154];cytoplasmic translation [GO:0002181];cytoplasmic translation [GO:0002181];negative regulation of ubiquitin protein ligase activity [GO:1904667];negative regulation of ubiquitin-dependent protein catabolic process [GO:2000059];neural tube closure [GO:0001843];positive regulation of gene expression [GO:0010628];positive regulation of intrinsic apoptotic signaling p…	90S preribosome [GO:0030686];cytosolic small ribosomal subunit [GO:0022627];extracellular matrix [GO:0031012];intracellular ribonucleoprotein complex [GO:0030529];microtubule organizing center [GO:0005815];nucleolus [GO:0005730];nucleus [GO:0005634];small-subunit processome [GO:0032040]	mRNA 3'-UTR binding [GO:0003730];mRNA 5'-UTR binding [GO:0048027];poly(U) RNA binding [GO:0008266];protein kinase binding [GO:0019901];structural constituent of ribosome [GO:0003735];structural constituent of ribosome [GO:0003735];ubiquitin ligase inhibitor activity [GO:1990948]	Ribosome	Acetylation;Complete proteome;Cytoplasm;Cytoskeleton;Isopeptide bond;Reference proteome;Ribonucleoprotein;Ribosomal protein;Ubl conjugation	Eukaryotic ribosomal protein eS7 family			15	15	15	69.1	69.1	69.1	22.127	0	165.69	99059000000	166	+	3.37647	0.00447958	0.823337	3.78625
Q8K2F0;Q9ESU6;B0V2V6;B0V2V8;Q3UH70;Q9ESU6-2;Q8K2F0-2	Q8K2F0;Q9ESU6;B0V2V6;B0V2V8;Q3UH70;Q9ESU6-2;Q8K2F0-2	Bromodomain-containing protein 3;Bromodomain-containing protein 4	Brd3;Brd4	20.7089	19.4624	20.863	20.9987	20.2746	19.8097	20.2116	18.4506	chromatin organization [GO:0006325];chromosome segregation [GO:0007059];histone H3-K14 acetylation [GO:0044154];histone H4-K12 acetylation [GO:0043983];inner cell mass cell proliferation [GO:0001833];positive regulation of DNA binding [GO:0043388];positive regulation of G2/M transition of mitotic cell cycle [GO:0010971];positive regulation of G2/M transition of mitotic cell cycle [GO:0010971];pos…	condensed nuclear chromosome [GO:0000794];condensed nuclear chromosome [GO:0000794];cyclin/CDK positive transcription elongation factor complex [GO:0008024];cytosol [GO:0005829];DNA-directed RNA polymerase II, core complex [GO:0005665];nuclear chromatin [GO:0000790];nucleoplasm [GO:0005654];nucleus [GO:0005634];nucleus [GO:0005634]	chromatin binding [GO:0003682];DNA binding [GO:0003677];GTP-dependent protein kinase activity [GO:0034211];lysine-acetylated histone binding [GO:0070577];p53 binding [GO:0002039];protein C-terminus binding [GO:0008022];protein kinase activity [GO:0004672];protein serine/threonine kinase activity [GO:0004674];RNA polymerase II carboxy-terminal domain kinase activity [GO:0008353];RNA polymerase II …		3D-structure;Acetylation;Alternative splicing;Bromodomain;Chromatin regulator;Chromosome;Coiled coil;Complete proteome;Isopeptide bond;Nucleus;Phosphoprotein;Proteomics identification;Reference proteome;Repeat;Transcription;Transcription regulation;Ubl conjugation		Q04206		2	2	2	2.9	2.9	2.9	79.761	0.0029683	2.5679	29047000	6		0.726715	0.207546	0.821633	1.25898
P18242;F8WIR1;F6Y6L6	P18242;F8WIR1;F6Y6L6	Cathepsin D	Ctsd	22.5991	20.5711	20.8713	19.4195	20.9639	19.596	19.6787	19.9399	autophagosome assembly [GO:0000045];protein catabolic process [GO:0030163];proteolysis [GO:0006508]	extracellular region [GO:0005576];extracellular space [GO:0005615];lysosome [GO:0005764];lysosome [GO:0005764];melanosome [GO:0042470];membrane raft [GO:0045121];mitochondrion [GO:0005739]	aspartic-type endopeptidase activity [GO:0004190];hydrolase activity [GO:0016787];peptidase activity [GO:0008233]	ko05152;Lysosome	Aspartyl protease;Complete proteome;Disulfide bond;Glycoprotein;Hydrolase;Lysosome;Protease;Proteomics identification;Reference proteome;Secreted;Signal;Zymogen	Peptidase A1 family			2	2	2	4.9	4.9	4.9	44.953	0.00068376	2.9959	265690000	8		0.5183	0.299055	0.820652	0.990141
Q9DAP7	Q9DAP7	Histone chaperone ASF1B	Asf1b	25.3904	24.9743	24.7199	25.4143	24.5776	24.3919	24.3418	23.9087	DNA replication-dependent nucleosome assembly [GO:0006335];DNA replication-independent nucleosome assembly [GO:0006336];nucleosome assembly [GO:0006334];regulation of transcription, DNA-templated [GO:0006355];transcription, DNA-templated [GO:0006351]	chromatin [GO:0000785];nuclear chromatin [GO:0000790];nucleoplasm [GO:0005654];protein-containing complex [GO:0032991]	histone binding [GO:0042393]		Chaperone;Chromatin regulator;Complete proteome;Nucleus;Phosphoprotein;Reference proteome;Transcription;Transcription regulation	ASF1 family			5	4	4	32.2	28.2	28.2	22.464	0	74.047	2967800000	30	+	2.00897	0.0262775	0.81975	2.56113
O35737;Q8C2Q7;D3Z6Y3	O35737;Q8C2Q7	Heterogeneous nuclear ribonucleoprotein H;Heterogeneous nuclear ribonucleoprotein H, N-terminally processed	Hnrnph1	27.3904	27.1734	27.4468	27.4705	26.8877	26.281	26.502	26.5448	mRNA processing [GO:0006397];regulation of RNA splicing [GO:0043484];regulation of RNA splicing [GO:0043484];RNA splicing [GO:0008380]	catalytic step 2 spliceosome [GO:0071013];cytosol [GO:0005829];nucleoplasm [GO:0005654];nucleoplasm [GO:0005654];nucleus [GO:0005634]	nucleic acid binding [GO:0003676];RNA binding [GO:0003723]		Acetylation;Complete proteome;Direct protein sequencing;Isopeptide bond;Methylation;mRNA processing;mRNA splicing;Nucleus;Phosphoprotein;Proteomics identification;Reference proteome;Repeat;Ribonucleoprotein;RNA-binding;Spliceosome;Ubl conjugation			RNA-binding	18	18	11	58.4	58.4	36.7	49.199	0	192.14	16383000000	168	+	2.91067	0.00738487	0.816403	3.36629
Q9CZ62;Q9CZ62-2;Q8BJR7;Q6P077;Q8BH46	Q9CZ62;Q9CZ62-2	Centrosomal protein of 97 kDa	Cep97	24.8292	24.2224	24.5208	24.3204	23.4354	23.7152	24.1247	23.3691	cell projection organization [GO:0030030];negative regulation of cilium assembly [GO:1902018];negative regulation of cilium assembly [GO:1902018];regulation of mitotic spindle assembly [GO:1901673]	centrosome [GO:0005813];cytosol [GO:0005829];microtubule organizing center [GO:0005815];protein-containing complex [GO:0032991]			Alternative splicing;Cilium biogenesis/degradation;Complete proteome;Cytoplasm;Cytoskeleton;Leucine-rich repeat;Phosphoprotein;Proteomics identification;Reference proteome;Repeat				12	12	12	18.8	18.8	18.8	94.64	0	86.098	1832300000	38	+	2.01077	0.0269399	0.812107	2.55527
E9PZM7;A0A2I3BQU5	E9PZM7;A0A2I3BQU5		Scaf11	23.4499	23.9105	23.83	23.6127	23.1062	22.9986	22.7523	22.7071	RNA splicing [GO:0008380];RNA splicing, via transesterification reactions [GO:0000375];spliceosomal complex assembly [GO:0000245]	nuclear body [GO:0016604];nucleolus [GO:0005730];nucleoplasm [GO:0005654];nucleus [GO:0005634]			Coiled coil;Complete proteome;Metal-binding;Proteomics identification;Reference proteome;Zinc;Zinc-finger				6	6	2	6.5	6.5	2.4	162.1	0	16.858	1063400000	31	+	2.89858	0.00758996	0.809714	3.34431
Q7TN98;Q5SU48;Q7TN98-4;Q7TN98-5;Q7TN98-3;Q7TN98-2;Q5SU47	Q7TN98;Q5SU48;Q7TN98-4;Q7TN98-5;Q7TN98-3;Q7TN98-2;Q5SU47	Cytoplasmic polyadenylation element-binding protein 4	Cpeb4	24.56	24.9058	24.546	24.3911	24.4326	23.5777	23.4278	23.7459	cellular response to amino acid stimulus [GO:0071230];cellular response to decreased oxygen levels [GO:0036294];cellular response to glucose starvation [GO:0042149];ionotropic glutamate receptor signaling pathway [GO:0035235];negative regulation of cytoplasmic translation [GO:2000766];negative regulation of neuron apoptotic process [GO:0043524];response to ischemia [GO:0002931]	cell junction [GO:0030054];cytoplasm [GO:0005737];dendrite [GO:0030425];dendrite [GO:0030425];dendritic spine [GO:0043197];endoplasmic reticulum [GO:0005783];growth cone [GO:0030426];messenger ribonucleoprotein complex [GO:1990124];nucleus [GO:0005634];perinuclear region of cytoplasm [GO:0048471];postsynaptic density [GO:0014069];postsynaptic membrane [GO:0045211];synapse [GO:0045202]	metal ion binding [GO:0046872];mRNA 3'-UTR binding [GO:0003730];mRNA 3'-UTR binding [GO:0003730];ribosome binding [GO:0043022];RNA binding [GO:0003723];translation factor activity, RNA binding [GO:0008135];translation regulator activity [GO:0045182];translation repressor activity, mRNA regulatory element binding [GO:0000900]		Alternative splicing;Cell junction;Cell membrane;Cell projection;Complete proteome;Cytoplasm;Endoplasmic reticulum;Membrane;Metal-binding;Phosphoprotein;Postsynaptic cell membrane;Proteomics identification;Reference proteome;Repeat;RNA-binding;Synapse;Zinc	RRM CPEB family		RNA-binding	16	16	10	29.8	29.8	18	80.121	0	66.43	3344400000	93	+	1.76143	0.0383473	0.804723	2.31842
P97855	P97855	Ras GTPase-activating protein-binding protein 1	G3bp1	27.8115	27.9834	27.9661	27.0894	26.9319	26.8377	26.5619	27.3094	negative regulation of canonical Wnt signaling pathway [GO:0090090]	cytoplasmic stress granule [GO:0010494];cytosol [GO:0005829];nucleus [GO:0005634];plasma membrane [GO:0005886]	ATP binding [GO:0005524];DNA binding [GO:0003677];endonuclease activity [GO:0004519];helicase activity [GO:0004386];mRNA binding [GO:0003729]		Acetylation;ATP-binding;Cell membrane;Complete proteome;Cytoplasm;Direct protein sequencing;DNA-binding;Endonuclease;Helicase;Hydrolase;Isopeptide bond;Membrane;Methylation;Nuclease;Nucleotide-binding;Nucleus;Phosphoprotein;Reference proteome;RNA-binding;Transport;Ubl conjugation			RNA-binding	21	19	19	57.6	55.1	55.1	51.828	0	302.54	20744000000	193	+	1.65622	0.0456076	0.802381	2.21808
Q9DBD5;Q9D4T3	Q9DBD5;Q9D4T3	Proline-, glutamic acid- and leucine-rich protein 1	Pelp1	22.7358	22.0938	23.0351	22.6996	22.274	21.7784	21.2646	22.0563	cellular response to estrogen stimulus [GO:0071391];cellular response to estrogen stimulus [GO:0071391];positive regulation of transcription by RNA polymerase II [GO:0045944];transcription, DNA-templated [GO:0006351]	cytoplasm [GO:0005737];MLL1 complex [GO:0071339];nucleolus [GO:0005730];nucleus [GO:0005634];transcriptionally active chromatin [GO:0035327]	chromatin binding [GO:0003682];transcription factor binding [GO:0008134]		Acetylation;Activator;Complete proteome;Cytoplasm;Nucleus;Phosphoprotein;Proteomics identification;Reference proteome;Repeat;Repressor;Transcription;Ubl conjugation	RIX1/PELP1 family	P12813		4	4	4	5.9	5.9	5.9	118.07	0	20.814	525690000	16		1.45652	0.0605585	0.797708	2.02464
Q62093	Q62093	Serine/arginine-rich splicing factor 2	Srsf2	26.2459	26.1354	26.3209	26.042	25.31	24.8267	25.3937	26.0444	mitotic cell cycle [GO:0000278];mRNA processing [GO:0006397];regulation of alternative mRNA splicing, via spliceosome [GO:0000381];response to vitamin E [GO:0033197];RNA splicing [GO:0008380]	cytosol [GO:0005829];interchromatin granule [GO:0035061];nuclear speck [GO:0016607];nucleus [GO:0005634];spliceosomal complex [GO:0005681]	pre-mRNA binding [GO:0036002];protein kinase C binding [GO:0005080]	Spliceosome	Acetylation;Complete proteome;mRNA processing;mRNA splicing;Nucleus;Phosphoprotein;Reference proteome;RNA-binding	Splicing factor SR family	P08775;Q8R409;Q99J95		12	12	12	31.2	31.2	31.2	25.476	0	76.67	7589200000	83	+	1.66122	0.0454536	0.79235	2.21502
Q8JZM7	Q8JZM7	Parafibromin	Cdc73	20.7618	19.9202	20.0217	20.3229	20.3038	19.3918	18.6187	19.5468	cell cycle [GO:0007049];cellular response to lipopolysaccharide [GO:0071222];endodermal cell fate commitment [GO:0001711];histone H2B ubiquitination [GO:0033523];histone modification [GO:0016570];histone monoubiquitination [GO:0010390];mRNA polyadenylation [GO:0006378];negative regulation of apoptotic process [GO:0043066];negative regulation of cell proliferation [GO:0008285];negative regulation …	Cdc73/Paf1 complex [GO:0016593];cytosol [GO:0005829];nucleus [GO:0005634]	RNA polymerase II core binding [GO:0000993];transcription factor activity, RNA polymerase II transcription factor binding [GO:0001076]		Acetylation;Cell cycle;Complete proteome;Isopeptide bond;Nucleus;Phosphoprotein;Reference proteome;Transcription;Tumor suppressor;Ubl conjugation;Wnt signaling pathway	CDC73 family			3	3	3	6	6	6	60.576	0	4.703	42863000	9		1.04032	0.12174	0.79136	1.60298
P24547;A0A0A6YY72;A0A0A6YXS4	P24547;A0A0A6YY72	Inosine-5-monophosphate dehydrogenase 2	Impdh2	24.1571	18.2521	24.12	24.2292	24.2047	19.5563	19.8517	23.9856	cellular response to interleukin-4 [GO:0071353];circadian rhythm [GO:0007623];GMP biosynthetic process [GO:0006177];GTP biosynthetic process [GO:0006183];lymphocyte proliferation [GO:0046651];protein homotetramerization [GO:0051289];purine nucleotide biosynthetic process [GO:0006164];retina development in camera-type eye [GO:0060041]	cytoplasm [GO:0005737];cytosol [GO:0005829];nucleus [GO:0005634]	DNA binding [GO:0003677];IMP dehydrogenase activity [GO:0003938];IMP dehydrogenase activity [GO:0003938];metal ion binding [GO:0046872];nucleotide binding [GO:0000166];RNA binding [GO:0003723]	Drug metabolism - other enzymes;Purine metabolism	Acetylation;CBS domain;Complete proteome;Cytoplasm;Direct protein sequencing;DNA-binding;GMP biosynthesis;Isopeptide bond;Metal-binding;NAD;Nucleus;Oxidoreductase;Phosphoprotein;Potassium;Proteomics identification;Purine biosynthesis;Reference proteome;Repeat;RNA-binding;Ubl conjugation	IMPDH/GMPR family			13	13	13	31.7	31.7	31.7	55.814	0	21.026	727230000	28		0.155289	0.674233	0.789998	0.385439
Q6PDG5;Q3UID0;Q6PDG5-2	Q6PDG5;Q3UID0;Q6PDG5-2	SWI/SNF complex subunit SMARCC2	Smarcc2	21.9409	22.9493	19.8611	22.6639	22.8889	21.543	20.6607	19.17	chromatin remodeling [GO:0006338];negative regulation of transcription by RNA polymerase II [GO:0000122];negative regulation of transcription by RNA polymerase II [GO:0000122];negative regulation of transcription, DNA-templated [GO:0045892];nucleosome disassembly [GO:0006337];positive regulation of transcription, DNA-templated [GO:0045893];regulation of transcription from RNA polymerase II promot…	nBAF complex [GO:0071565];npBAF complex [GO:0071564];nucleoplasm [GO:0005654];SWI/SNF complex [GO:0016514]	chromatin binding [GO:0003682];DNA binding [GO:0003677]		Acetylation;Alternative splicing;Chromatin regulator;Coiled coil;Complete proteome;Isopeptide bond;Neurogenesis;Nucleus;Phosphoprotein;Proteomics identification;Reference proteome;Transcription;Transcription regulation;Ubl conjugation	SMARCC family			10	5	5	7.4	4	4	132.6	0	9.1836	193380000	28		0.318846	0.461709	0.788162	0.68739
P18872-2;P18872;D3Z2M7;F7BLT7	P18872-2;P18872;D3Z2M7	Guanine nucleotide-binding protein G(o) subunit alpha	Gnao1	22.8136	22.4003	22.5094	23.0123	23.7176	22.4517	22.7488	18.6695	adenylate cyclase-modulating G-protein coupled receptor signaling pathway [GO:0007188];aging [GO:0007568];cellular process [GO:0009987];dopamine receptor signaling pathway [GO:0007212];forebrain development [GO:0030900];G-protein coupled receptor signaling pathway [GO:0007186];G-protein coupled receptor signaling pathway [GO:0007186];locomotory behavior [GO:0007626];negative regulation of calcium…	cell body [GO:0044297];dendrite [GO:0030425];heterotrimeric G-protein complex [GO:0005834];membrane [GO:0016020];myelin sheath [GO:0043209];plasma membrane [GO:0005886]	corticotropin-releasing hormone receptor 1 binding [GO:0051430];G-protein beta/gamma-subunit complex binding [GO:0031683];G-protein beta/gamma-subunit complex binding [GO:0031683];G-protein coupled serotonin receptor binding [GO:0031821];GTP binding [GO:0005525];GTPase activating protein binding [GO:0032794];GTPase activity [GO:0003924];guanyl nucleotide binding [GO:0019001];metal ion binding [GO…	Chagas disease (American trypanosomiasis);Long-term depression;Melanogenesis;Toxoplasmosis	3D-structure;Alternative splicing;Cell membrane;Complete proteome;Direct protein sequencing;GTP-binding;Lipoprotein;Magnesium;Membrane;Metal-binding;Myristate;Nucleotide-binding;Palmitate;Proteomics identification;Reference proteome;Transducer	G-alpha family, G(i/o/t/z) subfamily	P97428		7	4	4	24.9	15.8	15.8	40.036	0	14.259	455680000	21		0.294238	0.488372	0.786994	0.646107
Q8BJ90	Q8BJ90	Zinc finger protein 771	Znf771	26.5985	26.8532	26.908	25.7897	25.338	25.7423	25.7731	26.1548	regulation of transcription, DNA-templated [GO:0006355];transcription, DNA-templated [GO:0006351]	nucleolus [GO:0005730];nucleus [GO:0005634]	DNA binding [GO:0003677];metal ion binding [GO:0046872]		Complete proteome;DNA-binding;Isopeptide bond;Metal-binding;Nucleus;Reference proteome;Repeat;Transcription;Transcription regulation;Ubl conjugation;Zinc;Zinc-finger	Krueppel C2H2-type zinc-finger protein family			11	11	11	41.6	41.6	41.6	35.767	0	101.23	8451400000	72		1.36418	0.070475	0.785288	1.92744
Q8C181;Q8C181-3;Q8C181-2;Q8C181-4;A0A2I3BRX8;Q8R003;A0A0A6YXL7;A0A0A6YWJ5;Q3TJQ3;Q3U570;Q3U581;S4R267	Q8C181;Q8C181-3;Q8C181-2;Q8C181-4	Muscleblind-like protein 2	Mbnl2	20.1115	23.0584	22.3583	24.1833	21.5882	21.7459	21.6946	21.5471	mRNA processing [GO:0006397];mRNA processing [GO:0006397];multicellular organism development [GO:0007275];negative regulation of myoblast differentiation [GO:0045662];regulation of alternative mRNA splicing, via spliceosome [GO:0000381];regulation of RNA splicing [GO:0043484];RNA splicing [GO:0008380];RNA splicing [GO:0008380]	cytoplasm [GO:0005737];nucleoplasm [GO:0005654];nucleus [GO:0005634]	metal ion binding [GO:0046872];RNA binding [GO:0003723]		Alternative splicing;Complete proteome;Cytoplasm;Developmental protein;Metal-binding;mRNA processing;mRNA splicing;Nucleus;Proteomics identification;Reference proteome;Repeat;RNA-binding;Zinc;Zinc-finger	Muscleblind family		RNA-binding	7	7	4	17.2	17.2	7.8	40.156	0	11.292	1188700000	38		0.401035	0.385885	0.783905	0.816578
Q99KK1;A0A1W2P8A8	Q99KK1;A0A1W2P8A8	Receptor expression-enhancing protein 3	Reep3	24.9219	25.4283	25.6956	24.9302	24.5892	24.4212	24.4429	24.3882	cell division [GO:0051301];mitotic nuclear envelope reassembly [GO:0007084];nuclear envelope organization [GO:0006998]	endoplasmic reticulum membrane [GO:0005789];integral component of membrane [GO:0016021];integral component of membrane [GO:0016021];microtubule [GO:0005874]			Cell cycle;Cell division;Complete proteome;Endoplasmic reticulum;Membrane;Microtubule;Mitosis;Phosphoprotein;Proteomics identification;Reference proteome;Transmembrane;Transmembrane helix	DP1 family			8	8	8	45.3	45.3	45.3	29.213	0	79.371	3208800000	66	+	2.14067	0.0231207	0.783612	2.64208
P54775;A0A140LIZ5	P54775;A0A140LIZ5	26S protease regulatory subunit 6B	Psmc4	21.8073	19.9187	20.6981	18.8683	19.5971	20.1273	18.9562	19.478	blastocyst development [GO:0001824];positive regulation of RNA polymerase II transcriptional preinitiation complex assembly [GO:0045899];protein catabolic process [GO:0030163];ubiquitin-dependent ERAD pathway [GO:0030433]	cytoplasm [GO:0005737];cytosol [GO:0005829];cytosolic proteasome complex [GO:0031597];inclusion body [GO:0016234];nuclear proteasome complex [GO:0031595];nucleus [GO:0005634];proteasome accessory complex [GO:0022624];proteasome complex [GO:0000502];proteasome regulatory particle, base subcomplex [GO:0008540];synapse [GO:0045202]	ATP binding [GO:0005524];proteasome-activating ATPase activity [GO:0036402];TBP-class protein binding [GO:0017025]	Proteasome	3D-structure;Acetylation;ATP-binding;Complete proteome;Cytoplasm;Direct protein sequencing;Nucleotide-binding;Nucleus;Phosphoprotein;Proteasome;Proteomics identification;Reference proteome	AAA ATPase family			5	5	5	15.1	15.1	15.1	47.408	0	7.6618	288450000	13		0.547054	0.284516	0.78344	1.02329
Q61083;G5E8L8	Q61083;G5E8L8	Mitogen-activated protein kinase kinase kinase 2	Map3k2	21.6383	19.3931	19.9009	19.6009	19.7594	18.7282	19.2574	19.671	activation of protein kinase activity [GO:0032147];cellular response to mechanical stimulus [GO:0071260];positive regulation of transcription, DNA-templated [GO:0045893];positive regulation of transcription, DNA-templated [GO:0045893];regulation of apoptotic process [GO:0042981];regulation of mitotic cell cycle [GO:0007346];signal transduction by protein phosphorylation [GO:0023014];stress-activa…	cytoplasm [GO:0005737];cytosol [GO:0005829];cytosol [GO:0005829];nucleoplasm [GO:0005654]	ATP binding [GO:0005524];MAP kinase kinase kinase activity [GO:0004709];metal ion binding [GO:0046872];protein kinase activity [GO:0004672];protein kinase binding [GO:0019901];protein serine/threonine kinase activity [GO:0004674]	Gap junction;GnRH signaling pathway;MAPK signaling pathway	ATP-binding;Complete proteome;Cytoplasm;Kinase;Magnesium;Metal-binding;Nucleotide-binding;Nucleus;Phosphoprotein;Proteomics identification;Reference proteome;Serine/threonine-protein kinase;Transferase;Ubl conjugation	Protein kinase superfamily, STE Ser/Thr protein kinase family, MAP kinase kinase kinase subfamily	Q9WVS7		4	4	3	6.6	6.6	5.2	69.573	0	8.829	148000000	15		0.665016	0.231434	0.779288	1.17373
Q0PHV7	Q0PHV7	Dapper homolog 3	Dact3	20.5506	20.2361	20.8136	21.4733	20.521	20.6739	20.5597	18.2256	negative regulation of canonical Wnt signaling pathway [GO:0090090];negative regulation of catenin import into nucleus [GO:0035414];negative regulation of cell growth [GO:0030308];negative regulation of epithelial to mesenchymal transition [GO:0010719];negative regulation of Wnt signaling pathway [GO:0030178];Wnt signaling pathway [GO:0016055]	cytoplasm [GO:0005737]	beta-catenin binding [GO:0008013];delta-catenin binding [GO:0070097];identical protein binding [GO:0042802];protein kinase A binding [GO:0051018];protein kinase C binding [GO:0005080]		Coiled coil;Complete proteome;Methylation;Phosphoprotein;Reference proteome;Wnt signaling pathway	Dapper family	Itself;Q7TN08;Q8R4A3		2	2	2	4.3	4.3	4.3	63.286	0	4.6859	156100000	6		0.557797	0.279773	0.7733	1.03578
Q8R2N2	Q8R2N2	Cirhin	Cirh1a	23.4385	22.5177	22.8224	22.7885	22.0378	21.7366	21.8062	22.9071	maturation of SSU-rRNA [GO:0030490];regulation of transcription, DNA-templated [GO:0006355];transcription, DNA-templated [GO:0006351]	chromosome [GO:0005694];fibrillar center [GO:0001650];nucleolus [GO:0005730];t-UTP complex [GO:0034455]		Ribosome biogenesis in eukaryotes	Chromosome;Complete proteome;Isopeptide bond;Nucleus;Phosphoprotein;Reference proteome;Repeat;Ribosome biogenesis;rRNA processing;Transcription;Transcription regulation;Ubl conjugation;WD repeat				7	7	7	10.6	10.6	10.6	76.908	0	11.304	1085200000	35		1.22343	0.0901831	0.769828	1.78034
Q9WV92-5;Q9WV92-2	Q9WV92-5;Q9WV92-2	Band 4.1-like protein 3;Band 4.1-like protein 3, N-terminally processed	Epb41l3	24.3931	24.5066	24.2544	24.2969	23.667	23.9704	23.3923	23.3467	actomyosin structure organization [GO:0031032];apoptotic process [GO:0006915];cortical actin cytoskeleton organization [GO:0030866];cortical cytoskeleton organization [GO:0030865];cytoskeletal anchoring at plasma membrane [GO:0007016];myelin maintenance [GO:0043217];neuron projection morphogenesis [GO:0048812];paranodal junction assembly [GO:0030913];protein localization to juxtaparanode region o…	cell-cell junction [GO:0005911];cytoplasm [GO:0005737];cytoskeleton [GO:0005856];juxtaparanode region of axon [GO:0044224];paranode region of axon [GO:0033270];plasma membrane [GO:0005886];postsynaptic density [GO:0014069]	actin binding [GO:0003779];structural constituent of cytoskeleton [GO:0005200]	Tight junction	Acetylation;Actin-binding;Alternative splicing;Apoptosis;Cell junction;Cell membrane;Complete proteome;Cytoplasm;Cytoskeleton;Membrane;Phosphoprotein;Reference proteome;Tumor suppressor				18	12	0	29.4	23.3	0	100.73	0	109.35	1802200000	34	+	2.59915	0.0112559	0.768675	3.01987
P21550;J3QPZ9;Q5SX59	P21550;J3QPZ9	Beta-enolase;Enolase	Eno3	19.102	21.5654	19.404	19.6334	18.6757	19.3298	18.9044	19.7203	aging [GO:0007568];glycolytic process [GO:0006096];glycolytic process [GO:0006096];response to drug [GO:0042493];skeletal muscle tissue regeneration [GO:0043403]	cytosol [GO:0005829];membrane [GO:0016020];phosphopyruvate hydratase complex [GO:0000015];phosphopyruvate hydratase complex [GO:0000015];plasma membrane [GO:0005886]	magnesium ion binding [GO:0000287];phosphopyruvate hydratase activity [GO:0004634];protein heterodimerization activity [GO:0046982];protein homodimerization activity [GO:0042803]	Glycolysis / Gluconeogenesis;Methane metabolism;RNA degradation	Acetylation;Complete proteome;Cytoplasm;Direct protein sequencing;Glycolysis;Lyase;Magnesium;Metal-binding;Phosphoprotein;Proteomics identification;Reference proteome	Enolase family			11	9	8	32.7	25.3	23.5	47.024	0	54.402	340260000	16		0.602503	0.259148	0.768645	1.09295
Q61879;Q3UH59;Q8BXF2	Q61879;Q3UH59	Myosin-10	Myh10	21.1331	20.4942	21.6963	21.4032	20.5509	19.4253	20.0481	21.6305	actin cytoskeleton organization [GO:0030036];actin filament-based movement [GO:0030048];actomyosin structure organization [GO:0031032];adult heart development [GO:0007512];aorta development [GO:0035904];axon guidance [GO:0007411];axonogenesis [GO:0007409];brain development [GO:0007420];cardiac myofibril assembly [GO:0055003];cardiac septum development [GO:0003279];cell adhesion [GO:0007155];cell …	actomyosin [GO:0042641];axon [GO:0030424];brush border [GO:0005903];cell cortex [GO:0005938];cleavage furrow [GO:0032154];cytoplasm [GO:0005737];cytosol [GO:0005829];dendritic spine [GO:0043197];growth cone [GO:0030426];lamellipodium [GO:0030027];midbody [GO:0030496];myosin complex [GO:0016459];myosin complex [GO:0016459];myosin II complex [GO:0016460];myosin II filament [GO:0097513];neuron proje…	actin filament binding [GO:0051015];actin filament binding [GO:0051015];actin-dependent ATPase activity [GO:0030898];ADP binding [GO:0043531];ATP binding [GO:0005524];ATPase activity [GO:0016887];calmodulin binding [GO:0005516];microfilament motor activity [GO:0000146];microtubule binding [GO:0008017];microtubule motor activity [GO:0003777];mRNA 5'-UTR binding [GO:0048027];RNA stem-loop binding […	Tight junction;Viral myocarditis	Acetylation;Actin-binding;ATP-binding;Calmodulin-binding;Cell adhesion;Cell projection;Cell shape;Coiled coil;Complete proteome;Methylation;Motor protein;Myosin;Nucleotide-binding;Phosphoprotein;Proteomics identification;Reference proteome	TRAFAC class myosin-kinesin ATPase superfamily, Myosin family	Q7TNC6		80	1	1	46.8	0.5	0.5	228.99	0	4.624	297600000	22		0.70093	0.216804	0.76802	1.21483
Q99020;Q20BD0;Q80XR6	Q99020;Q20BD0;Q80XR6	Heterogeneous nuclear ribonucleoprotein A/B	Hnrnpab	33.5854	33.615	33.5112	33.3213	32.6598	32.8366	32.5039	32.9861	epithelial to mesenchymal transition [GO:0001837];negative regulation of transcription by RNA polymerase II [GO:0000122];positive regulation of transcription, DNA-templated [GO:0045893];transcription, DNA-templated [GO:0006351]	cytoplasm [GO:0005737];intracellular ribonucleoprotein complex [GO:0030529];intracellular ribonucleoprotein complex [GO:0030529];nucleoplasm [GO:0005654];nucleus [GO:0005634];RNA polymerase II transcription factor complex [GO:0090575]	DNA binding [GO:0003677];RNA binding [GO:0003723];RNA binding [GO:0003723]		Acetylation;Complete proteome;Cytoplasm;Direct protein sequencing;DNA-binding;Isopeptide bond;Methylation;Nucleus;Phosphoprotein;Proteomics identification;Reference proteome;Repeat;Repressor;Ribonucleoprotein;RNA-binding;Transcription;Transcription regulation;Ubl conjugation;Viral nucleoprotein;Virion			RNA-binding	23	23	23	46.3	46.3	46.3	30.831	0	231.23	945000000000	632	+	3.07108	0.00707533	0.761615	3.40165
Q7TSH4;A0A140LJ44;A0A140LIP6	Q7TSH4;A0A140LJ44	Centriolar coiled-coil protein of 110 kDa	Ccp110	25.7833	24.8947	25.7447	25.0622	24.2984	24.3496	24.952	24.8391	centriole replication [GO:0007099];centrosome duplication [GO:0051298];ciliary basal body organization [GO:0032053];negative regulation of cilium assembly [GO:1902018];positive regulation of cilium assembly [GO:0045724];regulation of cytokinesis [GO:0032465]	centriole [GO:0005814];centrosome [GO:0005813];cilium [GO:0005929];microtubule organizing center [GO:0005815];protein-containing complex [GO:0032991]			Cell projection;Cilium;Cilium biogenesis/degradation;Coiled coil;Complete proteome;Cytoplasm;Cytoskeleton;Phosphoprotein;Proteomics identification;Reference proteome;Ubl conjugation		P62204;Q6A078		20	20	20	27.2	27.2	27.2	111.14	0	181.27	3630000000	79		1.43931	0.0644862	0.761432	1.98421
Q8CI33;Q8CI33-2	Q8CI33;Q8CI33-2	CWF19-like protein 1	Cwf19l1	22.0375	18.2825	18.5181	15.2541	17.8235	18.1952	17.7358	17.2929					Alternative splicing;Complete proteome;Reference proteome	CWF19 family			23	23	23	35.4	35.4	35.4	60.193	0	137.14	44324000000	142		0.217423	0.586682	0.761197	0.507586
P07310;A0A0J9YKD4;Q04447	P07310;A0A0J9YKD4	Creatine kinase M-type	Ckm	21.4176	19.8793	20.3036	20.9476	20.0504	19.8972	19.1524	20.4132	cellular chloride ion homeostasis [GO:0030644];cerebellum development [GO:0021549];phosphocreatine biosynthetic process [GO:0046314];phosphocreatine metabolic process [GO:0006603];response to heat [GO:0009408]	cytoplasm [GO:0005737];cytosol [GO:0005829];dendrite [GO:0030425];extracellular space [GO:0005615];mitochondrion [GO:0005739];myelin sheath [GO:0043209];neuronal cell body [GO:0043025];nucleus [GO:0005634]	ATP binding [GO:0005524];creatine kinase activity [GO:0004111];ubiquitin protein ligase binding [GO:0031625]	Arginine and proline metabolism	ATP-binding;Complete proteome;Cytoplasm;Direct protein sequencing;Kinase;Nitration;Nucleotide-binding;Phosphoprotein;Proteomics identification;Reference proteome;Transferase	ATP:guanido phosphotransferase family			11	11	11	35.2	35.2	35.2	43.044	0	67.272	1101800000	33		0.888859	0.161608	0.758755	1.42763
F8WJF7;Q922B6;Q8C2K8	F8WJF7;Q922B6;Q8C2K8	E3 ubiquitin-protein ligase TRAF7	Traf7	21.598	20.6424	20.7646	20.6749	20.2928	21.0624	19.5525	19.7441	activation of MAPKKK activity [GO:0000185];activation of MAPKKK activity [GO:0000185];apoptotic process [GO:0006915];cellular response to interleukin-6 [GO:0071354];negative regulation of transcription by RNA polymerase II [GO:0000122];positive regulation of apoptotic signaling pathway [GO:2001235];positive regulation of MAPK cascade [GO:0043410];positive regulation of protein sumoylation [GO:003…	cytoplasmic vesicle [GO:0031410];cytosol [GO:0005829];intracellular membrane-bounded organelle [GO:0043231];intracellular membrane-bounded organelle [GO:0043231];nucleus [GO:0005634];perinuclear region of cytoplasm [GO:0048471];plasma membrane [GO:0005886];ubiquitin ligase complex [GO:0000151]	metal ion binding [GO:0046872];ubiquitin-protein transferase activity [GO:0004842];zinc ion binding [GO:0008270]		Apoptosis;Coiled coil;Complete proteome;Cytoplasmic vesicle;Metal-binding;Phosphoprotein;Proteomics identification;Reference proteome;Repeat;Transcription;Transcription regulation;Transferase;Ubl conjugation;Ubl conjugation pathway;WD repeat;Zinc;Zinc-finger	WD repeat TRAF7 family			5	5	5	7.9	7.9	7.9	74.455	0	8.4837	451150000	10		0.947863	0.145024	0.75699	1.49093
P62281;A0A1B0GRR3;A0A1B0GSE8	P62281;A0A1B0GRR3;A0A1B0GSE8	40S ribosomal protein S11	Rps11	28.8791	28.3638	28.0308	29.0214	27.7772	28.0526	28.004	27.4367	translation [GO:0006412]	cytosolic small ribosomal subunit [GO:0022627];extracellular matrix [GO:0031012];ribosome [GO:0005840]	rRNA binding [GO:0019843];structural constituent of ribosome [GO:0003735];structural constituent of ribosome [GO:0003735]	Ribosome	Acetylation;Citrullination;Complete proteome;Lipoprotein;Methylation;Palmitate;Phosphoprotein;Proteomics identification;Reference proteome;Ribonucleoprotein;Ribosomal protein;RNA-binding;rRNA-binding	Universal ribosomal protein uS17 family			16	16	16	65.2	65.2	65.2	18.431	0	62.538	25249000000	176		1.51164	0.05898	0.756095	2.04823
Q8CDA1;Q8CDA1-2;Q8CDA1-3;Q8CDA1-4	Q8CDA1;Q8CDA1-2;Q8CDA1-3	Phosphatidylinositide phosphatase SAC2	Inpp5f	21.4364	20.4985	20.7516	19.8963	21.93	18.583	19.5327	19.5241	adult locomotory behavior [GO:0008344];cardiac muscle hypertrophy in response to stress [GO:0014898];clathrin-dependent endocytosis [GO:0072583];negative regulation of axon regeneration [GO:0048681];negative regulation of peptidyl-serine phosphorylation [GO:0033137];negative regulation of tyrosine phosphorylation of STAT protein [GO:0042532];phosphatidylinositol catabolic process [GO:0031161];pho…	axon [GO:0030424];clathrin-coated endocytic vesicle [GO:0045334];clathrin-coated pit [GO:0005905];cytoplasm [GO:0005737];dendrite [GO:0030425];early endosome [GO:0005769];neuronal cell body [GO:0043025];recycling endosome [GO:0055037]	inositol monophosphate 1-phosphatase activity [GO:0008934];inositol monophosphate 3-phosphatase activity [GO:0052832];inositol monophosphate 4-phosphatase activity [GO:0052833];phosphatidylinositol phosphate 4-phosphatase activity [GO:0034596];phosphatidylinositol phosphate 5-phosphatase activity [GO:0034595];protein homodimerization activity [GO:0042803]		Alternative splicing;Coated pit;Complete proteome;Endosome;Hydrolase;Membrane;Phosphoprotein;Reference proteome				21	21	21	20.5	20.5	20.5	127.61	0	114.27	3116700000	156		0.428281	0.366853	0.75326	0.853379
Q9Z2I9	Q9Z2I9	Succinyl-CoA ligase [ADP-forming] subunit beta, mitochondrial	Sucla2	23.679	20.1682	19.1944	19.9994	19.7646	19.8644	19.4953	20.9293	succinate metabolic process [GO:0006105];succinyl-CoA metabolic process [GO:0006104];tricarboxylic acid cycle [GO:0006099]	mitochondrion [GO:0005739];myelin sheath [GO:0043209]	ATP binding [GO:0005524];metal ion binding [GO:0046872];succinate-CoA ligase (ADP-forming) activity [GO:0004775];succinate-CoA ligase activity [GO:0004774]	Citrate cycle (TCA cycle);Propanoate metabolism	Acetylation;ATP-binding;Complete proteome;Direct protein sequencing;Ligase;Magnesium;Metal-binding;Mitochondrion;Nucleotide-binding;Phosphoprotein;Reference proteome;Transit peptide;Tricarboxylic acid cycle	Succinate/malate CoA ligase beta subunit family, ATP-specific subunit beta subfamily			8	8	8	16.8	16.8	16.8	50.113	0	14.139	337140000	35		0.299766	0.483195	0.74684	0.652547
Q9JJT0	Q9JJT0	RNA 3-terminal phosphate cyclase-like protein	Rcl1	27.8903	27.8752	28.8277	28.7288	27.2446	27.3301	27.3947	28.366	endonucleolytic cleavage in 5'-ETS of tricistronic rRNA transcript (SSU-rRNA, 5.8S rRNA, LSU-rRNA) [GO:0000480];endonucleolytic cleavage in ITS1 to separate SSU-rRNA from 5.8S rRNA and LSU-rRNA from tricistronic rRNA transcript (SSU-rRNA, 5.8S rRNA, LSU-rRNA) [GO:0000447];rRNA processing [GO:0006364]	nucleolus [GO:0005730]	endoribonuclease activity [GO:0004521]	Ribosome biogenesis in eukaryotes	Complete proteome;Nucleus;Reference proteome;Ribosome biogenesis	RNA 3'-terminal cyclase family, Type 2 subfamily			19	19	19	58.7	58.7	58.7	40.84	0	188.95	28352000000	189		1.04829	0.122513	0.746643	1.59198
P43275	P43275	Histone H1.1	Hist1h1a	30.1289	30.5017	30.4516	31.4859	29.7832	29.8544	30.1847	29.7627	nucleosome assembly [GO:0006334];positive regulation of receptor-mediated endocytosis [GO:0048260];spermatogenesis [GO:0007283]	cell surface [GO:0009986];nuclear euchromatin [GO:0005719];nucleosome [GO:0000786];nucleus [GO:0005634];vesicle [GO:0031982]	chromatin DNA binding [GO:0031490];DNA binding [GO:0003677];heparin binding [GO:0008201]		Acetylation;Chromosome;Citrullination;Complete proteome;DNA-binding;Hydroxylation;Nucleus;Phosphoprotein;Reference proteome	Histone H1/H5 family			12	8	7	38	32.4	29.1	21.785	0	188.61	136000000000	119		1.28061	0.0839832	0.74577	1.82273
P23116	P23116	Eukaryotic translation initiation factor 3 subunit A	Eif3a	26.4593	25.956	26.0595	24.6735	25.4831	24.5634	25.5171	24.6295	formation of cytoplasmic translation initiation complex [GO:0001732];IRES-dependent viral translational initiation [GO:0075522];negative regulation of ERK1 and ERK2 cascade [GO:0070373];translation reinitiation [GO:0002188];viral translational termination-reinitiation [GO:0075525]	cytosol [GO:0005829];eukaryotic translation initiation factor 3 complex [GO:0005852];eukaryotic translation initiation factor 3 complex, eIF3e [GO:0071540];eukaryotic translation initiation factor 3 complex, eIF3m [GO:0071541];microtubule [GO:0005874];microtubule organizing center [GO:0005815];multi-eIF complex [GO:0043614];nucleolus [GO:0005730];nucleus [GO:0005634]	mRNA binding [GO:0003729];receptor tyrosine kinase binding [GO:0030971];RNA binding [GO:0003723];translation initiation factor activity [GO:0003743]	RNA transport	Acetylation;Coiled coil;Complete proteome;Cytoplasm;Cytoskeleton;Initiation factor;Nucleus;Phosphoprotein;Protein biosynthesis;Reference proteome;Repeat;RNA editing;RNA-binding	EIF-3 subunit A family			29	29	29	23.4	23.4	23.4	161.93	0	68.687	6550500000	176		0.783758	0.192006	0.73878	1.3036
Q8JZQ9;A0A0G2JG48	Q8JZQ9	Eukaryotic translation initiation factor 3 subunit B	Eif3b	25.1173	25.1491	24.7057	24.3078	24.1749	24.1455	24.1548	23.8539	IRES-dependent viral translational initiation [GO:0075522];regulation of translational initiation [GO:0006446];translational initiation [GO:0006413];viral translational termination-reinitiation [GO:0075525]	eukaryotic translation initiation factor 3 complex [GO:0005852];eukaryotic translation initiation factor 3 complex, eIF3m [GO:0071541];eukaryotic translation initiation factor 3 complex, eIF3m [GO:0071541]	RNA binding [GO:0003723];translation initiation factor activity [GO:0003743];translation initiation factor activity [GO:0003743];translation initiation factor binding [GO:0031369]	RNA transport	Acetylation;Complete proteome;Cytoplasm;Initiation factor;Phosphoprotein;Protein biosynthesis;Proteomics identification;Reference proteome;Repeat;RNA-binding;WD repeat	EIF-3 subunit B family	Q6NZJ6	RNA-binding	18	18	18	30	30	30	91.369	0	92.437	3618100000	102	+	1.87649	0.0358923	0.737722	2.36036
Q62261;Q62261-2;A0A0A0MQG2	Q62261;Q62261-2;A0A0A0MQG2	Spectrin beta chain, non-erythrocytic 1	Sptbn1	23.8267	21.3909	22.1077	21.9988	21.7635	21.5595	21.5687	21.4837	actin filament capping [GO:0051693];common-partner SMAD protein phosphorylation [GO:0007182];common-partner SMAD protein phosphorylation [GO:0007182];Golgi to plasma membrane protein transport [GO:0043001];membrane assembly [GO:0071709];mitotic cytokinesis [GO:0000281];plasma membrane organization [GO:0007009];positive regulation of interleukin-2 secretion [GO:1900042];positive regulation of prot…	axolemma [GO:0030673];cortical cytoskeleton [GO:0030863];cuticular plate [GO:0032437];cytoplasm [GO:0005737];endomembrane system [GO:0012505];M band [GO:0031430];membrane [GO:0016020];nucleolus [GO:0005730];nucleus [GO:0005634];plasma membrane [GO:0005886];postsynaptic density [GO:0014069];spectrin [GO:0008091]	actin binding [GO:0003779];ankyrin binding [GO:0030506];cadherin binding [GO:0045296];calmodulin binding [GO:0005516];GTPase binding [GO:0051020];phospholipid binding [GO:0005543];structural constituent of cytoskeleton [GO:0005200]		3D-structure;Acetylation;Actin capping;Actin-binding;Alternative splicing;Calmodulin-binding;Cell membrane;Coiled coil;Complete proteome;Cytoplasm;Cytoskeleton;Glycoprotein;Membrane;Phosphoprotein;Proteomics identification;Reference proteome;Repeat	Spectrin family			22	22	22	11.7	11.7	11.7	274.22	0	80.82	1737200000	77		0.676034	0.230706	0.737167	1.17704
Q9DB42	Q9DB42	Zinc finger protein 593	Znf593	25.1071	24.7765	24.8202	24.6336	23.8812	24.2708	24.1366	24.1189	negative regulation of RNA polymerase II regulatory region sequence-specific DNA binding [GO:1903026];positive regulation of transcription by RNA polymerase II [GO:0045944];ribosomal large subunit export from nucleus [GO:0000055];transcription, DNA-templated [GO:0006351]	nucleolus [GO:0005730];nucleus [GO:0005634];preribosome, large subunit precursor [GO:0030687]	DNA binding [GO:0003677];ribosomal large subunit binding [GO:0043023];zinc ion binding [GO:0008270]		Complete proteome;DNA-binding;Metal-binding;Nucleus;Reference proteome;Transcription;Transcription regulation;Zinc;Zinc-finger	ZNF593/BUD20 C2H2-type zinc-finger protein family			6	6	6	47	47	47	15.147	0	44.05	2635400000	58	+	2.90661	0.00849618	0.732485	3.21119
E9PZJ8;E9PZJ8-2;A0A1W2P6I6;A0A1W2P891	E9PZJ8	Activating signal cointegrator 1 complex subunit 3	Ascc3	24.0847	23.9381	23.9602	23.6851	23.439	23.0011	23.2495	23.05	cell proliferation [GO:0008283];DNA dealkylation involved in DNA repair [GO:0006307];DNA duplex unwinding [GO:0032508];regulation of transcription, DNA-templated [GO:0006355];transcription, DNA-templated [GO:0006351]	activating signal cointegrator 1 complex [GO:0099053];cytosol [GO:0005829];intracellular [GO:0005622];nucleus [GO:0005634]	ATP binding [GO:0005524];ATP-dependent 3'-5' DNA helicase activity [GO:0043140];nucleic acid binding [GO:0003676]		Acetylation;Alternative splicing;ATP-binding;Coiled coil;Complete proteome;DNA damage;DNA repair;Helicase;Hydrolase;Nucleotide-binding;Nucleus;Phosphoprotein;Proteomics identification;Reference proteome;Repeat;Transcription;Transcription regulation	Helicase family			24	24	24	12.4	12.4	12.4	250.55	0	43.24	2142600000	114	+	2.86079	0.00851492	0.732125	3.17374
Q9D8X2	Q9D8X2	Coiled-coil domain-containing protein 124	Ccdc124	20.7837	20.3939	19.5859	19.1758	18.4302	19.2553	19.2878	20.0401	cell cycle [GO:0007049];cell division [GO:0051301]	cytosol [GO:0005829];microtubule organizing center [GO:0005815];midbody [GO:0030496];plasma membrane [GO:0005886]			Cell cycle;Cell division;Coiled coil;Complete proteome;Cytoplasm;Cytoskeleton;Phosphoprotein;Reference proteome	CCDC124 family			5	5	5	29.5	29.5	29.5	25.345	0	10.311	271300000	20		0.72483	0.213956	0.731476	1.23344
Q9CQA6;A0A286YDP8;Q05BF0	Q9CQA6;A0A286YDP8;Q05BF0	Coiled-coil-helix-coiled-coil-helix domain-containing protein 1	Chchd1	20.186	20.6901	20.1946	21.7569	20.0922	18.7075	20.7285	20.3759	mitochondrial translation [GO:0032543]	cytosol [GO:0005829];fibrillar center [GO:0001650];mitochondrial ribosome [GO:0005761];mitochondrial ribosome [GO:0005761];mitochondrion [GO:0005739];nucleoplasm [GO:0005654]			Complete proteome;Disulfide bond;Mitochondrion;Nucleus;Proteomics identification;Reference proteome;Ribonucleoprotein;Ribosomal protein	Mitochondrion-specific ribosomal protein mS37 family			4	4	4	37.3	37.3	37.3	13.608	0	6.7611	204680000	15		0.599113	0.261387	0.730889	1.08071
Q8R035;A2A6T4;Q8R035-2;D6RHR8	Q8R035;A2A6T4;Q8R035-2	Peptidyl-tRNA hydrolase ICT1, mitochondrial	Ict1	19.9245	19.5753	20.6984	21.0304	19.1755	19.709	19.6739	19.7528	mitochondrial translational termination [GO:0070126];rescue of stalled ribosome [GO:0072344]	mitochondrial large ribosomal subunit [GO:0005762];mitochondrion [GO:0005739];mitochondrion [GO:0005739]	aminoacyl-tRNA hydrolase activity [GO:0004045];translation release factor activity [GO:0003747];translation release factor activity, codon nonspecific [GO:0016150]		3D-structure;Alternative splicing;Complete proteome;Hydrolase;Mitochondrion;Protein biosynthesis;Proteomics identification;Reference proteome;Ribonucleoprotein;Ribosomal protein;Transit peptide	Prokaryotic/mitochondrial release factor family, Mitochondrion-specific ribosomal protein mL62 subfamily			4	4	4	23.3	23.3	23.3	23.477	0	7.574	776340000	17		1.04129	0.125546	0.729343	1.57683
P62267	P62267	40S ribosomal protein S23	Rps23	26.1817	25.9156	26.0168	26.072	25.1319	25.5011	24.8696	25.7751	cytoplasmic translation [GO:0002181];maintenance of translational fidelity [GO:1990145];stress granule assembly [GO:0034063];translation [GO:0006412]	cytosol [GO:0005829];cytosolic small ribosomal subunit [GO:0022627];endoplasmic reticulum [GO:0005783];polysomal ribosome [GO:0042788];rough endoplasmic reticulum [GO:0005791]	structural constituent of ribosome [GO:0003735]	Ribosome	Acetylation;Complete proteome;Cytoplasm;Endoplasmic reticulum;Hydroxylation;Isopeptide bond;Reference proteome;Ribonucleoprotein;Ribosomal protein;Ubl conjugation	Universal ribosomal protein uS12 family			7	7	7	32.9	32.9	32.9	15.807	0	17.493	10524000000	62	+	1.89698	0.0356604	0.727085	2.36706
O70194	O70194	Eukaryotic translation initiation factor 3 subunit D	Eif3d	24.2657	23.9713	23.9869	24.3596	23.6578	23.2224	23.1066	23.694	cap-dependent translational initiation [GO:0002191];formation of cytoplasmic translation initiation complex [GO:0001732];IRES-dependent viral translational initiation [GO:0075522];positive regulation of mRNA binding [GO:1902416];positive regulation of translation [GO:0045727];translational initiation [GO:0006413];viral translational termination-reinitiation [GO:0075525]	eukaryotic translation initiation factor 3 complex [GO:0005852];eukaryotic translation initiation factor 3 complex, eIF3m [GO:0071541]	mRNA cap binding [GO:0098808];RNA binding [GO:0003723];translation initiation factor activity [GO:0003743]	RNA transport	Acetylation;Complete proteome;Cytoplasm;Initiation factor;Phosphoprotein;Protein biosynthesis;Reference proteome;RNA-binding	EIF-3 subunit D family			11	11	11	28.1	28.1	28.1	63.988	0	63.503	2787100000	65	+	2.17381	0.0252581	0.725663	2.60063
P97770;P97770-2;P97770-3	P97770;P97770-2;P97770-3	THUMP domain-containing protein 3	Thumpd3	21.1672	21.8137	20.9639	20.1314	19.4703	20.0662	20.1187	21.5232	tRNA methylation [GO:0030488]	cytosol [GO:0005829];nucleolus [GO:0005730]	RNA binding [GO:0003723];tRNA (guanine) methyltransferase activity [GO:0016423]		Alternative splicing;Complete proteome;Methyltransferase;Reference proteome;RNA-binding;Transferase	Methyltransferase superfamily		RNA-binding	2	2	2	5.5	5.5	5.5	56.431	0	8.602	279300000	10		0.61844	0.254934	0.724422	1.10346
P48193;A2A839;A2A838;A2A841;P48193-2;A2AD32;A2A842;F7BUB8;A0A1D5RLV1;F6S4K9	P48193;A2A839;A2A838;A2A841;P48193-2;A2AD32;A2A842;F7BUB8;A0A1D5RLV1	Protein 4.1	Epb41;Epb4.1	23.75	23.9264	23.5276	23.5497	22.9134	22.7921	23.0564	23.0978	actin cytoskeleton organization [GO:0030036];actomyosin structure organization [GO:0031032];cell cycle [GO:0007049];cell division [GO:0051301];cortical actin cytoskeleton organization [GO:0030866];cortical actin cytoskeleton organization [GO:0030866];cytoskeletal anchoring at plasma membrane [GO:0007016];positive regulation of protein binding [GO:0032092];positive regulation of protein localizati…	actin cytoskeleton [GO:0015629];cell cortex region [GO:0099738];cell junction [GO:0030054];cell-cell junction [GO:0005911];cortical cytoskeleton [GO:0030863];cytoplasmic side of plasma membrane [GO:0009898];cytoskeleton [GO:0005856];cytoskeleton [GO:0005856];cytosol [GO:0005829];integral component of membrane [GO:0016021];membrane [GO:0016020];nucleus [GO:0005634];plasma membrane [GO:0005886];pos…	1-phosphatidylinositol binding [GO:0005545];actin binding [GO:0003779];actin binding [GO:0003779];calmodulin binding [GO:0005516];cytoskeletal protein binding [GO:0008092];phosphoprotein binding [GO:0051219];protein C-terminus binding [GO:0008022];protein N-terminus binding [GO:0047485];spectrin binding [GO:0030507];structural constituent of cytoskeleton [GO:0005200];structural molecule activity …	Tight junction	Actin-binding;Alternative splicing;Calmodulin-binding;Cell cycle;Cell division;Coiled coil;Complete proteome;Cytoplasm;Cytoskeleton;Direct protein sequencing;Glycoprotein;Membrane;Mitosis;Nucleus;Phosphoprotein;Proteomics identification;Reference proteome;Transmembrane;Transmembrane helix;Transport				9	7	7	15.5	13.1	13.1	95.91	0	29.516	1054800000	27	+	3.08577	0.00762114	0.723507	3.33497
Q9R0B9;E9Q718	Q9R0B9;E9Q718	Procollagen-lysine,2-oxoglutarate 5-dioxygenase 2	Plod2	20.9152	21.1281	19.6179	18.8791	19.536	19.6496	19.1232	19.3388	hydroxylysine biosynthetic process [GO:0046947];peptidyl-lysine hydroxylation [GO:0017185];response to hypoxia [GO:0001666]	endoplasmic reticulum [GO:0005783];rough endoplasmic reticulum membrane [GO:0030867]	iron ion binding [GO:0005506];L-ascorbic acid binding [GO:0031418];procollagen-lysine 5-dioxygenase activity [GO:0008475]	Lysine degradation	Complete proteome;Dioxygenase;Endoplasmic reticulum;Glycoprotein;Iron;Membrane;Metal-binding;Oxidoreductase;Phosphoprotein;Proteomics identification;Reference proteome;Signal;Vitamin C				4	4	4	5.8	5.8	5.8	84.487	0	12.816	158440000	16		0.629095	0.250235	0.723103	1.11634
Q8CCN6;E9PY58;Q60649	Q8CCN6;E9PY58;Q60649	Caseinolytic peptidase B protein homolog	Clpb	20.9344	19.1427	20.0756	20.7777	18.8329	18.7314	20.7699	19.71	cellular response to heat [GO:0034605]	mitochondrion [GO:0005739]	ATP binding [GO:0005524];ATP binding [GO:0005524];ATPase activity [GO:0016887]		Acetylation;ANK repeat;ATP-binding;Coiled coil;Complete proteome;Direct protein sequencing;Hydrolase;Mitochondrion;Nucleotide-binding;Proteomics identification;Reference proteome;Repeat;Transit peptide	ClpA/ClpB family			2	2	2	3.2	3.2	3.2	76.144	0.002331	2.7058	102710000	5		0.533852	0.298623	0.721535	0.994631
Q60668;Q60668-3	Q60668;Q60668-3	Heterogeneous nuclear ribonucleoprotein D0	Hnrnpd	31.6266	31.873	31.688	31.992	31.0736	31.1319	31.0323	31.0647	3'-UTR-mediated mRNA destabilization [GO:0061158];cellular response to amino acid stimulus [GO:0071230];cellular response to estradiol stimulus [GO:0071392];cellular response to nitric oxide [GO:0071732];cellular response to putrescine [GO:1904586];cerebellum development [GO:0021549];circadian regulation of translation [GO:0097167];hepatocyte dedifferentiation [GO:1990828];liver development [GO:0…	cytosol [GO:0005829];intracellular ribonucleoprotein complex [GO:0030529];nucleoplasm [GO:0005654]	AT DNA binding [GO:0003680];chromatin binding [GO:0003682];histone deacetylase binding [GO:0042826];mRNA 3'-UTR AU-rich region binding [GO:0035925];RNA binding [GO:0003723];telomeric DNA binding [GO:0042162];transcription factor binding [GO:0008134]		Acetylation;Alternative splicing;Biological rhythms;Complete proteome;Cytoplasm;Direct protein sequencing;DNA-binding;Isopeptide bond;Methylation;Nucleus;Phosphoprotein;Reference proteome;Repeat;Ribonucleoprotein;RNA-binding;Transcription;Transcription regulation;Ubl conjugation		P06151	RNA-binding	21	21	3	40.8	40.8	8.7	38.354	0	163.24	296000000000	298	+	3.7841	0.0047011	0.719302	3.85616
Q8BMF4	Q8BMF4	Dihydrolipoyllysine-residue acetyltransferase component of pyruvate dehydrogenase complex, mitochondrial	Dlat	22.355	17.4265	20.9612	21.4148	21.3023	20.3642	19.9294	17.6883	glucose metabolic process [GO:0006006];mitochondrial acetyl-CoA biosynthetic process from pyruvate [GO:0061732];sleep [GO:0030431];tricarboxylic acid cycle [GO:0006099]	mitochondrial pyruvate dehydrogenase complex [GO:0005967];mitochondrion [GO:0005739];myelin sheath [GO:0043209];pyruvate dehydrogenase complex [GO:0045254]	dihydrolipoyllysine-residue acetyltransferase activity [GO:0004742];identical protein binding [GO:0042802];pyruvate dehydrogenase (NAD+) activity [GO:0034604]	Citrate cycle (TCA cycle);Glycolysis / Gluconeogenesis;Pyruvate metabolism	Acetylation;Acyltransferase;Carbohydrate metabolism;Complete proteome;Direct protein sequencing;Glucose metabolism;Lipoyl;Mitochondrion;Phosphoprotein;Reference proteome;Repeat;Transferase;Transit peptide;Tricarboxylic acid cycle	2-oxoacid dehydrogenase family			15	15	15	25.5	25.5	25.5	67.941	0	74.883	46965000000	162		0.217154	0.588329	0.718338	0.505073
Q9QZD9;A2AE03	Q9QZD9	Eukaryotic translation initiation factor 3 subunit I	Eif3i	24.3144	23.5354	23.9189	24.109	23.3824	23.1228	23.1303	23.3813	translational initiation [GO:0006413]	eukaryotic translation initiation factor 3 complex [GO:0005852];eukaryotic translation initiation factor 3 complex, eIF3m [GO:0071541];eukaryotic translation initiation factor 3 complex, eIF3m [GO:0071541]	translation initiation factor activity [GO:0003743]	RNA transport	Acetylation;Complete proteome;Cytoplasm;Direct protein sequencing;Initiation factor;Isopeptide bond;Phosphoprotein;Protein biosynthesis;Proteomics identification;Reference proteome;Repeat;Ubl conjugation;WD repeat	EIF-3 subunit I family	Q6NZJ6		11	11	11	53.2	53.2	53.2	36.46	0	50.776	2767000000	73	+	2.1198	0.0274629	0.715232	2.5422
Q3U2U7;E9Q0X9;F7AGB5;E9Q7K9	Q3U2U7;E9Q0X9;F7AGB5;E9Q7K9	Methyltransferase-like protein 17, mitochondrial	Mettl17	20.8207	21.6605	20.7548	20.1757	21.2911	18.862	20.2922	20.1056	translation [GO:0006412]	mitochondrion [GO:0005739];nucleoplasm [GO:0005654];nucleus [GO:0005634];ribosome [GO:0005840]	methyltransferase activity [GO:0008168]		Complete proteome;Methyltransferase;Mitochondrion;Proteomics identification;Reference proteome;Ribonucleoprotein;Ribosomal protein;Transferase;Transit peptide	Methyltransferase superfamily, Rsm22 family			2	2	2	5	5	5	52.06	0	4.8675	236880000	5		0.573168	0.277365	0.715203	1.04437
Q64282	Q64282	Interferon-induced protein with tetratricopeptide repeats 1	Ifit1	20.7003	21.1992	20.386	19.9239	19.1378	21.1022	19.9211	19.2182	cellular response to interferon-alpha [GO:0035457];cellular response to interferon-beta [GO:0035458];defense response to virus [GO:0051607];innate immune response [GO:0045087];response to virus [GO:0009615]	cytoplasm [GO:0005737]	RNA binding [GO:0003723]	Hepatitis C	Antiviral defense;Complete proteome;Cytoplasm;Immunity;Innate immunity;Phosphoprotein;Reference proteome;Repeat;RNA-binding;TPR repeat;Ubl conjugation	IFIT family			10	10	7	20.1	20.1	13.4	53.737	0	21.048	1357300000	36		0.641008	0.246741	0.707548	1.1271
A0A1L1SUQ2;Q8JZX3;A0A1L1SQ32;Q8JZX3-3;Q8JZX3-2	A0A1L1SUQ2;Q8JZX3;A0A1L1SQ32;Q8JZX3-3;Q8JZX3-2	POC1 centriolar protein homolog A	Poc1a	21.8217	21.4777	21.3393	21.2801	19.9981	20.8964	20.9618	21.2477	bone development [GO:0060348];growth plate cartilage chondrocyte development [GO:0003431];mitotic spindle organization [GO:0007052];non-motile cilium assembly [GO:1905515];positive regulation of centrosome duplication [GO:0010825];spermatogenesis [GO:0007283]	centriole [GO:0005814];centrosome [GO:0005813];ciliary basal body [GO:0036064];cytoplasm [GO:0005737];spindle pole [GO:0000922]			Alternative splicing;Cell projection;Cilium biogenesis/degradation;Coiled coil;Complete proteome;Cytoplasm;Cytoskeleton;Proteomics identification;Reference proteome;Repeat;WD repeat	WD repeat POC1 family			2	2	2	6.8	6.8	6.8	41.002	0	5.5603	236460000	12		1.25887	0.0909803	0.703732	1.77606
Q3U3J1;P50136;A0A0U1RPK5	Q3U3J1;P50136	2-oxoisovalerate dehydrogenase subunit alpha, mitochondrial	Bckdha	27.045	26.4196	26.5073	26.9547	25.15	26.1884	26.3382	26.4418	branched-chain amino acid catabolic process [GO:0009083]	mitochondrial alpha-ketoglutarate dehydrogenase complex [GO:0005947];mitochondrion [GO:0005739]	3-methyl-2-oxobutanoate dehydrogenase (2-methylpropanoyl-transferring) activity [GO:0003863];alpha-ketoacid dehydrogenase activity [GO:0003826];metal ion binding [GO:0046872]	Valine, leucine and isoleucine degradation	Acetylation;Complete proteome;Metal-binding;Mitochondrion;Oxidoreductase;Phosphoprotein;Potassium;Proteomics identification;Reference proteome;Thiamine pyrophosphate;Transit peptide	BCKDHA family			23	23	23	59.6	59.6	59.6	50.773	0	109.13	23262000000	327		1.0857	0.121491	0.70205	1.60795
Q8K4G5;E9Q9C2;E9QK41;Q8K4G5-2;E9Q9C7;E9Q9C4;E9Q9C0;E9Q9C1;Q8K4G5-4;F6YHE5;Q8K4G5-5;E9Q9Q7;E9Q9D1;E9Q9D2;E9Q030;Q8K4G5-3	Q8K4G5;E9Q9C2;E9QK41;Q8K4G5-2;E9Q9C7;E9Q9C4;E9Q9C0;E9Q9C1;Q8K4G5-4;F6YHE5;Q8K4G5-5	Actin-binding LIM protein 1	Ablim1	19.3038	21.7298	21.087	21.2076	21.1638	20.3443	19.3463	19.6727	axon guidance [GO:0007411];cilium assembly [GO:0060271];cilium assembly [GO:0060271];cytoskeleton organization [GO:0007010];cytoskeleton organization [GO:0007010];lamellipodium assembly [GO:0030032];positive regulation of transcription by RNA polymerase II [GO:0045944]	actin cytoskeleton [GO:0015629];cytoplasm [GO:0005737];lamellipodium [GO:0030027];lamellipodium [GO:0030027];postsynaptic density [GO:0014069];stress fiber [GO:0001725]	actin binding [GO:0003779];metal ion binding [GO:0046872];metal ion binding [GO:0046872]	Axon guidance	Actin-binding;Alternative splicing;Coiled coil;Complete proteome;Cytoplasm;Cytoskeleton;Isopeptide bond;LIM domain;Metal-binding;Phosphoprotein;Proteomics identification;Reference proteome;Repeat;Ubl conjugation;Zinc		Q62108		4	4	4	4.1	4.1	4.1	96.804	0.00035791	3.5504	146000000	10		0.478858	0.332468	0.700232	0.916934
Q91VA7;V9GXV0	Q91VA7	Isocitrate dehydrogenase [NAD] subunit, mitochondrial	Idh3b	23.4979	19.7397	22.2814	22.2396	23.1769	20.9058	18.6644	22.2211	2-oxoglutarate metabolic process [GO:0006103];isocitrate metabolic process [GO:0006102];NADH metabolic process [GO:0006734];tricarboxylic acid cycle [GO:0006099]	mitochondrion [GO:0005739]	isocitrate dehydrogenase (NAD+) activity [GO:0004449];magnesium ion binding [GO:0000287];NAD binding [GO:0051287];oxidoreductase activity, acting on the CH-OH group of donors, NAD or NADP as acceptor [GO:0016616]	Citrate cycle (TCA cycle)	Complete proteome;Mitochondrion;Proteomics identification;Reference proteome;Transit peptide;Tricarboxylic acid cycle	Isocitrate and isopropylmalate dehydrogenases family			7	7	7	20.3	20.3	20.3	42.194	0	19.758	354560000	34		0.222774	0.582435	0.697616	0.514415
Q62448;Q62448-2;F7CBP1;G3XA17;F6TW20	Q62448;Q62448-2;F7CBP1;G3XA17	Eukaryotic translation initiation factor 4 gamma 2	Eif4g2	22.0013	21.5856	21.478	21.4791	21.0945	20.022	21.4636	21.1828	cellular macromolecule biosynthetic process [GO:0034645];heart development [GO:0007507];negative regulation of autophagy [GO:0010507];positive regulation of axon extension [GO:0045773];positive regulation of cell growth [GO:0030307];positive regulation of dendritic spine development [GO:0060999];positive regulation of translation [GO:0045727];regulation of translational initiation [GO:0006446]	axon [GO:0030424];cell-cell adherens junction [GO:0005913];cytoplasm [GO:0005737];cytosol [GO:0005829];eukaryotic translation initiation factor 4F complex [GO:0016281]	cadherin binding [GO:0045296];RNA binding [GO:0003723];translation factor activity, RNA binding [GO:0008135];translation initiation factor activity [GO:0003743];translation initiation factor activity [GO:0003743]	RNA transport;Viral myocarditis	Acetylation;Alternative splicing;Coiled coil;Complete proteome;Initiation factor;Isopeptide bond;Methylation;Phosphoprotein;Protein biosynthesis;Proteomics identification;Reference proteome;Repressor;Translation regulation;Ubl conjugation	Eukaryotic initiation factor 4G family	P26450;Q61823		6	6	6	7.1	7.1	7.1	102.1	0	5.1346	250480000	9		1.06201	0.124768	0.695252	1.58093
Q9D394-2;Q9D394;Q9D394-3;Q9D394-4;A0A0G2JFT8	Q9D394-2;Q9D394;Q9D394-3;Q9D394-4;A0A0G2JFT8	Protein RUFY3	Rufy3	19.8017	20.5465	20.5081	19.9807	19.8601	20.18	19.634	18.4055	actin filament organization [GO:0007015];negative regulation of axonogenesis [GO:0050771];positive regulation of axon extension [GO:0045773];positive regulation of axonogenesis [GO:0050772];positive regulation of cell migration [GO:0030335];positive regulation of cell migration [GO:0030335];positive regulation of intracellular protein transport [GO:0090316];regulation of axonogenesis [GO:0050770]…	axon [GO:0030424];cell junction [GO:0030054];cytoplasm [GO:0005737];cytosol [GO:0005829];cytosol [GO:0005829];dendrite [GO:0030425];endomembrane system [GO:0012505];filopodium [GO:0030175];growth cone [GO:0030426];invadopodium [GO:0071437];lamellipodium [GO:0030027];membrane [GO:0016020];neuronal cell body [GO:0043025];perikaryon [GO:0043204]	metal ion binding [GO:0046872]		3D-structure;Alternative splicing;Cell junction;Cell projection;Coiled coil;Complete proteome;Cytoplasm;Developmental protein;Differentiation;Membrane;Metal-binding;Neurogenesis;Oncogene;Phosphoprotein;Proteomics identification;Reference proteome;Zinc;Zinc-finger				6	6	6	10.8	10.8	10.8	74.401	0	10.819	246170000	18		0.793873	0.19373	0.689338	1.29851
Q8BU88	Q8BU88	39S ribosomal protein L22, mitochondrial	Mrpl22	25.6844	25.4281	25.8603	25.2377	24.71	24.7113	25.0348	25.001	translation [GO:0006412]	mitochondrial large ribosomal subunit [GO:0005762];mitochondrion [GO:0005739]	structural constituent of ribosome [GO:0003735]		Complete proteome;Mitochondrion;Reference proteome;Ribonucleoprotein;Ribosomal protein;Transit peptide	Universal ribosomal protein uL22 family			12	12	12	53.4	53.4	53.4	23.805	0	55.44	2572000000	71	+	2.24745	0.0248492	0.68837	2.61027
B1AXZ4;B1AXZ5;Q60899;Q3UR02;Q80Y51;B1AXZ6;B1AXZ0;Q80UJ0;H3BLG7;B1AXZ3	B1AXZ4;B1AXZ5;Q60899;Q3UR02;Q80Y51;B1AXZ6;B1AXZ0;Q80UJ0	ELAV-like protein;ELAV-like protein 2	Elavl2	27.4215	27.6384	27.2455	27.2936	26.2404	27.0606	26.6913	26.8559	cellular response to leukemia inhibitory factor [GO:1990830]		RNA binding [GO:0003723]		Complete proteome;Phosphoprotein;Proteomics identification;Reference proteome;Repeat;RNA-binding	RRM elav family		RNA-binding	26	9	9	61.6	21.1	21.1	42.531	0	175.66	14488000000	114	+	1.9034	0.0378288	0.687707	2.32907
A2AKG8;E9PYJ6;A2AKG8-3	A2AKG8;E9PYJ6	Focadhesin	Focad	20.6922	19.5826	20.358	20.336	20.7428	19.5196	19.5582	18.4149		focal adhesion [GO:0005925];integral component of membrane [GO:0016021]			Acetylation;Alternative splicing;Cell junction;Complete proteome;Membrane;Proteomics identification;Reference proteome;Transmembrane;Transmembrane helix				8	8	8	4.6	4.6	4.6	198.95	0	28.19	339600000	36		0.611111	0.259832	0.683312	1.08447
P62754	P62754	40S ribosomal protein S6	Rps6	28.1607	28.3447	28.2096	28.1955	27.605	27.6802	27.382	27.5163	activation-induced cell death of T cells [GO:0006924];erythrocyte development [GO:0048821];G1/S transition of mitotic cell cycle [GO:0000082];gastrulation [GO:0007369];glucose homeostasis [GO:0042593];mitotic cell cycle [GO:0000278];mitotic cell cycle checkpoint [GO:0007093];negative regulation of apoptotic process [GO:0043066];oogenesis stage [GO:0022605];placenta development [GO:0001890];positi…	cell body [GO:0044297];cytoplasm [GO:0005737];cytoplasmic ribonucleoprotein granule [GO:0036464];cytosol [GO:0005829];cytosolic small ribosomal subunit [GO:0022627];dendrite [GO:0030425];endoplasmic reticulum [GO:0005783];intracellular ribonucleoprotein complex [GO:0030529];nucleolus [GO:0005730];nucleus [GO:0005634];perinuclear region of cytoplasm [GO:0048471];polysome [GO:0005844];ribosome [GO:…	protein kinase binding [GO:0019901];structural constituent of ribosome [GO:0003735]	Insulin signaling pathway;mTOR signaling pathway;Ribosome	Acetylation;Complete proteome;Direct protein sequencing;Isopeptide bond;Phosphoprotein;Reference proteome;Ribonucleoprotein;Ribosomal protein;Ubl conjugation	Eukaryotic ribosomal protein eS6 family			13	13	13	41.4	41.4	41.4	28.68	0	104.34	35736000000	181	+	3.97895	0.00445556	0.68173	3.87989
Q9CRB9;S4R238;Q9D9P1;D3Z0L4	Q9CRB9;S4R238;Q9D9P1;D3Z0L4	MICOS complex subunit Mic19	Chchd3	23.8099	24.3532	23.736	24.6377	24.8045	23.7001	23.297	22.0113	cristae formation [GO:0042407];inner mitochondrial membrane organization [GO:0007007];mitochondrial fusion [GO:0008053];negative regulation of transcription by RNA polymerase II [GO:0000122];transcription, DNA-templated [GO:0006351]	cytoplasm [GO:0005737];MICOS complex [GO:0061617];MICOS complex [GO:0061617];mitochondrial inner membrane [GO:0005743];mitochondrion [GO:0005739];nucleus [GO:0005634]	phosphatase binding [GO:0019902];protein-containing complex scaffold activity [GO:0032947];transcriptional repressor activity, RNA polymerase II transcription regulatory region sequence-specific DNA binding [GO:0001227]		Acetylation;Coiled coil;Complete proteome;Cytoplasm;Direct protein sequencing;Disulfide bond;Lipoprotein;Membrane;Mitochondrion;Mitochondrion inner membrane;Myristate;Nucleus;Phosphoprotein;Proteomics identification;Reference proteome;Repressor;Transcription;Transcription regulation	MICOS complex subunit Mic19 family;MICOS complex subunit Mic19 family, Metazoan Mic19 subfamily			6	6	6	23.8	23.8	23.8	26.334	0	17.23	973950000	30		0.506704	0.31813	0.681008	0.95093
Q3TIV5;Q3TIV5-3;Q3TIV5-2	Q3TIV5;Q3TIV5-3	Zinc finger CCCH domain-containing protein 15	Zc3h15	22.9148	22.7073	22.3912	22.3084	22.5429	22.2493	22.7035	20.1139	cytokine-mediated signaling pathway [GO:0019221]	cytosol [GO:0005829];nucleolus [GO:0005730]	cadherin binding [GO:0045296];metal ion binding [GO:0046872]		Alternative splicing;Coiled coil;Complete proteome;Cytoplasm;Metal-binding;Nucleus;Phosphoprotein;Reference proteome;Repeat;Zinc;Zinc-finger	ZC3H15/TMA46 family		RNA-binding	3	3	3	10.6	10.6	10.6	48.327	0	10.47	588240000	13		0.500439	0.321443	0.678015	0.942023
Q9CWX4;F6W6X9	Q9CWX4	RNA pseudouridylate synthase domain-containing protein 4	Rpusd4	26.5773	27.0601	26.6424	27.4964	26.0199	26.2873	26.3652	26.3928	tRNA pseudouridine synthesis [GO:0031119]	mitochondrial matrix [GO:0005759];mitochondrion [GO:0005739];mitochondrion [GO:0005739]	pseudouridine synthase activity [GO:0009982];RNA binding [GO:0003723]		Complete proteome;Isomerase;Mitochondrion;Proteomics identification;Reference proteome;Transit peptide;tRNA processing	Pseudouridine synthase RluA family			18	18	18	43.5	43.5	43.5	42.407	0	53.452	11130000000	146		1.59474	0.0585954	0.677767	2.05814
O35685	O35685	Nuclear migration protein nudC	Nudc	23.9013	21.5114	23.9646	22.3809	23.6391	22.2801	21.2297	21.8985	cell cycle [GO:0007049];cell division [GO:0051301];developmental process [GO:0032502];protein folding [GO:0006457]	cytoplasm [GO:0005737];cytosol [GO:0005829];microtubule [GO:0005874];nucleus [GO:0005634]	cadherin binding [GO:0045296];unfolded protein binding [GO:0051082]		3D-structure;Acetylation;Cell cycle;Cell division;Coiled coil;Complete proteome;Cytoplasm;Cytoskeleton;Microtubule;Mitosis;Nucleus;Phosphoprotein;Reference proteome	NudC family	Q61206;Q61768		10	10	10	39.8	39.8	39.8	38.358	0	65.644	1795800000	62		0.37476	0.414502	0.677715	0.764527
Q9D2R8;Q8R2K5	Q9D2R8;Q8R2K5	28S ribosomal protein S33, mitochondrial	Mrps33	19.1578	20.443	22.7694	19.4304	20.211	19.4075	20.2	19.2779		mitochondrial small ribosomal subunit [GO:0005763];mitochondrion [GO:0005739];mitochondrion [GO:0005739];ribosome [GO:0005840]			Acetylation;Complete proteome;Mitochondrion;Proteomics identification;Reference proteome;Ribonucleoprotein;Ribosomal protein	Mitochondrion-specific ribosomal protein mS33 family			3	3	3	26.4	26.4	26.4	12.459	0	6.6748	529070000	24		0.336402	0.450406	0.67609	0.705439
B1B0E8;Q62377;B1B0F0;B1B0E9;Q64707;B1B0F1	B1B0E8;Q62377;B1B0F0;B1B0E9	U2 small nuclear ribonucleoprotein auxiliary factor 35 kDa subunit-related protein 2	Zrsr2	25.1038	25.0702	24.6464	24.7496	24.2982	24.1061	24.3013	24.1847	mRNA splicing, via spliceosome [GO:0000398];mRNA splicing, via spliceosome [GO:0000398];spliceosomal complex assembly [GO:0000245];spliceosomal complex assembly [GO:0000245]	nucleolus [GO:0005730];spliceosomal complex [GO:0005681];spliceosomal complex [GO:0005681];U12-type spliceosomal complex [GO:0005689];U12-type spliceosomal complex [GO:0005689];U2AF [GO:0089701];U2AF [GO:0089701]	metal ion binding [GO:0046872];pre-mRNA 3'-splice site binding [GO:0030628];RNA binding [GO:0003723]		Coiled coil;Complete proteome;Isopeptide bond;Metal-binding;mRNA processing;mRNA splicing;Nucleus;Phosphoprotein;Proteomics identification;Reference proteome;Repeat;Ribonucleoprotein;RNA-binding;Spliceosome;Ubl conjugation;Zinc;Zinc-finger			RNA-binding	8	8	8	18.1	18.1	18.1	64.448	0	64.398	2956000000	44	+	2.78243	0.0118048	0.66991	2.99256
P62908;D3YV43;A0A140LI77	P62908;D3YV43;A0A140LI77	40S ribosomal protein S3	Rps3	28.6387	28.6631	28.7283	28.4242	28.317	27.7461	27.8797	27.8324	apoptotic process [GO:0006915];cell division [GO:0051301];cellular response to hydrogen peroxide [GO:0070301];cellular response to nerve growth factor stimulus [GO:1990090];cellular response to tumor necrosis factor [GO:0071356];chromosome segregation [GO:0007059];cytoplasmic translation [GO:0002181];DNA damage response, detection of DNA damage [GO:0042769];DNA repair [GO:0006281];negative regula…	cytoplasm [GO:0005737];cytosol [GO:0005829];cytosolic small ribosomal subunit [GO:0022627];dendrite [GO:0030425];endoplasmic reticulum [GO:0005783];extracellular matrix [GO:0031012];intracellular ribonucleoprotein complex [GO:0030529];mitochondrial inner membrane [GO:0005743];mitochondrial matrix [GO:0005759];mitotic spindle [GO:0072686];NF-kappaB complex [GO:0071159];nucleolus [GO:0005730];nucle…	class I DNA-(apurinic or apyrimidinic site) lyase activity [GO:0140078];class III/IV DNA-(apurinic or apyrimidinic site) lyase activity [GO:0140080];damaged DNA binding [GO:0003684];DNA binding [GO:0003677];DNA-(apurinic or apyrimidinic site) lyase activity [GO:0003906];DNA-(apurinic or apyrimidinic site) lyase activity [GO:0003906];endodeoxyribonuclease activity [GO:0004520];enzyme binding [GO:0…	Ribosome	Acetylation;Apoptosis;Cell cycle;Cell division;Complete proteome;Cytoplasm;Cytoskeleton;Direct protein sequencing;DNA damage;DNA repair;DNA-binding;Isopeptide bond;Lyase;Membrane;Methylation;Mitochondrion;Mitochondrion inner membrane;Mitosis;Nucleus;Phosphoprotein;Proteomics identification;Reference proteome;Ribonucleoprotein;Ribosomal protein;RNA-binding;Transcription;Transcription regulation;Tr…	Universal ribosomal protein uS3 family		RNA-binding	21	21	21	77.8	77.8	77.8	26.674	0	155.1	38924000000	250	+	2.46366	0.0199343	0.669738	2.75079
Q9DC71	Q9DC71	28S ribosomal protein S15, mitochondrial	Mrps15	24.0594	23.9939	24.2884	24.1861	23.6092	23.2266	23.5132	23.5356	mitochondrial translation [GO:0032543]	mitochondrial ribosome [GO:0005761];mitochondrial small ribosomal subunit [GO:0005763];mitochondrion [GO:0005739];nucleolus [GO:0005730];nucleus [GO:0005634]	structural constituent of ribosome [GO:0003735]		Complete proteome;Mitochondrion;Reference proteome;Ribonucleoprotein;Ribosomal protein;Transit peptide	Universal ribosomal protein uS15 family			10	10	10	40.7	40.7	40.7	29.463	0	30.742	3961000000	67	+	3.08915	0.00864394	0.660785	3.1976
Q9DBS1	Q9DBS1	Transmembrane protein 43	Tmem43	22.1861	21.6779	22.0376	22.3019	22.114	22.1298	22.043	19.2777	nuclear membrane organization [GO:0071763]	endoplasmic reticulum lumen [GO:0005788];Golgi apparatus [GO:0005794];integral component of nuclear inner membrane [GO:0005639];nuclear inner membrane [GO:0005637]	protein self-association [GO:0043621]		Acetylation;Complete proteome;Endoplasmic reticulum;Membrane;Nucleus;Reference proteome;Transmembrane;Transmembrane helix	TMEM43 family			5	5	5	17	17	17	44.783	0	11.837	410510000	10		0.405197	0.391961	0.659768	0.806912
Q8K013;F8WHJ2;D3Z4U2;D6RCG6;F6WSS0;F6TIN5	Q8K013;F8WHJ2;D3Z4U2	GTP-binding protein 10	Gtpbp10	26.3435	26.793	26.5195	27.2123	26.0997	26.0628	26.2585	25.8192	ribosome biogenesis [GO:0042254]	mitochondrion [GO:0005739];nucleolus [GO:0005730]	GTP binding [GO:0005525]		Complete proteome;GTP-binding;Nucleotide-binding;Nucleus;Proteomics identification;Reference proteome;Ribosome biogenesis	TRAFAC class OBG-HflX-like GTPase superfamily, OBG GTPase family			15	15	15	55.2	55.2	55.2	40.141	0	54.83	9807600000	88		1.69226	0.05362	0.657	2.12025
Q8R0T2;A0A0U1RNU4	Q8R0T2;A0A0U1RNU4	Zinc finger protein 768	Znf768	26.3864	26.4419	26.4811	26.1009	25.825	25.4978	25.3281	26.1317	regulation of transcription, DNA-templated [GO:0006355];transcription by RNA polymerase II [GO:0006366];transcription by RNA polymerase II [GO:0006366]	DNA-directed RNA polymerase II, core complex [GO:0005665]	DNA binding [GO:0003677];metal ion binding [GO:0046872]		Complete proteome;DNA-binding;Metal-binding;Nucleus;Phosphoprotein;Proteomics identification;Reference proteome;Repeat;Transcription;Transcription regulation;Zinc;Zinc-finger	Krueppel C2H2-type zinc-finger protein family			18	18	18	37.7	37.7	37.7	62.711	0	323.31	7174100000	91	+	1.79531	0.0459567	0.656902	2.20502
P42128;A0A0G2JG71	P42128	Forkhead box protein K1	Foxk1	25.0155	25.0371	25.1853	25.2985	24.2321	24.4232	24.564	24.6939	anatomical structure morphogenesis [GO:0009653];cell differentiation [GO:0030154];muscle organ development [GO:0007517];negative regulation of cell cycle [GO:0045786];negative regulation of cell growth [GO:0030308];negative regulation of transcription, DNA-templated [GO:0045892];positive regulation of transcription, DNA-templated [GO:0045893];regulation of transcription by RNA polymerase II [GO:0…	cytoplasm [GO:0005737];Ino80 complex [GO:0031011];MLL1 complex [GO:0071339];nucleus [GO:0005634]	DNA binding [GO:0003677];G-quadruplex RNA binding [GO:0002151];RNA polymerase II regulatory region sequence-specific DNA binding [GO:0000977];RNA polymerase II transcription factor activity, sequence-specific DNA binding [GO:0000981];sequence-specific DNA binding [GO:0043565]		3D-structure;Acetylation;Activator;Complete proteome;Cytoplasm;Developmental protein;Differentiation;DNA-binding;Methylation;Myogenesis;Nucleus;Phosphoprotein;Proteomics identification;Reference proteome;Repressor;Transcription;Transcription regulation		Q62141-2		13	13	13	26.1	26.1	26.1	74.919	0	84.162	3732900000	70	+	2.81976	0.0117644	0.655797	2.99138
Q6ZQ03;A0A0R4IZZ6;Q6ZQ03-2;Q6ZQ03-3	Q6ZQ03;A0A0R4IZZ6;Q6ZQ03-2;Q6ZQ03-3	Formin-binding protein 4	Fnbp4	22.6798	22.2363	22.676	22.2604	21.766	21.8454	21.8447	21.7753		nuclear speck [GO:0016607]			Acetylation;Alternative splicing;Coiled coil;Complete proteome;Isopeptide bond;Phosphoprotein;Proteomics identification;Reference proteome;Repeat;Ubl conjugation		O43426		6	6	6	8.7	8.7	8.7	111.24	0	23.849	456650000	27	+	2.6968	0.0142575	0.655257	2.89999
Q80UG5;Q80UG5-3;A2A6U3;Q80UG5-2;A2A6U5	Q80UG5;Q80UG5-3;A2A6U3;Q80UG5-2;A2A6U5	Septin-9	2019-09-09	19.9045	20.5828	19.8228	21.1625	20.446	19.1254	19.551	19.7322	cell cycle [GO:0007049];cell division [GO:0051301];positive regulation of non-motile cilium assembly [GO:1902857];protein heterooligomerization [GO:0051291]	actin cytoskeleton [GO:0015629];axoneme [GO:0005930];microtubule [GO:0005874];non-motile cilium [GO:0097730];perinuclear region of cytoplasm [GO:0048471];septin complex [GO:0031105];stress fiber [GO:0001725]	cadherin binding [GO:0045296];GTP binding [GO:0005525];GTP binding [GO:0005525]		Acetylation;Alternative splicing;Cell cycle;Cell division;Complete proteome;Cytoplasm;Cytoskeleton;Direct protein sequencing;GTP-binding;Nucleotide-binding;Phosphoprotein;Proteomics identification;Reference proteome	TRAFAC class TrmE-Era-EngA-EngB-Septin-like GTPase superfamily, Septin GTPase family			5	5	5	9.1	9.1	9.1	65.574	0	5.6553	218820000	12		0.773126	0.205754	0.654482	1.26303
Q91XV3	Q91XV3	Brain acid soluble protein 1	Basp1	21.5174	21.458	20.7858	19.7906	21.4879	19.1375	20.0699	20.2612	glomerular visceral epithelial cell differentiation [GO:0072112];negative regulation of transcription, DNA-templated [GO:0045892]	cell junction [GO:0030054];COP9 signalosome [GO:0008180];cytoplasm [GO:0005737];growth cone [GO:0030426];nuclear speck [GO:0016607];nucleus [GO:0005634];plasma membrane [GO:0005886]	protein domain specific binding [GO:0019904];transcription corepressor activity [GO:0003714];transcription regulatory region DNA binding [GO:0044212]		Cell membrane;Cell projection;Complete proteome;Direct protein sequencing;Isopeptide bond;Lipoprotein;Membrane;Myristate;Phosphoprotein;Reference proteome;Ubl conjugation	BASP1 family			4	4	4	29.6	29.6	29.6	22.086	0	89.251	168800000	22		0.466475	0.347469	0.648828	0.890826
D3Z2K2;Q9CR88	D3Z2K2;Q9CR88	28S ribosomal protein S14, mitochondrial	Mrps14	22.4851	18.7819	23.2086	23.2467	20.4047	22.14	20.7738	21.8151	translation [GO:0006412]	mitochondrial small ribosomal subunit [GO:0005763];mitochondrion [GO:0005739];ribosome [GO:0005840]	structural constituent of ribosome [GO:0003735]		Complete proteome;Mitochondrion;Proteomics identification;Reference proteome;Ribonucleoprotein;Ribosomal protein	Universal ribosomal protein uS14 family			4	4	4	32	32	32	14.279	0	10.334	357560000	24		0.228207	0.575416	0.647205	0.521327
Q8K203;Q8K203-2	Q8K203	Endonuclease 8-like 3	Neil3	22.2847	22.0533	22.0003	21.4893	20.1671	21.5674	21.6425	21.8632	base-excision repair [GO:0006284];nucleotide-excision repair [GO:0006289]	nucleoplasm [GO:0005654];nucleus [GO:0005634]	bubble DNA binding [GO:0000405];class I DNA-(apurinic or apyrimidinic site) lyase activity [GO:0140078];class III/IV DNA-(apurinic or apyrimidinic site) lyase activity [GO:0140080];damaged DNA binding [GO:0003684];DNA N-glycosylase activity [GO:0019104];DNA-(apurinic or apyrimidinic site) lyase activity [GO:0003906];double-stranded DNA binding [GO:0003690];single-stranded DNA binding [GO:0003697]…	Base excision repair	3D-structure;Alternative splicing;Complete proteome;DNA damage;DNA repair;DNA-binding;Glycosidase;Hydrolase;Lyase;Metal-binding;Multifunctional enzyme;Nucleus;Phosphoprotein;Polymorphism;Reference proteome;Zinc;Zinc-finger	FPG family			3	3	3	6.1	6.1	6.1	67.416	0	5.8348	364360000	7		0.756253	0.211592	0.646842	1.24169
Q60900;Q60900-2;A0A1L1SS95;A0A1L1SUG6	Q60900;Q60900-2;A0A1L1SS95	ELAV-like protein 3	Elavl3	27.265	27.5125	26.9254	27.0236	26.712	26.303	26.5654	26.5593	cell differentiation [GO:0030154];nervous system development [GO:0007399]		AU-rich element binding [GO:0017091];RNA binding [GO:0003723]		3D-structure;Alternative splicing;Complete proteome;Developmental protein;Differentiation;Neurogenesis;Proteomics identification;Reference proteome;Repeat;RNA-binding	RRM elav family		RNA-binding	23	12	12	71.1	45.5	45.5	39.533	0	136.43	13498000000	119	+	2.213	0.0281306	0.64667	2.52163
Q8BGS1;Q8BGS1-3;Q8BGS1-2;A0A087WP93;A2ALK6;Q9JMC8	Q8BGS1;Q8BGS1-3;Q8BGS1-2	Band 4.1-like protein 5	Epb41l5	27.2111	26.9528	26.7714	26.7961	26.4909	25.9552	26.6315	26.07	actin cytoskeleton organization [GO:0030036];actomyosin structure organization [GO:0031032];actomyosin structure organization [GO:0031032];apical constriction [GO:0003383];axial mesoderm development [GO:0048318];axial mesoderm morphogenesis [GO:0048319];cell morphogenesis involved in differentiation [GO:0000904];cellular response to transforming growth factor beta stimulus [GO:0071560];ectoderm d…	adherens junction [GO:0005912];apical part of cell [GO:0045177];bicellular tight junction [GO:0005923];cell leading edge [GO:0031252];cytoplasm [GO:0005737];cytoskeleton [GO:0005856];cytoskeleton [GO:0005856];cytosol [GO:0005829];focal adhesion [GO:0005925];nucleus [GO:0005634];plasma membrane [GO:0005886];ruffle membrane [GO:0032587]	cytoskeletal protein binding [GO:0008092];protein domain specific binding [GO:0019904];structural constituent of cytoskeleton [GO:0005200]		Alternative splicing;Cell junction;Coiled coil;Complete proteome;Cytoplasm;Methylation;Phosphoprotein;Proteomics identification;Reference proteome;Tight junction				23	23	23	39.9	39.9	39.9	81.635	0	112.23	10688000000	137	+	1.82454	0.0456445	0.645983	2.21615
Q62513	Q62513	Zinc finger protein 260	Znf260	22.8525	22.0173	22.4956	22.4224	22.049	21.5097	21.5702	22.0803	multicellular organism development [GO:0007275];regulation of transcription, DNA-templated [GO:0006355];transcription, DNA-templated [GO:0006351]	cytosol [GO:0005829];nucleoplasm [GO:0005654]	DNA binding [GO:0003677];DNA binding transcription factor activity [GO:0003700];metal ion binding [GO:0046872]		Activator;Complete proteome;Developmental protein;DNA-binding;Metal-binding;Nucleus;Reference proteome;Repeat;Transcription;Transcription regulation;Zinc;Zinc-finger	Krueppel C2H2-type zinc-finger protein family			2	2	2	5.4	5.4	5.4	46.442	0	7.4871	465560000	15		1.5144	0.0669035	0.644647	1.95894
Q6P5B0	Q6P5B0	RRP12-like protein	Rrp12	29.6891	29.7656	29.6051	29.4636	28.9601	28.9673	29.0574	28.9634		integral component of membrane [GO:0016021];nuclear membrane [GO:0031965];nucleolus [GO:0005730]			Complete proteome;Isopeptide bond;Membrane;Nucleus;Phosphoprotein;Reference proteome;Transmembrane;Transmembrane helix;Ubl conjugation	RRP12 family			52	52	52	47.6	47.6	47.6	143.13	0	323.31	70934000000	466	+	4.0734	0.00452698	0.643805	3.81407
Q6P1D7;F6R0R3	Q6P1D7	Structure-specific endonuclease subunit SLX4	Slx4	24.5696	24.6903	25.2047	24.9478	24.0265	24.1974	24.3962	24.2277	DNA double-strand break processing involved in repair via single-strand annealing [GO:0010792];DNA repair [GO:0006281];DNA replication [GO:0006260];double-strand break repair via homologous recombination [GO:0000724];interstrand cross-link repair [GO:0036297];meiotic DNA double-strand break processing [GO:0000706];negative regulation of telomere maintenance via telomere lengthening [GO:1904357];n…	cell junction [GO:0030054];chromosome, telomeric region [GO:0000781];cytosol [GO:0005829];ERCC4-ERCC1 complex [GO:0070522];Holliday junction resolvase complex [GO:0048476];nuclear chromatin [GO:0000790];nuclear chromosome, telomeric region [GO:0000784];nucleoplasm [GO:0005654];Slx1-Slx4 complex [GO:0033557]	3'-flap endonuclease activity [GO:0048257];5'-flap endonuclease activity [GO:0017108];crossover junction endodeoxyribonuclease activity [GO:0008821];enzyme activator activity [GO:0008047]		Complete proteome;DNA damage;DNA recombination;DNA repair;Isopeptide bond;Nucleus;Phosphoprotein;Proteomics identification;Reference proteome;Ubl conjugation	SLX4 family			15	15	15	15.7	15.7	15.7	172.41	0	78.911	2770100000	49	+	2.14769	0.031593	0.64117	2.46335
Q80SY5;A0A0G2JEW4;A0A0G2JGW4	Q80SY5;A0A0G2JEW4	Pre-mRNA-splicing factor 38B	Prpf38b	20.0816	19.8673	21.2301	20.0333	19.6797	20.0643	19.2487	19.6612	mRNA processing [GO:0006397];RNA splicing [GO:0008380]	precatalytic spliceosome [GO:0071011]		Spliceosome	Acetylation;Coiled coil;Complete proteome;mRNA processing;mRNA splicing;Nucleus;Phosphoprotein;Proteomics identification;Reference proteome;Spliceosome	PRP38 family			3	3	3	5.2	5.2	5.2	63.752	0	5.2562	395330000	11		0.917682	0.166753	0.639565	1.40859
Q64012;Q64012-2;A2AU61;A2AU62;A2AU60	Q64012;Q64012-2;A2AU61;A2AU62;A2AU60	RNA-binding protein Raly	Raly	26.1676	26.4652	26.2732	26.2315	25.6703	25.9487	25.5052	25.4621	mRNA processing [GO:0006397];regulation of cholesterol homeostasis [GO:2000188];regulation of nucleic acid-templated transcription [GO:1903506];regulation of transcription, DNA-templated [GO:0006355];RNA splicing [GO:0008380];transcription, DNA-templated [GO:0006351]	catalytic step 2 spliceosome [GO:0071013];nucleus [GO:0005634]	RNA binding [GO:0003723];transcription cofactor activity [GO:0003712]		Acetylation;Alternative splicing;Coiled coil;Complete proteome;Isopeptide bond;mRNA processing;mRNA splicing;Nucleus;Phosphoprotein;Proteomics identification;Reference proteome;Ribonucleoprotein;RNA-binding;Spliceosome;Transcription;Transcription regulation;Ubl conjugation	RRM HNRPC family, RALY subfamily		RNA-binding	11	11	11	28.2	28.2	28.2	33.188	0	77.6	7784100000	85	+	2.6113	0.0182634	0.637806	2.80343
Q3UHX9;Q3UHX9-2	Q3UHX9;Q3UHX9-2	Putative methyltransferase C9orf114 homolog	D2Wsu81e	24.7517	24.7924	24.7464	25.0725	23.8639	24.3005	24.3801	24.2727	cell cycle [GO:0007049];cell division [GO:0051301];maintenance of centrosome location [GO:0051661];posttranscriptional regulation of gene expression [GO:0010608];production of miRNAs involved in gene silencing by miRNA [GO:0035196]	condensed chromosome kinetochore [GO:0000777];cytoplasm [GO:0005737];kinetochore [GO:0000776];mitotic spindle [GO:0072686];spindle pole centrosome [GO:0031616]	methyltransferase activity [GO:0008168];miRNA binding [GO:0035198]		Alternative splicing;Cell cycle;Cell division;Centromere;Chromosome;Complete proteome;Cytoplasm;Cytoskeleton;Kinetochore;Methyltransferase;Mitosis;Reference proteome;Transferase	Class IV-like SAM-binding methyltransferase superfamily			9	9	9	31.9	31.9	31.9	42.957	0	37.484	2434200000	40	+	2.41521	0.0224876	0.63647	2.65722
P62855	P62855	40S ribosomal protein S26	Rps26	27.1682	27.0981	27.0218	25.1768	25.7936	25.8724	26.2401	26.0215	cytoplasmic translation [GO:0002181];negative regulation of RNA splicing [GO:0033119]	cytoplasmic side of rough endoplasmic reticulum membrane [GO:0098556];cytosolic small ribosomal subunit [GO:0022627];polysomal ribosome [GO:0042788]	cadherin binding [GO:0045296];mRNA binding [GO:0003729];structural constituent of ribosome [GO:0003735]	Ribosome	Complete proteome;Cytoplasm;Endoplasmic reticulum;Phosphoprotein;Reference proteome;Ribonucleoprotein;Ribosomal protein	Eukaryotic ribosomal protein eS26 family			4	4	4	31.3	31.3	31.3	13.015	0	29.641	8943300000	21		0.613295	0.264401	0.634329	1.07395
Q91VS8;D3Z4C0	Q91VS8;D3Z4C0	FERM, RhoGEF and pleckstrin domain-containing protein 2	Farp2	22.2517	22.241	22.9386	22.2397	21.7581	22.1059	21.6101	21.6619	actin cytoskeleton reorganization [GO:0031532];cell adhesion [GO:0007155];hair cycle process [GO:0022405];neuron remodeling [GO:0016322];osteoclast differentiation [GO:0030316];podosome assembly [GO:0071800];Rac protein signal transduction [GO:0016601];regulation of integrin activation [GO:0033623];regulation of Rho protein signal transduction [GO:0035023];semaphorin-plexin signaling pathway [GO:…	cytoplasm [GO:0005737];cytoskeleton [GO:0005856];cytoskeleton [GO:0005856];cytosol [GO:0005829]	cytoskeletal protein binding [GO:0008092];Rac guanyl-nucleotide exchange factor activity [GO:0030676];Rho guanyl-nucleotide exchange factor activity [GO:0005089]	Adherens junction	3D-structure;Complete proteome;Guanine-nucleotide releasing factor;Phosphoprotein;Proteomics identification;Reference proteome;Repeat				7	7	7	9.2	9.2	9.2	121.28	0	16.594	475040000	22		1.65882	0.0581777	0.633718	2.06819
Q9CY58-2;Q9CY58-3	Q9CY58-2;Q9CY58-3	Plasminogen activator inhibitor 1 RNA-binding protein	Serbp1	25.2012	25.0432	25.4048	24.6785	24.5221	24.5471	24.5124	24.2286	regulation of apoptotic process [GO:0042981]	cytoplasm [GO:0005737];cytosol [GO:0005829];nucleus [GO:0005634];perinuclear region of cytoplasm [GO:0048471];plasma membrane [GO:0005886]	cadherin binding [GO:0045296];mRNA 3'-UTR binding [GO:0003730]		Acetylation;Alternative splicing;Complete proteome;Cytoplasm;Isopeptide bond;Methylation;Nucleus;Phosphoprotein;Reference proteome;RNA-binding;Ubl conjugation				17	17	1	54.1	54.1	7.4	42.944	0	222.57	5560400000	168	+	1.98791	0.0379107	0.62939	2.32379
P62843;D3YTQ9	P62843;D3YTQ9	40S ribosomal protein S15	Rps15	26.3726	25.8811	26.7632	25.5289	25.5058	25.2435	25.8431	25.4446	ribosomal small subunit assembly [GO:0000028];ribosomal small subunit biogenesis [GO:0042274];ribosomal small subunit export from nucleus [GO:0000056];rRNA processing [GO:0006364];translation [GO:0006412];translation [GO:0006412]	cytosolic small ribosomal subunit [GO:0022627];small ribosomal subunit [GO:0015935]	RNA binding [GO:0003723];structural constituent of ribosome [GO:0003735]	Ribosome	Acetylation;Coiled coil;Complete proteome;Isopeptide bond;Proteomics identification;Reference proteome;Ribonucleoprotein;Ribosomal protein;Ubl conjugation	Universal ribosomal protein uS19 family			6	6	6	51.7	51.7	51.7	17.04	0	73.644	15732000000	65		1.09489	0.125457	0.627137	1.57374
Q6ZWZ6;F7AEH4;P63323;A0A1W2P7A1	Q6ZWZ6;F7AEH4;P63323;A0A1W2P7A1	40S ribosomal protein S12	Rps12	26.3565	26.4667	26.2593	26.0726	25.6881	25.8733	25.7691	25.3211	translation [GO:0006412]	cytosol [GO:0005829];cytosolic small ribosomal subunit [GO:0022627];Golgi apparatus [GO:0005794];intracellular membrane-bounded organelle [GO:0043231];ribosome [GO:0005840]	structural constituent of ribosome [GO:0003735]	Ribosome	Acetylation;Complete proteome;Cytoplasm;Direct protein sequencing;Proteomics identification;Reference proteome;Ribonucleoprotein;Ribosomal protein	Eukaryotic ribosomal protein eS12 family			8	8	8	71.2	71.2	71.2	14.515	0	130.19	13862000000	112	+	2.28264	0.0276422	0.625853	2.54111
Q9CPS7	Q9CPS7	RNA-binding protein PNO1	Pno1	21.682	19.9223	21.3137	21.3745	21.758	21.2459	20.6655	18.1372		nucleolus [GO:0005730];nucleus [GO:0005634]	RNA binding [GO:0003723]		Complete proteome;Nucleus;Reference proteome;RNA-binding	PNO1 family		RNA-binding	4	4	4	25	25	25	27.453	0	5.6667	249410000	6		0.290034	0.500791	0.621462	0.625421
P62270;F6YVP7;A0A1Y7VKY1;S4R1N6	P62270;F6YVP7;A0A1Y7VKY1;S4R1N6	40S ribosomal protein S18	Rps18;Gm10260	26.691	26.7024	26.7543	26.5059	25.8846	26.2336	26.078	25.9753	ribosome biogenesis [GO:0042254];translation [GO:0006412];translation [GO:0006412]	cytosol [GO:0005829];cytosolic small ribosomal subunit [GO:0022627];extracellular matrix [GO:0031012];nucleus [GO:0005634];ribosome [GO:0005840];small ribosomal subunit [GO:0015935]	protein kinase binding [GO:0019901];RNA binding [GO:0003723];rRNA binding [GO:0019843];structural constituent of ribosome [GO:0003735]	Ribosome	Acetylation;Complete proteome;Cytoplasm;Isopeptide bond;Reference proteome;Ribonucleoprotein;Ribosomal protein;RNA-binding;rRNA-binding;Ubl conjugation	Universal ribosomal protein uS13 family	P70677;P97864		12	12	12	55.3	55.3	55.3	17.718	0	38.005	24185000000	131	+	3.27464	0.00793333	0.620537	3.22442
Q6NSQ7	Q6NSQ7	Protein LTV1 homolog	Ltv1	21.8446	22.0831	22.1092	21.6264	21.4709	21.2222	21.1129	21.3794	ribosomal small subunit biogenesis [GO:0042274];ribosomal small subunit export from nucleus [GO:0000056]	cytosol [GO:0005829];EGO complex [GO:0034448];late endosome membrane [GO:0031902];nucleoplasm [GO:0005654];nucleus [GO:0005634];preribosome, small subunit precursor [GO:0030688]			Coiled coil;Complete proteome;Phosphoprotein;Reference proteome	LTV1 family			3	3	3	8.3	8.3	8.3	54.022	0	8.3737	345510000	19	+	2.37158	0.0253383	0.619485	2.59551
P15864;Q07133;I7HFT9	P15864	Histone H1.2	Hist1h1c	32.1126	32.6101	32.0174	33.0089	31.8768	31.971	31.8854	31.5512	binding of sperm to zona pellucida [GO:0007339];cell differentiation [GO:0030154];flagellated sperm motility [GO:0030317];histone H3-K27 trimethylation [GO:0098532];histone H3-K4 trimethylation [GO:0080182];multicellular organism development [GO:0007275];negative regulation of transcription by RNA polymerase II [GO:0000122];nucleosome assembly [GO:0006334];nucleosome assembly [GO:0006334];nucleos…	condensed nuclear chromosome [GO:0000794];intracellular [GO:0005622];nuclear euchromatin [GO:0005719];nucleosome [GO:0000786];nucleosome [GO:0000786];nucleus [GO:0005634];transcriptionally active chromatin [GO:0035327]	chromatin DNA binding [GO:0031490];DNA binding [GO:0003677];DNA binding [GO:0003677];double-stranded DNA binding [GO:0003690]		Acetylation;ADP-ribosylation;Chromosome;Citrullination;Complete proteome;Developmental protein;Differentiation;Direct protein sequencing;DNA-binding;Hydroxylation;Methylation;Nucleus;Phosphoprotein;Proteomics identification;Reference proteome;Spermatogenesis	Histone H1/H5 family	Q99MD9		14	14	6	42.5	42.5	21.2	21.266	0	58.548	461000000000	257		1.32038	0.091517	0.616144	1.76814
Q9CY66;D3YZ09;Q9CY66-3;Q9CY66-2;F6SL78	Q9CY66;D3YZ09;Q9CY66-3;Q9CY66-2	H/ACA ribonucleoprotein complex subunit 1	Gar1	27.9914	28.3233	28.2449	28.0061	27.5419	27.4882	27.51	27.5608	pseudouridine synthesis [GO:0001522];rRNA processing [GO:0006364];snoRNA guided rRNA pseudouridine synthesis [GO:0000454]	box H/ACA snoRNP complex [GO:0031429];box H/ACA snoRNP complex [GO:0031429];box H/ACA telomerase RNP complex [GO:0090661];Cajal body [GO:0015030];dense fibrillar component [GO:0001651];fibrillar center [GO:0001650];nuclear chromosome, telomeric region [GO:0000784]	box H/ACA snoRNA binding [GO:0034513];RNA binding [GO:0003723];snoRNA binding [GO:0030515];telomerase RNA binding [GO:0070034]	Ribosome biogenesis in eukaryotes	Alternative splicing;Complete proteome;Isopeptide bond;Nucleus;Proteomics identification;Reference proteome;Repeat;Ribonucleoprotein;Ribosome biogenesis;RNA-binding;rRNA processing;Ubl conjugation	GAR1 family			10	10	10	33.3	33.3	33.3	23.474	0	58.544	24807000000	94	+	3.44119	0.0074992	0.61614	3.32112
Q9D051	Q9D051	Pyruvate dehydrogenase E1 component subunit beta, mitochondrial	Pdhb	20.6029	19.2988	19.9436	21.1367	20.1988	18.5986	20.4349	19.2965	acetyl-CoA biosynthetic process from pyruvate [GO:0006086];glucose metabolic process [GO:0006006];mitochondrial acetyl-CoA biosynthetic process from pyruvate [GO:0061732];tricarboxylic acid cycle [GO:0006099]	mitochondrial matrix [GO:0005759];mitochondrion [GO:0005739];nucleoplasm [GO:0005654];pyruvate dehydrogenase complex [GO:0045254]	pyruvate dehydrogenase (acetyl-transferring) activity [GO:0004739];pyruvate dehydrogenase (NAD+) activity [GO:0034604];pyruvate dehydrogenase activity [GO:0004738]	Butanoate metabolism;Citrate cycle (TCA cycle);Glycolysis / Gluconeogenesis;Pyruvate metabolism;Valine, leucine and isoleucine biosynthesis	Acetylation;Carbohydrate metabolism;Complete proteome;Direct protein sequencing;Glucose metabolism;Mitochondrion;Oxidoreductase;Phosphoprotein;Pyruvate;Reference proteome;Thiamine pyrophosphate;Transit peptide;Tricarboxylic acid cycle				10	10	10	32.6	32.6	32.6	38.937	0	92.718	45560000000	106		0.478742	0.34191	0.613272	0.900066
F8VPU2;E9Q805	F8VPU2	FERM, RhoGEF and pleckstrin domain-containing protein 1	Farp1	25.5414	25.6383	25.1245	25.0928	24.6723	24.8587	24.9488	24.4783	dendrite morphogenesis [GO:0048813];negative regulation of phosphatase activity [GO:0010923];regulation of Rho protein signal transduction [GO:0035023];synapse assembly [GO:0007416]	cell junction [GO:0030054];cytoskeleton [GO:0005856];cytoskeleton [GO:0005856];cytosol [GO:0005829];dendrite [GO:0030425];dendritic spine [GO:0043197];extrinsic component of cytoplasmic side of plasma membrane [GO:0031234];filopodium [GO:0030175]	cytoskeletal protein binding [GO:0008092];Rac guanyl-nucleotide exchange factor activity [GO:0030676]		Cell junction;Cell membrane;Cell projection;Complete proteome;Cytoplasm;Developmental protein;Guanine-nucleotide releasing factor;Membrane;Phosphoprotein;Proteomics identification;Reference proteome;Repeat;Synapse;Synaptosome				15	15	15	17.2	17.2	17.2	118.87	0	53.317	3859900000	85	+	1.88366	0.0457406	0.609742	2.21732
Q8C0S1-2;Q8C0S1	Q8C0S1-2;Q8C0S1	DIS3-like exonuclease 1	Dis3l	22.3681	20.7659	20.5106	20.1303	20.6911	19.8571	20.6188	20.1726	RNA catabolic process [GO:0006401];rRNA catabolic process [GO:0016075];rRNA processing [GO:0006364]	centrosome [GO:0005813];cytoplasmic exosome (RNase complex) [GO:0000177];cytosol [GO:0005829];exosome (RNase complex) [GO:0000178];plasma membrane [GO:0005886]	3'-5'-exoribonuclease activity [GO:0000175];enzyme binding [GO:0019899];RNA binding [GO:0003723]		Alternative splicing;Complete proteome;Cytoplasm;Exonuclease;Exosome;Hydrolase;Magnesium;Nuclease;Phosphoprotein;Reference proteome;RNA-binding	RNR ribonuclease family			2	2	2	2.7	2.7	2.7	110.65	0	7.4596	55262000	8		0.531001	0.309905	0.608842	0.966305
Q0P688;Q8BMB3;M0QWD1;D3Z730;Q3UUT0;G3X9H1;D3Z729;D3YUV9	Q0P688;Q8BMB3;M0QWD1;D3Z730;Q3UUT0;G3X9H1;D3Z729;D3YUV9	Eukaryotic translation initiation factor 4E type 2	Eif4e2	20.5511	20.7377	20.4563	20.4461	19.3318	20.1912	20.4284	19.8081	in utero embryonic development [GO:0001701];negative regulation of translation [GO:0017148]	cytoplasm [GO:0005737];mRNA cap binding complex [GO:0005845]	translation initiation factor activity [GO:0003743];ubiquitin protein ligase binding [GO:0031625]	Insulin signaling pathway;mTOR signaling pathway;RNA transport	Acetylation;Complete proteome;Initiation factor;Isopeptide bond;Phosphoprotein;Protein biosynthesis;Proteomics identification;Reference proteome;RNA-binding;Translation regulation;Ubl conjugation	Eukaryotic initiation factor 4E family			2	2	2	12.5	12.5	12.5	27.66	0	4.3572	70230000	8		1.29808	0.0954511	0.607922	1.74213
Q921Y2	Q921Y2	U3 small nucleolar ribonucleoprotein protein IMP3	Imp3	27.5987	27.5112	27.7563	27.5494	27.1533	26.995	26.8482	26.9879	rRNA processing [GO:0006364]	Mpp10 complex [GO:0034457];nucleolus [GO:0005730];nucleus [GO:0005634];small-subunit processome [GO:0032040]	snoRNA binding [GO:0030515];snoRNP binding [GO:0030519]	Ribosome biogenesis in eukaryotes	Complete proteome;Nucleus;Reference proteome;Ribonucleoprotein;Ribosome biogenesis;RNA-binding;rRNA processing;rRNA-binding	Universal ribosomal protein uS4 family			15	15	15	69	69	69	21.777	0	77.728	17409000000	163	+	3.49655	0.00755968	0.60779	3.33185
P38060	P38060	Hydroxymethylglutaryl-CoA lyase, mitochondrial	Hmgcl	20.4591	20.0126	20.4542	21.1725	20.143	19.4552	20.3557	19.7143	acyl-CoA metabolic process [GO:0006637];ketone body biosynthetic process [GO:0046951];lipid metabolic process [GO:0006629];liver development [GO:0001889];mitochondrion organization [GO:0007005];protein tetramerization [GO:0051262];response to fatty acid [GO:0070542];response to nutrient [GO:0007584];response to starvation [GO:0042594]	mitochondrial inner membrane [GO:0005743];mitochondrial matrix [GO:0005759];mitochondrion [GO:0005739];peroxisome [GO:0005777]	carboxylic acid binding [GO:0031406];fatty-acyl-CoA binding [GO:0000062];hydroxymethylglutaryl-CoA lyase activity [GO:0004419];magnesium ion binding [GO:0000287];manganese ion binding [GO:0030145];metal ion binding [GO:0046872];protein homodimerization activity [GO:0042803];receptor binding [GO:0005102]	Butanoate metabolism;Geraniol degradation;Peroxisome;Synthesis and degradation of ketone bodies;Valine, leucine and isoleucine degradation	Acetylation;Complete proteome;Disulfide bond;Lyase;Metal-binding;Mitochondrion;Peroxisome;Reference proteome;Transit peptide	HMG-CoA lyase family			2	2	2	5.8	5.8	5.8	34.238	0.00069638	3.223	175860000	8		0.992097	0.15305	0.607538	1.46473
Q9D0D4;A0A286YCE5	Q9D0D4	Probable dimethyladenosine transferase	Dimt1	29.9753	29.8276	30.0991	30.1459	29.3068	29.3861	29.4116	29.5212	positive regulation of rRNA processing [GO:2000234];rRNA methylation [GO:0031167]	cytosol [GO:0005829];mitochondrial matrix [GO:0005759];nucleolus [GO:0005730];nucleoplasm [GO:0005654];nucleus [GO:0005634]	18S rRNA (adenine(1779)-N(6)/adenine(1780)-N(6))-dimethyltransferase activity [GO:0052909];RNA binding [GO:0003723];rRNA (adenine-N6,N6-)-dimethyltransferase activity [GO:0000179]		Complete proteome;Methyltransferase;Nucleus;Proteomics identification;Reference proteome;RNA-binding;rRNA processing;S-adenosyl-L-methionine;Transferase	Class I-like SAM-binding methyltransferase superfamily, rRNA adenine N(6)-methyltransferase family			22	22	22	70.6	70.6	70.6	35.274	0	258.26	94120000000	250	+	3.44668	0.00768095	0.605548	3.29358
Q8K4Q6;Q8K4Q6-2	Q8K4Q6;Q8K4Q6-2	Endonuclease 8-like 1	Neil1	26.4068	26.3184	26.3672	26.5711	25.812	25.6133	25.8298	25.9914	base-excision repair [GO:0006284];DNA repair [GO:0006281];negative regulation of nuclease activity [GO:0032074];nucleotide-excision repair [GO:0006289];response to oxidative stress [GO:0006979]	chromosome [GO:0005694];cytoplasm [GO:0005737];microtubule organizing center [GO:0005815];nucleoplasm [GO:0005654];nucleus [GO:0005634]	class I DNA-(apurinic or apyrimidinic site) lyase activity [GO:0140078];class III/IV DNA-(apurinic or apyrimidinic site) lyase activity [GO:0140080];damaged DNA binding [GO:0003684];DNA N-glycosylase activity [GO:0019104];hydrolase activity, acting on glycosyl bonds [GO:0016798];lyase activity [GO:0016829];protein C-terminus binding [GO:0008022];zinc ion binding [GO:0008270]	Base excision repair	Alternative splicing;Chromosome;Complete proteome;Cytoplasm;Cytoskeleton;DNA damage;DNA repair;DNA-binding;Glycosidase;Hydrolase;Lyase;Multifunctional enzyme;Nucleus;Reference proteome	FPG family			15	15	15	51.4	51.4	51.4	43.585	0	103.07	7313600000	99	+	3.15249	0.00958849	0.604229	3.10056
P70182;F8WI18;D3YUY3;O70161;P70181;O70161-2;F8WHW6;P70181-2;O70161-3	P70182;F8WI18;D3YUY3	Phosphatidylinositol 4-phosphate 5-kinase type-1 alpha	Pip5k1a	28.1344	28.111	28.2036	27.7496	27.548	27.4072	27.3287	27.514	actin cytoskeleton reorganization [GO:0031532];activation of GTPase activity [GO:0090630];axonogenesis [GO:0007409];cell chemotaxis [GO:0060326];chemotaxis [GO:0006935];cytoskeletal anchoring at plasma membrane [GO:0007016];exocytosis [GO:0006887];fibroblast migration [GO:0010761];focal adhesion assembly [GO:0048041];phagocytosis [GO:0006909];phosphatidylinositol biosynthetic process [GO:0006661]…	cytosol [GO:0005829];endomembrane system [GO:0012505];endosome membrane [GO:0010008];focal adhesion [GO:0005925];lamellipodium [GO:0030027];membrane [GO:0016020];mRNA cleavage and polyadenylation specificity factor complex [GO:0005847];nuclear speck [GO:0016607];nucleoplasm [GO:0005654];nucleus [GO:0005634];phagocytic cup [GO:0001891];plasma membrane [GO:0005886];ruffle membrane [GO:0032587];urop…	1-phosphatidylinositol-4-phosphate 5-kinase activity [GO:0016308];ATP binding [GO:0005524];ATP binding [GO:0005524];kinase binding [GO:0019900];phosphatidylinositol phosphate kinase activity [GO:0016307];talin binding [GO:1990147]	Endocytosis;Fc gamma R-mediated phagocytosis;Inositol phosphate metabolism;Phosphatidylinositol signaling system;Regulation of actin cytoskeleton	3D-structure;Acetylation;Alternative splicing;ATP-binding;Cell adhesion;Cell junction;Cell membrane;Cell projection;Chemotaxis;Complete proteome;Cytoplasm;Endocytosis;Exocytosis;Isopeptide bond;Kinase;Membrane;Methylation;Nucleotide-binding;Nucleus;Phagocytosis;Phosphoprotein;Proteomics identification;Reference proteome;Transferase;Ubl conjugation		Q9DBG3-1;Q9DBG3-2;Q9QYB1		24	24	1	49.6	49.6	5.5	60.484	0	137.67	26498000000	276	+	2.72991	0.0182056	0.600175	2.80933
Q80VL1;A0A0G2JE08;A0A0G2JFB2;A0A0G2JFE0;A0A0G2JFP5;A0A0G2JEH9	Q80VL1;A0A0G2JE08;A0A0G2JFB2;A0A0G2JFE0	Tudor and KH domain-containing protein	Tdrkh	24.3008	24.3464	23.8799	24.8849	24.0688	23.5273	23.9618	23.4555	cell differentiation [GO:0030154];DNA methylation involved in gamete generation [GO:0043046];DNA methylation involved in gamete generation [GO:0043046];fertilization [GO:0009566];gene silencing by RNA [GO:0031047];male meiotic nuclear division [GO:0007140];piRNA metabolic process [GO:0034587];spermatogenesis [GO:0007283]	cytoplasm [GO:0005737];cytosol [GO:0005829];integral component of membrane [GO:0016021];mitochondrion [GO:0005739];pi-body [GO:0071546];piP-body [GO:0071547]	RNA binding [GO:0003723]		3D-structure;Complete proteome;Cytoplasm;Differentiation;Isopeptide bond;Membrane;Mitochondrion;Phosphoprotein;Proteomics identification;Reference proteome;Repeat;RNA-binding;RNA-mediated gene silencing;Spermatogenesis;Transmembrane;Transmembrane helix;Ubl conjugation	Tdrkh family		RNA-binding	7	7	7	18	18	18	62.133	0	33.269	1758900000	33		1.23394	0.106539	0.59964	1.67986
P14211	P14211	Calreticulin	Calr	25.6655	22.6373	23.5586	24.3032	25.2644	22.4422	22.5993	23.464	cardiac muscle cell differentiation [GO:0055007];cellular response to lithium ion [GO:0071285];cellular response to organic substance [GO:0071310];cellular senescence [GO:0090398];chaperone-mediated protein folding [GO:0061077];cortical actin cytoskeleton organization [GO:0030866];negative regulation of cell cycle arrest [GO:0071157];negative regulation of intracellular steroid hormone receptor s…	acrosomal vesicle [GO:0001669];cytoplasm [GO:0005737];cytosol [GO:0005829];endoplasmic reticulum [GO:0005783];endoplasmic reticulum lumen [GO:0005788];endoplasmic reticulum quality control compartment [GO:0044322];external side of plasma membrane [GO:0009897];extracellular matrix [GO:0031012];extracellular region [GO:0005576];extracellular space [GO:0005615];Golgi apparatus [GO:0005794];membrane …	androgen receptor binding [GO:0050681];calcium ion binding [GO:0005509];carbohydrate binding [GO:0030246];hormone binding [GO:0042562];integrin binding [GO:0005178];iron ion binding [GO:0005506];mRNA binding [GO:0003729];peptide binding [GO:0042277];ubiquitin protein ligase binding [GO:0031625];unfolded protein binding [GO:0051082]	Antigen processing and presentation;Chagas disease (American trypanosomiasis);Phagosome;Protein processing in endoplasmic reticulum	3D-structure;Acetylation;Calcium;Chaperone;Complete proteome;Direct protein sequencing;Disulfide bond;Endoplasmic reticulum;Lectin;Metal-binding;Reference proteome;Repeat;Sarcoplasmic reticulum;Signal;Zinc	Calreticulin family	P12023;P49769;P57716		13	13	13	38.9	38.9	38.9	47.994	0	83.414	2273600000	42		0.271552	0.523339	0.59869	0.592624
Q6ZWY3;D6RH49;D3YYB0	Q6ZWY3;D6RH49;D3YYB0	40S ribosomal protein S27-like;40S ribosomal protein S27	Rps27l	24.4492	24.8046	24.7482	24.8032	24.1305	23.9752	24.4116	23.8956	activation of cysteine-type endopeptidase activity involved in apoptotic process [GO:0006919];DNA damage response, signal transduction by p53 class mediator resulting in transcription of p21 class mediator [GO:0006978];DNA damage response, signal transduction by p53 class mediator resulting in transcription of p21 class mediator [GO:0006978];intrinsic apoptotic signaling pathway in response to DN…	cytosolic small ribosomal subunit [GO:0022627];nucleus [GO:0005634];nucleus [GO:0005634];ribosome [GO:0005840];ribosome [GO:0005840]	cysteine-type endopeptidase activator activity involved in apoptotic process [GO:0008656];metal ion binding [GO:0046872];metal ion binding [GO:0046872];structural constituent of ribosome [GO:0003735];translation activator activity [GO:0008494]	Ribosome	Complete proteome;Metal-binding;Proteomics identification;Reference proteome;Ribonucleoprotein;Ribosomal protein;Zinc;Zinc-finger	Eukaryotic ribosomal protein eS27 family			6	6	2	42.9	42.9	14.3	9.4771	0	25.576	2864400000	74	+	2.25014	0.0314905	0.598105	2.4709
Q80UU1;J3QM81;J3QPB4;J3KMQ5;Q80UU1-2	Q80UU1;J3QM81	Ankyrin repeat and zinc finger domain-containing protein 1	Ankzf1	23.2696	23.2013	23.2199	22.8003	22.3583	22.7552	22.5889	22.4071	cellular response to hydrogen peroxide [GO:0070301];mitochondria-associated ubiquitin-dependent protein catabolic process [GO:0072671];nuclear protein quality control by the ubiquitin-proteasome system [GO:0071630];ubiquitin-dependent ERAD pathway [GO:0030433]	Cdc48p-Npl4p-Vms1p AAA ATPase complex [GO:0036266];cytoplasm [GO:0005737];cytoplasm [GO:0005737]	metal ion binding [GO:0046872];nucleic acid binding [GO:0003676];nucleic acid binding [GO:0003676]		Alternative splicing;ANK repeat;Coiled coil;Complete proteome;Cytoplasm;Metal-binding;Phosphoprotein;Proteomics identification;Reference proteome;Repeat;Zinc;Zinc-finger	ANKZF1/VMS1 family	Q01853		9	9	9	16.6	16.6	16.6	82.975	0	17.018	750840000	16	+	2.25061	0.0316722	0.595405	2.46662
Q9CR11;A0A1W2P7H0	Q9CR11;A0A1W2P7H0	YEATS domain-containing protein 4	Yeats4	21.6	20.7984	20.8639	20.244	21.5415	20.4665	18.9257	20.1941	histone H2A acetylation [GO:0043968];histone H4 acetylation [GO:0043967];regulation of growth [GO:0040008];regulation of transcription, DNA-templated [GO:0006355];regulation of transcription, DNA-templated [GO:0006355];transcription, DNA-templated [GO:0006351]	NuA4 histone acetyltransferase complex [GO:0035267];nuclear membrane [GO:0031965];nucleoplasm [GO:0005654];nucleus [GO:0005634];Swr1 complex [GO:0000812]	protein C-terminus binding [GO:0008022]		Chromatin regulator;Coiled coil;Complete proteome;Growth regulation;Isopeptide bond;Nucleus;Proteomics identification;Reference proteome;Transcription;Transcription regulation;Ubl conjugation				4	4	4	23.3	23.3	23.3	26.529	0	9.8668	134430000	5		0.439045	0.371407	0.594653	0.843055
P97376	P97376	Protein FRG1	Frg1	24.3343	24.298	24.5814	23.7926	23.9221	23.6679	23.416	23.6267	mRNA processing [GO:0006397];muscle organ development [GO:0007517];RNA splicing [GO:0008380];rRNA processing [GO:0006364]	Cajal body [GO:0015030];catalytic step 2 spliceosome [GO:0071013];nucleolus [GO:0005730];striated muscle dense body [GO:0055120];Z disc [GO:0030018]	actin filament binding [GO:0051015];RNA binding [GO:0003723]		3D-structure;Actin-binding;Complete proteome;Cytoplasm;mRNA processing;mRNA splicing;Myogenesis;Nucleus;Reference proteome;Ribosome biogenesis;RNA-binding;rRNA processing;Spliceosome	FRG1 family			5	5	5	32.2	32.2	32.2	29.127	0	54.398	1700800000	31		1.64109	0.0633102	0.59344	2.0095
Q9CQC6;A0A087WQS2;A0A087WPF9	Q9CQC6;A0A087WQS2;A0A087WPF9	Basic leucine zipper and W2 domain-containing protein 1	Bzw1	22.2183	20.9355	20.7705	21.1755	21.1301	19.8196	20.8868	20.9098	regulation of transcription, DNA-templated [GO:0006355];transcription, DNA-templated [GO:0006351]	cytoplasm [GO:0005737]	cadherin binding [GO:0045296]		Acetylation;Activator;Coiled coil;Complete proteome;Isopeptide bond;Phosphoprotein;Proteomics identification;Reference proteome;Transcription;Transcription regulation;Ubl conjugation	BZW family			3	3	2	6.2	6.2	4.5	48.043	0.0029703	2.5709	241560000	6		0.641525	0.25912	0.588337	1.09245
A2BE28;A2BE28-2	A2BE28;A2BE28-2	Ribosomal biogenesis protein LAS1L	Las1l	23.4916	23.1538	23.0669	23.3863	22.762	22.8548	22.5541	22.5776	chromatin organization [GO:0006325];endonucleolytic cleavage involved in rRNA processing [GO:0000478];maturation of 5.8S rRNA [GO:0000460];maturation of LSU-rRNA [GO:0000470]	cytoplasm [GO:0005737];MLL1 complex [GO:0071339];nucleolus [GO:0005730];preribosome, large subunit precursor [GO:0030687]			Alternative splicing;Complete proteome;Cytoplasm;Nucleus;Phosphoprotein;Reference proteome;rRNA processing	LAS1 family			10	10	10	14.6	14.6	14.6	89.413	0	19.733	858420000	26	+	2.51724	0.0231945	0.587475	2.63786
F6ZDS4;Q7M739;F6RX08	F6ZDS4;Q7M739	Nucleoprotein TPR	Tpr	22.9515	21.6304	18.7484	19.7717	22.5906	19.314	19.7513	19.1121	cell division [GO:0051301];cellular response to heat [GO:0034605];cellular response to interferon-alpha [GO:0035457];cellular response to interferon-alpha [GO:0035457];MAPK import into nucleus [GO:0000189];mitotic spindle assembly checkpoint [GO:0007094];mRNA export from nucleus in response to heat stress [GO:0031990];negative regulation of RNA export from nucleus [GO:0046832];negative regulation…	cytoplasm [GO:0005737];cytoplasmic dynein complex [GO:0005868];extrinsic component of membrane [GO:0019898];kinetochore [GO:0000776];mitotic spindle [GO:0072686];nuclear envelope [GO:0005635];nuclear inclusion body [GO:0042405];nuclear inclusion body [GO:0042405];nuclear membrane [GO:0031965];nuclear periphery [GO:0034399];nuclear pore [GO:0005643];nuclear pore nuclear basket [GO:0044615];nucleus…	chromatin binding [GO:0003682];dynein complex binding [GO:0070840];heat shock protein binding [GO:0031072];mitogen-activated protein kinase binding [GO:0051019];mRNA binding [GO:0003729];protein homodimerization activity [GO:0042803];structural constituent of nuclear pore [GO:0017056];tubulin binding [GO:0015631]	MAPK signaling pathway - yeast;Pathways in cancer;RNA transport;Thyroid cancer	Acetylation;Cell cycle;Cell division;Centromere;Chromosome;Coiled coil;Complete proteome;Cytoplasm;Cytoskeleton;Kinetochore;Membrane;Methylation;Mitosis;mRNA transport;Nuclear pore complex;Nucleus;Phosphoprotein;Protein transport;Proteomics identification;Proto-oncogene;Reference proteome;Translocation;Transport	TPR family			11	11	11	5.2	5.2	5.2	273.99	0	22.165	267500000	27		0.183965	0.63813	0.583532	0.435299
Q8BQM4;E9PWH6	Q8BQM4;E9PWH6	HEAT repeat-containing protein 3	Heatr3	23.4722	23.3457	22.7519	23.4609	22.9472	22.5103	22.5086	22.7309	protein import into nucleus [GO:0006606];ribosomal large subunit biogenesis [GO:0042273]	intracellular [GO:0005622]	unfolded protein binding [GO:0051082]		Complete proteome;Phosphoprotein;Proteomics identification;Reference proteome;Repeat				6	6	6	8.8	8.8	8.8	74.305	0	15.522	782890000	28		1.5678	0.0689392	0.5834	1.94065
P68040	P68040	Guanine nucleotide-binding protein subunit beta-2-like 1;Guanine nucleotide-binding protein subunit beta-2-like 1, N-terminally processed	Gnb2l1	28.535	28.4674	28.1091	28.2086	27.8891	27.6529	27.6492	27.7957	activation of cysteine-type endopeptidase activity involved in apoptotic process [GO:0006919];cell cycle [GO:0007049];cellular response to glucose stimulus [GO:0071333];cellular response to growth factor stimulus [GO:0071363];gastrulation [GO:0007369];intracellular signal transduction [GO:0035556];negative regulation of cell growth [GO:0030308];negative regulation of gene expression [GO:0010629];…	cell body [GO:0044297];cytoplasm [GO:0005737];cytosol [GO:0005829];dendrite [GO:0030425];IRE1-RACK1-PP2A complex [GO:1990630];midbody [GO:0030496];mitochondrion [GO:0005739];neuron projection [GO:0043005];neuronal cell body [GO:0043025];nucleoplasm [GO:0005654];nucleus [GO:0005634];perikaryon [GO:0043204];perinuclear region of cytoplasm [GO:0048471];phagocytic cup [GO:0001891];ribosome [GO:000584…	cadherin binding [GO:0045296];cyclin binding [GO:0030332];cysteine-type endopeptidase activator activity involved in apoptotic process [GO:0008656];enzyme binding [GO:0019899];ion channel inhibitor activity [GO:0008200];protein homodimerization activity [GO:0042803];protein kinase C binding [GO:0005080];protein phosphatase binding [GO:0019903];protein tyrosine kinase inhibitor activity [GO:003029…	Measles	Acetylation;Apoptosis;Biological rhythms;Cell cycle;Cell membrane;Cell projection;Complete proteome;Cytoplasm;Developmental protein;Direct protein sequencing;Gastrulation;Growth regulation;Membrane;Nucleus;Phosphoprotein;Reference proteome;Repeat;Ribonucleoprotein;Ribosomal protein;Translation regulation;WD repeat	WD repeat G protein beta family, Ribosomal protein RACK1 subfamily	O88351		23	23	23	77.3	77.3	77.3	35.076	0	152.13	33025000000	235	+	2.59646	0.0218144	0.583272	2.68281
Q9D8M4	Q9D8M4	60S ribosomal protein L7-like 1	Rpl7l1	26.1156	26.1536	26.2052	26.2633	25.6948	25.3202	25.8531	25.543	blastocyst formation [GO:0001825];cytoplasmic translation [GO:0002181];maturation of LSU-rRNA from tricistronic rRNA transcript (SSU-rRNA, 5.8S rRNA, LSU-rRNA) [GO:0000463]	cytosolic large ribosomal subunit [GO:0022625];nucleolus [GO:0005730]	RNA binding [GO:0003723];structural constituent of ribosome [GO:0003735]		Complete proteome;Phosphoprotein;Reference proteome;Ribonucleoprotein;Ribosomal protein	Universal ribosomal protein uL30 family			11	11	11	37	37	37	28.543	0	29.015	6580100000	65	+	2.58085	0.0220353	0.581629	2.66887
Q9CWV6;D3YXD3	Q9CWV6	PRKR-interacting protein 1	Prkrip1	20.9793	20.8338	19.4171	19.7839	19.9821	19.2741	19.5352	19.8979	negative regulation of phosphorylation [GO:0042326];negative regulation of protein kinase activity [GO:0006469];renal system process [GO:0003014]	nucleolus [GO:0005730]	double-stranded RNA binding [GO:0003725];protein kinase binding [GO:0019901];protein kinase inhibitor activity [GO:0004860]		Coiled coil;Complete proteome;Nucleus;Proteomics identification;Reference proteome	PRKRIP1 family			10	10	10	44.1	44.1	44.1	21.491	0	22.269	8513400000	69		0.667874	0.249276	0.581218	1.11961
Q3UGC7;Q66JS6	Q3UGC7;Q66JS6	Eukaryotic translation initiation factor 3 subunit J-A;Eukaryotic translation initiation factor 3 subunit J-B	Eif3j1;Eif3j2	19.3028	21.3797	20.8783	20.5658	19.6479	20.7527	19.1808	20.2213		cytosol [GO:0005829];eukaryotic translation initiation factor 3 complex [GO:0005852]	translation initiation factor activity [GO:0003743]	RNA transport	Acetylation;Coiled coil;Complete proteome;Cytoplasm;Initiation factor;Isopeptide bond;Phosphoprotein;Protein biosynthesis;Reference proteome;Ubl conjugation	EIF-3 subunit J family			2	2	2	8.8	8.8	8.8	29.343	0	4.926	137560000	14		0.470028	0.353494	0.580962	0.881422
A2ALK8;A2ALK9;A2ALL0	A2ALK8	Tyrosine-protein phosphatase non-receptor type 3	Ptpn3	24.8832	25.1848	24.9693	24.8763	24.4808	24.4614	24.3413	24.3095	liver regeneration [GO:0097421];negative regulation of membrane protein ectodomain proteolysis [GO:0051045];negative regulation of mitotic cell cycle [GO:0045930];protein dephosphorylation [GO:0006470];regulation of membrane depolarization during action potential [GO:0098902];regulation of sodium ion transmembrane transporter activity [GO:2000649]	cytoplasm [GO:0005737];cytoplasmic side of plasma membrane [GO:0009898];cytoskeleton [GO:0005856];cytoskeleton [GO:0005856]	ATPase binding [GO:0051117];cytoskeletal protein binding [GO:0008092];cytoskeletal protein binding [GO:0008092];phosphotyrosine residue binding [GO:0001784];protein tyrosine phosphatase activity [GO:0004725];sodium channel regulator activity [GO:0017080]		Cell membrane;Complete proteome;Cytoplasm;Cytoskeleton;Hydrolase;Membrane;Phosphoprotein;Protein phosphatase;Proteomics identification;Reference proteome	Protein-tyrosine phosphatase family, Non-receptor class subfamily			17	17	17	24.3	24.3	24.3	103.89	0	80.996	2656700000	79	+	3.34949	0.00858676	0.580177	3.15794
Q00547;Q00547-2	Q00547;Q00547-2	Hyaluronan mediated motility receptor	Hmmr	30.0597	30.1189	30.0313	30.3977	29.4893	28.9404	29.9347	29.9258		cell surface [GO:0009986];centrosome [GO:0005813];cytosol [GO:0005829];microtubule cytoskeleton [GO:0015630]	hyaluronic acid binding [GO:0005540]	ECM-receptor interaction	Alternative splicing;Complete proteome;Cytoplasm;Glycoprotein;Hyaluronic acid;Phosphoprotein;Reference proteome;Repeat				39	39	39	58.7	58.7	58.7	91.784	0	323.31	100000000000	459		1.22715	0.111156	0.57937	1.65774
Q9EQM6	Q9EQM6	Microprocessor complex subunit DGCR8	Dgcr8	29.2805	30.0624	30.8373	30.1528	29.089	29.0337	30.6244	29.2775	primary miRNA processing [GO:0031053];regulation of stem cell proliferation [GO:0072091]	cytoplasm [GO:0005737];microprocessor complex [GO:0070877];nucleolus [GO:0005730];nucleus [GO:0005634];postsynaptic density [GO:0014069]	double-stranded RNA binding [GO:0003725];heme binding [GO:0020037];identical protein binding [GO:0042802];metal ion binding [GO:0046872];primary miRNA binding [GO:0070878];protein homodimerization activity [GO:0042803];ribonuclease III activity [GO:0004525]		Complete proteome;Heme;Iron;Isopeptide bond;Metal-binding;Nucleus;Phosphoprotein;Reference proteome;Repeat;RNA-binding;Ubl conjugation				48	48	48	58.3	58.3	58.3	86.32	0	323.31	110000000000	547		0.543259	0.306663	0.577133	0.973014
Q9JIX0;A0A2I3BRK6;A0A2I3BRR5;A0A2I3BQK0;A0A2I3BQB4;A0A2I3BQ37	Q9JIX0;A0A2I3BRK6	Transcription and mRNA export factor ENY2	Eny2	24.0283	24.5525	24.4931	24.1037	23.7763	23.594	23.63	23.8781	histone deubiquitination [GO:0016578];mRNA export from nucleus [GO:0006406];mRNA export from nucleus [GO:0006406];negative regulation of insulin secretion involved in cellular response to glucose stimulus [GO:0061179];poly(A)+ mRNA export from nucleus [GO:0016973];positive regulation of transcription, DNA-templated [GO:0045893];positive regulation of transcription, DNA-templated [GO:0045893];regu…	DUBm complex [GO:0071819];mitochondrion [GO:0005739];nuclear pore [GO:0005643];nuclear pore [GO:0005643];nucleoplasm [GO:0005654];SAGA complex [GO:0000124];transcription export complex 2 [GO:0070390]	chromatin binding [GO:0003682];ligand-dependent nuclear receptor transcription coactivator activity [GO:0030374];ligand-dependent nuclear receptor transcription coactivator activity [GO:0030374];transcription coactivator activity [GO:0003713];transcription coactivator activity [GO:0003713]		Activator;Chromatin regulator;Complete proteome;Isopeptide bond;mRNA transport;Nuclear pore complex;Nucleus;Protein transport;Proteomics identification;Reference proteome;Transcription;Transcription regulation;Translocation;Transport;Ubl conjugation	ENY2 family			5	5	5	43.6	43.6	43.6	11.528	0	8.6968	1995300000	19	+	2.08026	0.0382966	0.574804	2.3111
Q9D4J7;E9QAG2;Q9D4J7-2	Q9D4J7;E9QAG2;Q9D4J7-2	PHD finger protein 6	Phf6	23.572	24.5583	23.2597	24.2937	22.9452	22.9585	23.3456	24.1377	negative regulation of transcription by RNA polymerase II [GO:0000122];transcription, DNA-templated [GO:0006351]	condensed chromosome kinetochore [GO:0000777];nucleolus [GO:0005730];nucleoplasm [GO:0005654];nucleus [GO:0005634];nucleus [GO:0005634]	enzyme binding [GO:0019899];histone binding [GO:0042393];histone deacetylase binding [GO:0042826];metal ion binding [GO:0046872];metal ion binding [GO:0046872];phosphoprotein binding [GO:0051219];ribonucleoprotein complex binding [GO:0043021];scaffold protein binding [GO:0097110];sequence-specific DNA binding [GO:0043565];transcriptional repressor activity, RNA polymerase II transcription regulat…		Acetylation;Alternative splicing;Centromere;Chromosome;Complete proteome;DNA-binding;Isopeptide bond;Kinetochore;Metal-binding;Nucleus;Phosphoprotein;Proteomics identification;Reference proteome;Repeat;Transcription;Transcription regulation;Ubl conjugation;Zinc;Zinc-finger				7	7	7	27.7	27.7	27.7	41.139	0	108.42	2384500000	37		0.670893	0.24903	0.574158	1.12031
P25444;D3YVC1;D3YWJ3;D3Z536	P25444;D3YVC1;D3YWJ3	40S ribosomal protein S2	Rps2	28.8045	29.1422	29.1511	28.735	28.5469	28.2689	28.4235	28.2986	cellular response to interleukin-4 [GO:0071353];translation [GO:0006412];translation [GO:0006412]	cytosolic small ribosomal subunit [GO:0022627];nucleoplasm [GO:0005654];small ribosomal subunit [GO:0015935]	cadherin binding [GO:0045296];enzyme binding [GO:0019899];fibroblast growth factor binding [GO:0017134];mRNA binding [GO:0003729];RNA binding [GO:0003723];structural constituent of ribosome [GO:0003735]	Ribosome	Acetylation;Citrullination;Complete proteome;Isopeptide bond;Phosphoprotein;Proteomics identification;Reference proteome;Repeat;Ribonucleoprotein;Ribosomal protein;Ubl conjugation	Universal ribosomal protein uS5 family			17	17	17	58.4	58.4	58.4	31.231	0	95.763	42622000000	151	+	2.39675	0.0281555	0.573695	2.52863
P97351	P97351	40S ribosomal protein S3a	Rps3a	29.6205	29.9334	29.7452	29.8866	29.1899	29.3065	29.1639	29.2417	cell differentiation [GO:0030154];cytoplasmic translation [GO:0002181];negative regulation of apoptotic process [GO:0043066];translation [GO:0006412]	cytosol [GO:0005829];cytosolic small ribosomal subunit [GO:0022627];endoplasmic reticulum [GO:0005783];intracellular ribonucleoprotein complex [GO:0030529];nucleolus [GO:0005730];nucleus [GO:0005634]	mRNA 5'-UTR binding [GO:0048027];structural constituent of ribosome [GO:0003735]	Ribosome	Acetylation;Complete proteome;Cytoplasm;Differentiation;Isopeptide bond;Nucleus;Phosphoprotein;Reference proteome;Ribonucleoprotein;Ribosomal protein;Ubl conjugation	Eukaryotic ribosomal protein eS1 family			23	23	23	65.2	65.2	65.2	29.885	0	275.47	99768000000	336	+	3.48954	0.00852874	0.570897	3.21372
Q9EPU0;Q9EPU0-2;Q6ZQJ5	Q9EPU0;Q9EPU0-2	Regulator of nonsense transcripts 1	Upf1	25.687	24.9044	25.7485	25.2563	25.1436	25.1009	23.9247	25.1532	3'-UTR-mediated mRNA destabilization [GO:0061158];base-excision repair [GO:0006284];cell cycle phase transition [GO:0044770];cellular response to interleukin-1 [GO:0071347];cellular response to lipopolysaccharide [GO:0071222];DNA double-strand break processing [GO:0000729];DNA repair [GO:0006281];DNA replication [GO:0006260];DNA replication checkpoint [GO:0000076];DNA replication, Okazaki fragmen…	chromatin [GO:0000785];cytosol [GO:0005829];exon-exon junction complex [GO:0035145];gamma DNA polymerase complex [GO:0005760];mitochondrial nucleoid [GO:0042645];mitochondrion [GO:0005739];nuclear chromosome, telomeric region [GO:0000784];nucleoplasm [GO:0005654];nucleus [GO:0005634];nucleus [GO:0005634];P-body [GO:0000932];supraspliceosomal complex [GO:0044530]	4 iron, 4 sulfur cluster binding [GO:0051539];5'-3' DNA helicase activity [GO:0043139];5'-flap endonuclease activity [GO:0017108];ATP binding [GO:0005524];ATP binding [GO:0005524];ATP-dependent RNA helicase activity [GO:0004004];chromatin binding [GO:0003682];DNA binding [GO:0003677];DNA helicase activity [GO:0003678];metal ion binding [GO:0046872];nuclease activity [GO:0004518];RNA binding [GO:0…	DNA replication;mRNA surveillance pathway;RNA transport	3D-structure;4Fe-4S;Acetylation;Alternative splicing;ATP-binding;Complete proteome;Cytoplasm;DNA damage;DNA repair;DNA replication;DNA-binding;Endonuclease;Helicase;Hydrolase;Iron;Iron-sulfur;Metal-binding;Methylation;Mitochondrion;Multifunctional enzyme;Nonsense-mediated mRNA decay;Nuclease;Nucleotide-binding;Nucleus;Phosphoprotein;Reference proteome;Repeat;RNA-binding;Zinc;Zinc-finger	DNA2/NAM7 helicase family	O35144;P70371;Q7TMF2	RNA-binding	34	34	34	37.6	37.6	37.6	123.97	0	126.83	5796900000	169		0.778173	0.214336	0.568426	1.23238
Q99N95;D3Z456;F6W7C7;A0A1L1SU47	Q99N95;D3Z456	39S ribosomal protein L3, mitochondrial	Mrpl3	25.5821	25.0665	25.0207	25.5581	24.8215	24.6241	24.7958	24.715	translation [GO:0006412]	mitochondrial large ribosomal subunit [GO:0005762];mitochondrion [GO:0005739];mitochondrion [GO:0005739];ribosome [GO:0005840];ribosome [GO:0005840]	structural constituent of ribosome [GO:0003735]		Complete proteome;Mitochondrion;Proteomics identification;Reference proteome;Ribonucleoprotein;Ribosomal protein;Transit peptide	Universal ribosomal protein uL3 family			13	13	13	41.4	41.4	41.4	39.109	0	64.975	3171700000	71	+	1.93225	0.0471157	0.567756	2.19437
Q8BHY2	Q8BHY2	Nucleolar complex protein 4 homolog	Noc4l	25.801	25.5286	25.6489	25.6461	25.1842	25.0038	24.9321	25.2347	maturation of SSU-rRNA from tricistronic rRNA transcript (SSU-rRNA, 5.8S rRNA, LSU-rRNA) [GO:0000462]	integral component of membrane [GO:0016021];Noc4p-Nop14p complex [GO:0030692];nuclear membrane [GO:0031965];nucleolus [GO:0005730];nucleus [GO:0005634];small-subunit processome [GO:0032040]			Complete proteome;Membrane;Nucleus;Reference proteome;Transmembrane;Transmembrane helix	CBF/MAK21 family			11	11	11	30.8	30.8	30.8	58.675	0	50.082	4612400000	55	+	3.10129	0.0123178	0.567445	2.96932
Q9DBT3;A0A0U1RP69	Q9DBT3;A0A0U1RP69	Coiled-coil domain-containing protein 97	Ccdc97	20.366	20.1398	20.1399	21.1886	21.7211	19.2026	19.2354	19.4082		U2 snRNP [GO:0005686]			Acetylation;Coiled coil;Complete proteome;Phosphoprotein;Proteomics identification;Reference proteome				2	2	2	10.9	10.9	10.9	38.724	0	9.6316	75097000	8		0.37304	0.425727	0.566765	0.745532
Q9DBY5;Q3UK98;D3Z5F6;F8VQB8;D3Z329;H3BLN6	Q9DBY5;Q3UK98;D3Z5F6;F8VQB8	Chromobox protein homolog 6	Cbx6;Npcd	25.698	25.7488	25.4497	25.289	24.7828	25.1383	24.7743	25.226	chromatin organization [GO:0006325];negative regulation of transcription by RNA polymerase II [GO:0000122];transcription, DNA-templated [GO:0006351]	cytoplasm [GO:0005737];cytoplasmic side of plasma membrane [GO:0009898];cytosol [GO:0005829];dendrite [GO:0030425];filopodium [GO:0030175];growth cone [GO:0030426];heterochromatin [GO:0000792];neuronal cell body [GO:0043025];nucleus [GO:0005634];PcG protein complex [GO:0031519]	protein domain specific binding [GO:0019904];single-stranded RNA binding [GO:0003727]		Chromatin regulator;Chromosome;Coiled coil;Complete proteome;Nucleus;Phosphoprotein;Proteomics identification;Reference proteome;Repressor;Transcription;Transcription regulation				12	11	11	34.1	31.9	31.9	44.459	0	68.741	4261400000	64	+	1.91431	0.0489799	0.566015	2.17886
Q03963	Q03963	Interferon-induced, double-stranded RNA-activated protein kinase	Eif2ak2	29.7315	29.968	29.8124	29.8004	29.297	29.2962	29.1225	29.3387	activation of MAPKK activity [GO:0000186];cellular response to amino acid starvation [GO:0034198];defense response to virus [GO:0051607];endoplasmic reticulum unfolded protein response [GO:0030968];innate immune response [GO:0045087];negative regulation of apoptotic process [GO:0043066];negative regulation of osteoblast proliferation [GO:0033689];negative regulation of translation [GO:0017148];ne…	cytoplasm [GO:0005737];cytosol [GO:0005829];nucleus [GO:0005634];perinuclear region of cytoplasm [GO:0048471]	ATP binding [GO:0005524];double-stranded RNA binding [GO:0003725];eukaryotic translation initiation factor 2alpha kinase activity [GO:0004694];identical protein binding [GO:0042802];non-membrane spanning protein tyrosine kinase activity [GO:0004715];protein kinase activity [GO:0004672]	Hepatitis C;Measles;Protein processing in endoplasmic reticulum	3D-structure;Acetylation;Antiviral defense;ATP-binding;Complete proteome;Cytoplasm;Immunity;Innate immunity;Isopeptide bond;Kinase;Nucleotide-binding;Nucleus;Phosphoprotein;Reference proteome;Repeat;RNA-binding;Serine/threonine-protein kinase;Transcription;Transcription regulation;Transferase;Tyrosine-protein kinase;Ubl conjugation	Protein kinase superfamily, Ser/Thr protein kinase family, GCN2 subfamily	P35569;Q8R4B8		28	28	28	53.8	53.8	53.8	58.279	0	323.31	86103000000	302	+	3.73458	0.00759028	0.564502	3.33405
P62702;V9GWY0	P62702;V9GWY0	40S ribosomal protein S4, X isoform;40S ribosomal protein S4	Rps4x;Gm15013	29.3426	28.8496	29.1411	28.7866	28.5731	28.6925	28.444	28.1607	multicellular organism development [GO:0007275];translation [GO:0006412];translation [GO:0006412]	cytosolic small ribosomal subunit [GO:0022627];intracellular ribonucleoprotein complex [GO:0030529];polysome [GO:0005844];ribosome [GO:0005840];small ribosomal subunit [GO:0015935]	RNA binding [GO:0003723];rRNA binding [GO:0019843];structural constituent of ribosome [GO:0003735]	Ribosome	Acetylation;Complete proteome;Cytoplasm;Isopeptide bond;Reference proteome;Ribonucleoprotein;Ribosomal protein;RNA-binding;rRNA-binding;Ubl conjugation	Eukaryotic ribosomal protein eS4 family			24	24	24	71.1	71.1	71.1	29.597	0	143.09	72829000000	315		1.76041	0.0586138	0.562405	2.06165
Q6P1F6;Q9CWU3;Q8BG02;G3UXS9;Q6ZWR4-3;Q6ZWR4-2	Q6P1F6;Q9CWU3	Serine/threonine-protein phosphatase 2A 55 kDa regulatory subunit B alpha isoform;Serine/threonine-protein phosphatase 2A 55 kDa regulatory subunit B	Ppp2r2a	22.8316	23.1184	23.3309	23.289	22.9179	22.2596	22.1745	22.9728	apoptotic process [GO:0006915];developmental process [GO:0032502];developmental process [GO:0032502];mitotic cell cycle [GO:0000278];peptidyl-serine dephosphorylation [GO:0070262];protein dephosphorylation [GO:0006470];response to morphine [GO:0043278]	cytoskeleton [GO:0005856];cytosol [GO:0005829];cytosol [GO:0005829];mitochondrial outer membrane [GO:0005741];mitochondrion [GO:0005739];protein phosphatase type 2A complex [GO:0000159];protein phosphatase type 2A complex [GO:0000159]	protein phosphatase 2A binding [GO:0051721];protein phosphatase regulator activity [GO:0019888];protein phosphatase regulator activity [GO:0019888];protein serine/threonine phosphatase activity [GO:0004722];tau protein binding [GO:0048156]	Cell cycle - yeast;Chagas disease (American trypanosomiasis);Hepatitis C;mRNA surveillance pathway;Tight junction	Acetylation;Alternative splicing;Apoptosis;Complete proteome;Cytoplasm;Cytoskeleton;Direct protein sequencing;Membrane;Mitochondrion;Mitochondrion outer membrane;Phosphoprotein;Proteomics identification;Reference proteome;Repeat;WD repeat	Phosphatase 2A regulatory subunit B family			7	7	4	21.9	21.9	12.3	51.691	0	34.49	934460000	38		1.23842	0.112674	0.561268	1.65205
Q8VHZ7;F6VY64;D6RCI8	Q8VHZ7	U3 small nucleolar ribonucleoprotein protein IMP4	Imp4	28.4926	28.2455	28.5475	28.4401	27.9242	27.7514	27.867	27.9508	rRNA processing [GO:0006364]	fibrillar center [GO:0001650];Mpp10 complex [GO:0034457];nucleolus [GO:0005730];small-subunit processome [GO:0032040]	RNA binding [GO:0003723];rRNA primary transcript binding [GO:0042134];snoRNA binding [GO:0030515];snoRNP binding [GO:0030519]	Ribosome biogenesis in eukaryotes	Coiled coil;Complete proteome;Nucleus;Proteomics identification;Reference proteome;Ribonucleoprotein;Ribosome biogenesis;rRNA processing				20	20	20	52.6	52.6	52.6	33.656	0	177.72	29953000000	155	+	3.38719	0.00909091	0.558112	3.11347
Q99PU7;A0A087WPT1	Q99PU7	Ubiquitin carboxyl-terminal hydrolase BAP1	Bap1	26.3692	26.5157	26.5391	26.9761	25.8627	26.0212	26.2253	26.0625	macrophage homeostasis [GO:0061519];monoubiquitinated histone H2A deubiquitination [GO:0035522];monoubiquitinated protein deubiquitination [GO:0035520];negative regulation of cell proliferation [GO:0008285];positive regulation of protein targeting to mitochondrion [GO:1903955];protein deubiquitination [GO:0016579];protein K48-linked deubiquitination [GO:0071108];regulation of cell cycle [GO:00517…	cytoplasm [GO:0005737];cytosol [GO:0005829];integral component of membrane [GO:0016021];nucleoplasm [GO:0005654];nucleus [GO:0005634];PR-DUB complex [GO:0035517]	chromatin binding [GO:0003682];thiol-dependent ubiquitin-specific protease activity [GO:0004843];thiol-dependent ubiquitinyl hydrolase activity [GO:0036459]		Chromatin regulator;Coiled coil;Complete proteome;Cytoplasm;Hydrolase;Membrane;Nucleus;Phosphoprotein;Protease;Proteomics identification;Reference proteome;Thiol protease;Transmembrane;Transmembrane helix;Ubl conjugation;Ubl conjugation pathway	Peptidase C12 family, BAP1 subfamily			20	20	20	40.1	40.1	40.1	80.491	0	314.12	9449000000	119	+	1.99592	0.0451332	0.557091	2.22316
Q8R3N1;A0A0J9YU38	Q8R3N1	Nucleolar protein 14	Nop14	27.8342	27.2311	27.2158	27.0972	26.5556	26.9806	26.9187	26.7176	maturation of SSU-rRNA [GO:0030490];ribosomal small subunit biogenesis [GO:0042274]	Noc4p-Nop14p complex [GO:0030692];nucleolus [GO:0005730];nucleus [GO:0005634];small-subunit processome [GO:0032040];small-subunit processome [GO:0032040]	enzyme binding [GO:0019899];snoRNA binding [GO:0030515]		Complete proteome;Nucleus;Phosphoprotein;Proteomics identification;Reference proteome;Ribosome biogenesis;rRNA processing	NOP14 family			23	23	23	34.3	34.3	34.3	98.768	0	253.68	17860000000	156		1.54563	0.0763478	0.551453	1.88713
P60867	P60867	40S ribosomal protein S20	Rps20	28.0215	28.0679	28.6196	27.4139	27.2879	27.4241	27.4132	27.8003	cytoplasmic translation [GO:0002181]	cytosolic small ribosomal subunit [GO:0022627];extracellular matrix [GO:0031012]	RNA binding [GO:0003723];structural constituent of ribosome [GO:0003735]	Ribosome	Acetylation;Complete proteome;Cytoplasm;Isopeptide bond;Phosphoprotein;Reference proteome;Ribonucleoprotein;Ribosomal protein;Ubl conjugation	Universal ribosomal protein uS10 family			6	6	6	39.5	39.5	39.5	13.373	0	55.414	17194000000	71		1.05434	0.147235	0.549353	1.48411
Q9CZ96;Q9CZ96-2;E0CZE5	Q9CZ96;Q9CZ96-2	Zinc finger CCHC-type and RNA-binding motif-containing protein 1	Zcrb1	26.3078	27.0361	26.4594	26.295	25.7924	25.8115	25.9862	26.311	mRNA splicing, via spliceosome [GO:0000398]	nucleoplasm [GO:0005654];U12-type spliceosomal complex [GO:0005689]	RNA binding [GO:0003723];zinc ion binding [GO:0008270]		Alternative splicing;Complete proteome;Metal-binding;mRNA processing;mRNA splicing;Nucleus;Phosphoprotein;Proteomics identification;Reference proteome;RNA-binding;Spliceosome;Zinc;Zinc-finger			RNA-binding	6	6	6	47	47	47	24.583	0	174.5	9038900000	46		1.38654	0.0924337	0.549314	1.76135
B1ASA5;E9QA68	B1ASA5;E9QA68		Zfp362	23.4233	23.3838	23.1245	23.4594	21.8402	23.1236	23.148	23.0873			nucleic acid binding [GO:0003676]		Complete proteome;Metal-binding;Proteomics identification;Reference proteome;Zinc;Zinc-finger				9	6	6	29.2	22.2	22.2	45.672	0	20.696	942440000	24		0.83313	0.201123	0.547975	1.27733
P09242;E9Q7P8;B1AXF5;B1AXF6	P09242	Alkaline phosphatase, tissue-nonspecific isozyme	Alpl	24.0062	23.9401	23.5124	23.7683	22.5056	23.08	23.4749	23.9765	cellular response to organic cyclic compound [GO:0071407];cementum mineralization [GO:0071529];developmental process involved in reproduction [GO:0003006];endochondral ossification [GO:0001958];response to antibiotic [GO:0046677];response to glucocorticoid [GO:0051384];response to lipopolysaccharide [GO:0032496];response to vitamin D [GO:0033280]	anchored component of membrane [GO:0031225];extracellular membrane-bounded organelle [GO:0065010];extracellular membrane-bounded organelle [GO:0065010];extracellular space [GO:0005615];plasma membrane [GO:0005886];proteinaceous extracellular matrix [GO:0005578]	alkaline phosphatase activity [GO:0004035];metal ion binding [GO:0046872];pyrophosphatase activity [GO:0016462]	Aminobenzoate degradation;Folate biosynthesis;Two-component system	Cell membrane;Complete proteome;Disulfide bond;Glycoprotein;GPI-anchor;Hydrolase;Lipoprotein;Magnesium;Membrane;Metal-binding;Phosphoprotein;Proteomics identification;Reference proteome;Signal;Zinc	Alkaline phosphatase family			9	9	9	24.6	24.6	24.6	57.514	0	24.905	943950000	43		0.829295	0.202469	0.547503	1.27331
P08113;F7C312	P08113;F7C312	Endoplasmin	Hsp90b1	27.0978	24.6886	25.3215	25.3942	26.3368	24.37	24.5725	25.0388	actin rod assembly [GO:0031247];cellular response to ATP [GO:0071318];negative regulation of apoptotic process [GO:0043066];protein folding [GO:0006457];protein folding [GO:0006457];regulation of phosphoprotein phosphatase activity [GO:0043666];response to hypoxia [GO:0001666];response to stress [GO:0006950];retrograde protein transport, ER to cytosol [GO:0030970];ubiquitin-dependent ERAD pathway…	cytosol [GO:0005829];endoplasmic reticulum [GO:0005783];endoplasmic reticulum chaperone complex [GO:0034663];endoplasmic reticulum lumen [GO:0005788];endoplasmic reticulum membrane [GO:0005789];extracellular matrix [GO:0031012];extracellular region [GO:0005576];melanosome [GO:0042470];midbody [GO:0030496];perinuclear region of cytoplasm [GO:0048471];plasma membrane [GO:0005886]	ATP binding [GO:0005524];low-density lipoprotein particle receptor binding [GO:0050750];protein phosphatase binding [GO:0019903];RNA binding [GO:0003723];unfolded protein binding [GO:0051082]	NOD-like receptor signaling pathway;Pathways in cancer;Plant-pathogen interaction;Prostate cancer;Protein processing in endoplasmic reticulum	Acetylation;ATP-binding;Calcium;Chaperone;Coiled coil;Complete proteome;Direct protein sequencing;Disulfide bond;Endoplasmic reticulum;Glycoprotein;Nucleotide-binding;Phosphoprotein;Proteomics identification;Reference proteome;Signal	Heat shock protein 90 family			25	24	24	35.7	34.2	34.2	92.475	0	192.28	6789600000	139		0.344787	0.452421	0.545982	0.700786
P14131	P14131	40S ribosomal protein S16	Rps16	27.8467	28.0719	28.0225	27.7175	27.2304	27.4355	27.4155	27.401	cellular response to leukemia inhibitory factor [GO:1990830];maturation of SSU-rRNA from tricistronic rRNA transcript (SSU-rRNA, 5.8S rRNA, LSU-rRNA) [GO:0000462];ribosomal small subunit biogenesis [GO:0042274];rRNA processing [GO:0006364];translation [GO:0006412]	cytosolic small ribosomal subunit [GO:0022627];extracellular matrix [GO:0031012];small ribosomal subunit [GO:0015935]	RNA binding [GO:0003723];structural constituent of ribosome [GO:0003735]	Ribosome	Acetylation;Complete proteome;Phosphoprotein;Reference proteome;Ribonucleoprotein;Ribosomal protein	Universal ribosomal protein uS9 family			11	11	11	54.8	54.8	54.8	16.445	0	34.807	29358000000	174	+	2.92763	0.0183791	0.54405	2.80055
P43274	P43274	Histone H1.4	Hist1h1e	30.5058	31.2253	30.8651	31.8351	30.6377	30.6865	30.5617	30.3721	histone H3-K27 trimethylation [GO:0098532];histone H3-K4 trimethylation [GO:0080182];negative regulation of transcription by RNA polymerase II [GO:0000122];nucleosome assembly [GO:0006334];nucleosome positioning [GO:0016584];regulation of transcription by RNA polymerase II [GO:0006357]	nuclear heterochromatin [GO:0005720];nuclear nucleosome [GO:0000788];nucleus [GO:0005634]	ADP binding [GO:0043531];AMP binding [GO:0016208];ATP binding [GO:0005524];calcium ion binding [GO:0005509];chromatin DNA binding [GO:0031490];dATP binding [GO:0032564];DNA binding [GO:0003677];double-stranded DNA binding [GO:0003690];GTP binding [GO:0005525]		Acetylation;ADP-ribosylation;Chromosome;Citrullination;Complete proteome;DNA-binding;Hydroxylation;Methylation;Nucleus;Phosphoprotein;Reference proteome	Histone H1/H5 family			10	3	3	31.1	13.2	13.2	21.977	0	44.231	224000000000	71		0.951248	0.171	0.543274	1.38684
A0A1W2P737;F8VPV0;P48725;P48725-3;P48725-2;A0A1W2P8A6	A0A1W2P737;F8VPV0;P48725;P48725-3;P48725-2	Pericentrin	Pcnt	25.8153	26.0034	26.0542	25.6829	25.2727	25.5064	25.0587	25.5468	brain morphogenesis [GO:0048854];camera-type eye development [GO:0043010];cerebellar cortex morphogenesis [GO:0021696];cilium assembly [GO:0060271];cilium assembly [GO:0060271];embryonic brain development [GO:1990403];embryonic heart tube development [GO:0035050];head development [GO:0060322];in utero embryonic development [GO:0001701];kidney development [GO:0001822];limb morphogenesis [GO:003510…	centriolar satellite [GO:0034451];centriole [GO:0005814];centrosome [GO:0005813];ciliary basal body [GO:0036064];cytosol [GO:0005829];intercellular bridge [GO:0045171];microtubule [GO:0005874];microtubule organizing center [GO:0005815];motile cilium [GO:0031514];pericentriolar material [GO:0000242]	calmodulin binding [GO:0005516];protein-containing complex scaffold activity [GO:0032947];protein-containing complex scaffold activity [GO:0032947]		Alternative splicing;Calmodulin-binding;Coiled coil;Complete proteome;Cytoplasm;Cytoskeleton;Microtubule;Phosphoprotein;Proteomics identification;Reference proteome		Q6A078		46	46	46	20.9	20.9	20.9	329.46	0	261.84	5282300000	119	+	2.05758	0.0432595	0.54279	2.24217
Q9Z204-2;Q9Z204-3;Q9Z204-4	Q9Z204-2;Q9Z204-3;Q9Z204-4	Heterogeneous nuclear ribonucleoproteins C1/C2	Hnrnpc	27.5769	27.8269	27.7491	28.0782	27.7058	26.9984	26.987	27.3747	3'-UTR-mediated mRNA stabilization [GO:0070935];mRNA splicing, via spliceosome [GO:0000398];negative regulation of telomere maintenance via telomerase [GO:0032211]	actin cytoskeleton [GO:0015629];catalytic step 2 spliceosome [GO:0071013];cytosol [GO:0005829];extracellular region [GO:0005576];nucleoplasm [GO:0005654];nucleus [GO:0005634];pronucleus [GO:0045120];protein-containing complex [GO:0032991];spliceosomal complex [GO:0005681];telomerase holoenzyme complex [GO:0005697]	identical protein binding [GO:0042802];mRNA 3'-UTR binding [GO:0003730];mRNA binding [GO:0003729];N6-methyladenosine-containing RNA binding [GO:1990247];poly(U) RNA binding [GO:0008266];RNA binding [GO:0003723];telomerase RNA binding [GO:0070034]	Spliceosome	Acetylation;Alternative splicing;Coiled coil;Complete proteome;Direct protein sequencing;Isopeptide bond;mRNA processing;mRNA splicing;Nucleus;Phosphoprotein;Reference proteome;Ribonucleoprotein;RNA-binding;Spliceosome;Ubl conjugation	RRM HNRPC family, RALY subfamily		RNA-binding	17	17	1	47.3	47.3	8	33.056	0	91.076	24430000000	205		1.44462	0.0877029	0.541316	1.7982
Q3UHC7;F6RK07;A2AUX5;A2AUX3;B7ZD29;Q3UHC7-2;Q3UHC7-4;Q3UHC7-3;F6QQP6	Q3UHC7;F6RK07;A2AUX5;A2AUX3;B7ZD29;Q3UHC7-2;Q3UHC7-4;Q3UHC7-3;F6QQP6	Disabled homolog 2-interacting protein	Dab2ip	24.1445	24.1687	24.0879	24.052	23.5206	23.7356	23.6819	23.3533	activation of JUN kinase activity [GO:0007257];activation of MAPKKK activity [GO:0000185];angiogenesis [GO:0001525];cell cycle [GO:0007049];cell motility involved in cerebral cortex radial glia guided migration [GO:0021814];cellular protein catabolic process [GO:0044257];cellular response to interleukin-1 [GO:0071347];cellular response to lipopolysaccharide [GO:0071222];cellular response to tumor…	AIP1-IRE1 complex [GO:1990597];axon [GO:0030424];cerebellar mossy fiber [GO:0044300];climbing fiber [GO:0044301];cytoplasm [GO:0005737];dendrite [GO:0030425];endocytic vesicle [GO:0030139];intrinsic component of the cytoplasmic side of the plasma membrane [GO:0031235];neuronal cell body [GO:0043025];neuronal cell body membrane [GO:0032809];parallel fiber [GO:1990032];plasma membrane [GO:0005886]	14-3-3 protein binding [GO:0071889];cadherin binding [GO:0045296];death receptor binding [GO:0005123];GTPase activator activity [GO:0005096];GTPase activator activity [GO:0005096];identical protein binding [GO:0042802];kinase binding [GO:0019900];mitogen-activated protein kinase kinase binding [GO:0031434];mitogen-activated protein kinase kinase kinase binding [GO:0031435];phosphatidylinositol 3-…		Alternative splicing;Angiogenesis;Apoptosis;Cell cycle;Cell membrane;Cell projection;Coiled coil;Complete proteome;Cytoplasm;Developmental protein;Growth regulation;GTPase activation;Immunity;Inflammatory response;Innate immunity;Membrane;Phosphoprotein;Proteomics identification;Reference proteome;Stress response;Tumor suppressor;Unfolded protein response		P97318		15	13	13	16	14.6	14.6	131.72	0	56.056	1463900000	43	+	3.01084	0.0160151	0.540454	2.8405
Q05BG1;E9QA19;A0A0R4J1K1;Q8BT14-3;Q8BT14;Q8BT14-2	Q05BG1;E9QA19;A0A0R4J1K1;Q8BT14-3;Q8BT14;Q8BT14-2	CCR4-NOT transcription complex subunit 4	Cnot4	21.3468	20.6691	19.7266	20.5528	19.5951	21.1952	19.9942	19.3502	nuclear-transcribed mRNA catabolic process, deadenylation-dependent decay [GO:0000288];protein autoubiquitination [GO:0051865];protein autoubiquitination [GO:0051865];regulation of transcription, DNA-templated [GO:0006355];transcription, DNA-templated [GO:0006351]	CCR4-NOT complex [GO:0030014];cytoplasm [GO:0005737];nucleus [GO:0005634]	metal ion binding [GO:0046872];RNA binding [GO:0003723];ubiquitin-protein transferase activity [GO:0004842]	RNA degradation	3D-structure;Alternative splicing;Coiled coil;Complete proteome;Cytoplasm;Metal-binding;Methylation;Nucleus;Phosphoprotein;Proteomics identification;Reference proteome;RNA-binding;Transcription;Transcription regulation;Transferase;Ubl conjugation;Ubl conjugation pathway;Zinc;Zinc-finger			RNA-binding	3	3	3	4.7	4.7	4.7	70.332	0.00068166	2.9618	135280000	6		0.462119	0.36316	0.540162	0.861278
Q99KI0	Q99KI0	Aconitate hydratase, mitochondrial	Aco2	25.8848	23.1941	24.5528	24.3335	26.0864	22.999	23.0766	23.6594	citrate metabolic process [GO:0006101];isocitrate metabolic process [GO:0006102];liver development [GO:0001889];response to isolation stress [GO:0035900];tricarboxylic acid cycle [GO:0006099]	mitochondrion [GO:0005739];myelin sheath [GO:0043209]	3 iron, 4 sulfur cluster binding [GO:0051538];4 iron, 4 sulfur cluster binding [GO:0051539];aconitate hydratase activity [GO:0003994];iron ion binding [GO:0005506]	Carbon fixation pathways in prokaryotes;Citrate cycle (TCA cycle);Glyoxylate and dicarboxylate metabolism	4Fe-4S;Acetylation;Complete proteome;Direct protein sequencing;Iron;Iron-sulfur;Lyase;Metal-binding;Mitochondrion;Phosphoprotein;Reference proteome;Transit peptide;Tricarboxylic acid cycle	Aconitase/IPM isomerase family			18	18	18	22.9	22.9	22.9	85.462	0	62.753	3187900000	64		0.238105	0.570599	0.535965	0.529895
C0HK80;C0HK79	C0HK80;C0HK79			21.93	21.8573	21.7881	21.8694	20.0349	21.7776	21.8944	21.5979	fat cell differentiation [GO:0045444];signal peptide processing [GO:0006465]	endoplasmic reticulum [GO:0005783];integral component of membrane [GO:0016021];signal peptidase complex [GO:0005787]	peptidase activity [GO:0008233]		Complete proteome;Endoplasmic reticulum;Glycoprotein;Membrane;Reference proteome;Signal-anchor;Transmembrane;Transmembrane helix	SPCS3 family			2	2	2	12.8	12.8	12.8	20.146	0	5.4402	361460000	14		0.575988	0.296798	0.534993	0.99868
O08583;O08583-2;Q9JJW6-2;Q9JJW6;G3X9I4	O08583;O08583-2;Q9JJW6-2;Q9JJW6;G3X9I4	THO complex subunit 4;Aly/REF export factor 2	Alyref;Alyref2	30.1288	29.7543	30.2363	30.0267	29.524	29.3953	29.5594	29.5278	mRNA processing [GO:0006397];mRNA transport [GO:0051028];RNA splicing [GO:0008380]	cytoplasm [GO:0005737];nuclear speck [GO:0016607];nucleus [GO:0005634];spliceosomal complex [GO:0005681]	RNA binding [GO:0003723];single-stranded DNA binding [GO:0003697]	mRNA surveillance pathway;RNA transport;Spliceosome	3D-structure;Acetylation;Alternative splicing;Chaperone;Citrullination;Coiled coil;Complete proteome;Cytoplasm;Methylation;mRNA processing;mRNA splicing;mRNA transport;Nucleus;Phosphoprotein;Proteomics identification;Reference proteome;RNA-binding;Spliceosome;Transport	THOC4 family			10	10	10	49.4	49.4	49.4	26.94	0	323.31	104000000000	174	+	2.55958	0.0273125	0.534887	2.55276
Q8VHE0	Q8VHE0	Translocation protein SEC63 homolog	Sec63	25.4674	25.7761	25.8364	25.9414	25.39	25.3565	24.9875	25.1532	liver development [GO:0001889];multicellular organism aging [GO:0010259];nitrogen compound metabolic process [GO:0006807];posttranslational protein targeting to endoplasmic reticulum membrane [GO:0006620];posttranslational protein targeting to membrane, translocation [GO:0031204];renal system development [GO:0072001];SRP-dependent cotranslational protein targeting to membrane [GO:0006614]	endoplasmic reticulum [GO:0005783];integral component of endoplasmic reticulum membrane [GO:0030176];membrane [GO:0016020]		Protein export;Protein processing in endoplasmic reticulum	Chaperone;Coiled coil;Complete proteome;Endoplasmic reticulum;Membrane;Phosphoprotein;Protein transport;Reference proteome;Repeat;Transmembrane;Transmembrane helix;Transport				20	20	20	30.8	30.8	30.8	87.869	0	127.37	5714300000	138	+	2.07217	0.0438858	0.533517	2.23595
Q9DCH4	Q9DCH4	Eukaryotic translation initiation factor 3 subunit F	Eif3f	24.1971	23.6026	23.7185	23.2147	23.5533	22.9839	23.1002	22.9721	IRES-dependent viral translational initiation [GO:0075522];protein deubiquitination [GO:0016579];translational initiation [GO:0006413]	eukaryotic translation initiation factor 3 complex [GO:0005852];eukaryotic translation initiation factor 3 complex, eIF3m [GO:0071541]	thiol-dependent ubiquitin-specific protease activity [GO:0004843];translation initiation factor activity [GO:0003743];translation initiation factor binding [GO:0031369]	RNA transport	Acetylation;Complete proteome;Cytoplasm;Hydrolase;Initiation factor;Phosphoprotein;Protease;Protein biosynthesis;Reference proteome;Thiol protease;Ubl conjugation pathway	EIF-3 subunit F family	Q14152;Q86Y01;Q9JLN9		12	12	12	38.5	38.5	38.5	37.984	0	39.669	1843300000	62		1.13849	0.129817	0.530822	1.54216
Q9WUU9;A0A1W2P6M1	Q9WUU9	Germinal-center associated nuclear protein	Mcm3ap	23.1618	23.7443	23.2909	23.1292	22.6963	23.1213	22.8902	22.5056	immune system process [GO:0002376];mRNA transport [GO:0051028];protein transport [GO:0015031]	cytoplasm [GO:0005737];cytosol [GO:0005829];nuclear membrane [GO:0031965];nuclear pore [GO:0005643];nucleus [GO:0005634]	nucleic acid binding [GO:0003676]		Acetylation;Coiled coil;Complete proteome;Cytoplasm;Immunity;Methylation;mRNA transport;Nuclear pore complex;Nucleus;Phosphoprotein;Protein transport;Proteomics identification;Reference proteome;Translocation;Transport	SAC3 family		RNA-binding	9	9	9	8	8	8	217.36	0	26.003	868930000	15		1.46397	0.0875639	0.528209	1.79815
P26638;Q8C483;A2AFS0;A2AFS1	P26638;Q8C483;A2AFS0;A2AFS1	Serine--tRNA ligase, cytoplasmic	Sars	23.4448	21.2476	22.5588	20.3741	22.9478	20.3661	20.6382	21.5627	negative regulation of angiogenesis [GO:0016525];negative regulation of transcription by RNA polymerase II [GO:0000122];negative regulation of vascular endothelial growth factor production [GO:1904046];selenocysteinyl-tRNA(Sec) biosynthetic process [GO:0097056];seryl-tRNA aminoacylation [GO:0006434];seryl-tRNA aminoacylation [GO:0006434]	cytoplasm [GO:0005737];cytosol [GO:0005829];cytosol [GO:0005829];mitochondrion [GO:0005739];nucleus [GO:0005634]	ATP binding [GO:0005524];core promoter sequence-specific DNA binding [GO:0001046];protein homodimerization activity [GO:0042803];serine-tRNA ligase activity [GO:0004828]	Aminoacyl-tRNA biosynthesis	Acetylation;Aminoacyl-tRNA synthetase;ATP-binding;Complete proteome;Cytoplasm;DNA-binding;Ligase;Nucleotide-binding;Nucleus;Phosphoprotein;Protein biosynthesis;Proteomics identification;Reference proteome	Class-II aminoacyl-tRNA synthetase family, Type-1 seryl-tRNA synthetase subfamily			6	6	6	17	17	17	58.388	0	24.454	753180000	19		0.238346	0.570899	0.527613	0.52948
Q9CZJ1	Q9CZJ1	Probable U3 small nucleolar RNA-associated protein 11	Utp11l	23.7602	24.1175	24.0189	24.3157	23.2471	23.3355	23.5631	23.9612	nervous system development [GO:0007399];positive regulation of apoptotic process [GO:0043065];ribosomal small subunit biogenesis [GO:0042274];rRNA processing [GO:0006364]	cytoplasm [GO:0005737];extracellular space [GO:0005615];nucleolus [GO:0005730];small-subunit processome [GO:0032040]			Complete proteome;Isopeptide bond;Nucleus;Phosphoprotein;Reference proteome;rRNA processing;Ubl conjugation	UTP11 family			9	9	9	34.4	34.4	34.4	30.55	0	20.193	1802500000	58		1.43381	0.0912131	0.526314	1.77314
Q925T6;Q925T6-3;H7BX90;D3YWY4;D3Z6T4;D3YZL8;Q925T6-2;H7BX09;Q6GQT7;Q6X4T6;D3Z066;D3Z6R6;Q925T6-4	Q925T6;Q925T6-3;H7BX90;D3YWY4;D3Z6T4;D3YZL8;Q925T6-2;H7BX09;Q6GQT7	Glutamate receptor-interacting protein 1	Grip1	22.0293	21.2085	21.2105	20.2598	19.6532	20.3132	21.4681	21.1809	dendrite development [GO:0016358];protein localization [GO:0008104]	cell junction [GO:0030054];dendrite [GO:0030425];endoplasmic reticulum [GO:0005783];membrane raft [GO:0045121];neuron projection [GO:0043005];plasma membrane [GO:0005886];postsynaptic membrane [GO:0045211];recycling endosome [GO:0055037]	glucocorticoid receptor binding [GO:0035259];protein C-terminus binding [GO:0008022];receptor signaling complex scaffold activity [GO:0030159];receptor signaling complex scaffold activity [GO:0030159]		3D-structure;Alternative splicing;Cell junction;Cell membrane;Complete proteome;Cytoplasmic vesicle;Endoplasmic reticulum;Lipoprotein;Membrane;Palmitate;Phosphoprotein;Postsynaptic cell membrane;Proteomics identification;Reference proteome;Repeat;Synapse		P23819;P48281;P54763;Q3UZ39;Q8VHY0		4	4	4	3.3	3.3	3.3	122.06	0.0023466	2.7715	250370000	8		0.422389	0.392667	0.523152	0.805052
Q922R8;Q3TML0	Q922R8;Q3TML0	Protein disulfide-isomerase A6	Pdia6	24.9418	22.1654	23.1104	23.8378	24.8988	22.0672	22.0284	22.9729	apoptotic cell clearance [GO:0043277];cell redox homeostasis [GO:0045454];cell redox homeostasis [GO:0045454];platelet activation [GO:0030168];platelet aggregation [GO:0070527];protein folding [GO:0006457];response to endoplasmic reticulum stress [GO:0034976]	cytosol [GO:0005829];endoplasmic reticulum [GO:0005783];endoplasmic reticulum chaperone complex [GO:0034663];endoplasmic reticulum lumen [GO:0005788];endoplasmic reticulum-Golgi intermediate compartment [GO:0005793];extracellular space [GO:0005615];melanosome [GO:0042470];plasma membrane [GO:0005886]	isomerase activity [GO:0016853];peptide disulfide oxidoreductase activity [GO:0015037];peptide disulfide oxidoreductase activity [GO:0015037];protein disulfide isomerase activity [GO:0003756]	Protein processing in endoplasmic reticulum	3D-structure;Cell membrane;Chaperone;Complete proteome;Direct protein sequencing;Disulfide bond;Endoplasmic reticulum;Isomerase;Membrane;Phosphoprotein;Proteomics identification;Redox-active center;Reference proteome;Repeat;Signal	Protein disulfide isomerase family			9	9	9	34.3	34.3	34.3	48.1	0	33.899	1472700000	21		0.236819	0.572115	0.522028	0.526301
Q9CPT5;D3Z7M5	Q9CPT5;D3Z7M5	Nucleolar protein 16	Nop16	22.485	22.4772	22.483	22.4698	22.2574	21.8902	21.8141	21.8681	ribosomal large subunit biogenesis [GO:0042273]	intracellular membrane-bounded organelle [GO:0043231];nucleolus [GO:0005730];nucleus [GO:0005634]			Acetylation;Complete proteome;Isopeptide bond;Nucleus;Phosphoprotein;Polymorphism;Proteomics identification;Reference proteome;Ubl conjugation	NOP16 family			4	4	4	28.1	28.1	28.1	21.139	0	9.0575	574350000	13	+	2.67266	0.0253957	0.521278	2.58942
Q6PHQ9;Q91YZ8;A3KFU5;A3KFU8;V9GXG3;G5E8X2;A0A0A6YWT2	Q6PHQ9;Q91YZ8;A3KFU5;A3KFU8	Polyadenylate-binding protein	Pabpc4	24.566	25.2427	25.0133	24.8272	24.3547	24.4566	24.5249	24.2284	myeloid cell development [GO:0061515];regulation of mRNA stability [GO:0043488]	cytoplasm [GO:0005737];cytoplasmic stress granule [GO:0010494];cytosol [GO:0005829];intracellular ribonucleoprotein complex [GO:0030529];nucleus [GO:0005634]	mRNA binding [GO:0003729];poly(A) binding [GO:0008143];poly(U) RNA binding [GO:0008266];RNA binding [GO:0003723]	mRNA surveillance pathway;RNA degradation;RNA transport	Coiled coil;Complete proteome;Cytoplasm;Proteomics identification;Reference proteome;Repeat;RNA-binding	Polyadenylate-binding protein type-1 family		RNA-binding	21	11	10	36.1	18.9	17.6	72.242	0	27.623	3342700000	81		1.79318	0.060584	0.521163	2.02627
P58501;F6YY19;P58501-2	P58501	PAX3- and PAX7-binding protein 1	Paxbp1	21.7424	21.8681	22.1198	22.4604	21.2627	21.5444	21.6389	21.6634	muscle organ development [GO:0007517];positive regulation of histone methylation [GO:0031062];positive regulation of histone methylation [GO:0031062];positive regulation of myoblast proliferation [GO:2000288];positive regulation of transcription by RNA polymerase II [GO:0045944];regulation of skeletal muscle satellite cell proliferation [GO:0014842];transcription, DNA-templated [GO:0006351]	nucleus [GO:0005634]	DNA binding [GO:0003677];DNA binding transcription factor activity [GO:0003700];DNA binding transcription factor activity [GO:0003700];RNA polymerase II proximal promoter sequence-specific DNA binding [GO:0000978];transcription factor binding [GO:0008134]		Alternative splicing;Coiled coil;Complete proteome;DNA-binding;Isopeptide bond;Myogenesis;Nucleus;Phosphoprotein;Proteomics identification;Reference proteome;Transcription;Transcription regulation;Ubl conjugation	GCF family			7	7	7	10.8	10.8	10.8	104.83	0	20.796	618940000	25		1.53019	0.0815908	0.520313	1.83794
Q9DCX2;B1ASE2	Q9DCX2;B1ASE2	ATP synthase subunit d, mitochondrial	Atp5h	24.0338	22.4048	22.7843	23.6069	22.8516	22.0255	22.3462	23.5296	ATP hydrolysis coupled cation transmembrane transport [GO:0099132];ATP synthesis coupled proton transport [GO:0015986];ATP synthesis coupled proton transport [GO:0015986]	mitochondrial inner membrane [GO:0005743];mitochondrial proton-transporting ATP synthase complex [GO:0005753];mitochondrial proton-transporting ATP synthase complex, coupling factor F(o) [GO:0000276];mitochondrial proton-transporting ATP synthase, stator stalk [GO:0000274];mitochondrion [GO:0005739];myelin sheath [GO:0043209];nucleoplasm [GO:0005654]	ATPase activity [GO:0016887];proton transmembrane transporter activity [GO:0015078];proton transmembrane transporter activity [GO:0015078]	Alzheimer's disease;Huntington's disease;Oxidative phosphorylation;Parkinson's disease	Acetylation;CF(0);Coiled coil;Complete proteome;Direct protein sequencing;Hydrogen ion transport;Ion transport;Membrane;Mitochondrion;Mitochondrion inner membrane;Proteomics identification;Reference proteome;Transport	ATPase d subunit family			6	6	6	37.3	37.3	37.3	18.749	0	13.718	851440000	26		0.473851	0.359968	0.519215	0.870618
Q52KG4;A0A1B0GS85;A0A1B0GRT4	Q52KG4;A0A1B0GS85;A0A1B0GRT4		Zbtb45	22.8087	22.8904	22.9887	23.3996	22.7354	22.7015	22.2333	22.3418	nervous system development [GO:0007399];regulation of transcription, DNA-templated [GO:0006355];transcription, DNA-templated [GO:0006351]	nucleus [GO:0005634]	DNA binding [GO:0003677];metal ion binding [GO:0046872]		Complete proteome;DNA-binding;Metal-binding;Neurogenesis;Nucleus;Proteomics identification;Reference proteome;Repeat;Transcription;Transcription regulation;Zinc;Zinc-finger	Krueppel C2H2-type zinc-finger protein family			4	4	4	9	9	9	55.011	0	7.1802	693740000	15		1.53303	0.0817246	0.518865	1.8382
Q8R1B4;M0QWV3;A0A0U1RPR0	Q8R1B4	Eukaryotic translation initiation factor 3 subunit C	Eif3c	25.5475	24.998	25.0988	24.828	24.6945	24.3895	24.6095	24.7087	positive regulation of mRNA binding [GO:1902416];positive regulation of translation [GO:0045727];translational initiation [GO:0006413]	eukaryotic translation initiation factor 3 complex [GO:0005852];eukaryotic translation initiation factor 3 complex, eIF3m [GO:0071541];eukaryotic translation initiation factor 3 complex, eIF3m [GO:0071541]	ribosome binding [GO:0043022];translation initiation factor activity [GO:0003743];translation initiation factor activity [GO:0003743];translation initiation factor binding [GO:0031369]	RNA transport	Acetylation;Complete proteome;Cytoplasm;Initiation factor;Phosphoprotein;Protein biosynthesis;Proteomics identification;Reference proteome	EIF-3 subunit C family			22	22	22	26.8	26.8	26.8	105.53	0	102.47	5210100000	164		1.64019	0.0724523	0.517502	1.91374
Q8CJ78;Q8CJ78-2	Q8CJ78;Q8CJ78-2	Zinc finger protein 628	Znf628	23.3424	23.3295	23.1978	23.7018	23.2867	22.7434	22.6036	22.8694	regulation of transcription, DNA-templated [GO:0006355];transcription, DNA-templated [GO:0006351]	nucleus [GO:0005634]	DNA binding [GO:0003677];DNA binding transcription factor activity [GO:0003700];metal ion binding [GO:0046872]		Alternative splicing;Complete proteome;DNA-binding;Metal-binding;Nucleus;Phosphoprotein;Reference proteome;Repeat;Transcription;Transcription regulation;Zinc;Zinc-finger				5	5	5	7.6	7.6	7.6	109.05	0	16.573	927820000	15		1.52363	0.083351	0.517089	1.8291
Q0VBL3	Q0VBL3		Rbm15	26.8409	26.4429	26.6974	26.636	25.2739	26.4058	26.5651	26.3112	branching involved in blood vessel morphogenesis [GO:0001569];mRNA splicing, via spliceosome [GO:0000398];negative regulation of myeloid cell differentiation [GO:0045638];negative regulation of transcription by RNA polymerase II [GO:0000122];placenta blood vessel development [GO:0060674];positive regulation of transcription of Notch receptor target [GO:0007221];spleen development [GO:0048536];ven…	nuclear speck [GO:0016607];nucleoplasm [GO:0005654];nucleus [GO:0005634]	nucleic acid binding [GO:0003676];RNA binding [GO:0003723]		Complete proteome;Proteomics identification;Reference proteome;RNA-binding			RNA-binding	32	32	30	37.1	37.1	35.3	105.72	0	181.78	11365000000	176		0.849164	0.20252	0.515298	1.27396
P08553;A0A0R4J036;D3YZ35	P08553;A0A0R4J036;D3YZ35	Neurofilament medium polypeptide	Nefm	18.4808	19.8261	19.349	21.1673	19.1984	20.3544	18.9494	18.2625	axo-dendritic transport [GO:0008088];axon development [GO:0061564];axon development [GO:0061564];intermediate filament bundle assembly [GO:0045110];intermediate filament cytoskeleton organization [GO:0045104];microtubule cytoskeleton organization [GO:0000226];neurofilament cytoskeleton organization [GO:0060052];regulation of axon diameter [GO:0031133]	axon [GO:0030424];myelin sheath [GO:0043209];neurofibrillary tangle [GO:0097418];neurofilament [GO:0005883];neurofilament [GO:0005883];neuromuscular junction [GO:0031594];neuron projection [GO:0043005];postsynaptic density [GO:0014069]	structural molecule activity [GO:0005198]	Amyotrophic lateral sclerosis (ALS)	Acetylation;Coiled coil;Complete proteome;Direct protein sequencing;Glycoprotein;Intermediate filament;Methylation;Phosphoprotein;Proteomics identification;Reference proteome	Intermediate filament family			9	7	7	9.3	7.9	7.9	95.915	0	25.473	367850000	44		0.30455	0.494418	0.514607	0.635173
E9QQ10;A0A140T8S1;H3BLL7	E9QQ10		Akap9	28.4681	28.395	28.6818	28.4253	27.8925	27.9572	28.1247	27.941	cellular response to cAMP [GO:0071320];maintenance of centrosome location [GO:0051661];microtubule nucleation [GO:0007020];negative regulation of adenylate cyclase activity [GO:0007194];positive regulation of microtubule polymerization [GO:0031116];positive regulation of peptidyl-serine phosphorylation [GO:0033138];positive regulation of potassium ion transmembrane transporter activity [GO:190101…	centrosome [GO:0005813];cis-Golgi network [GO:0005801];dendritic branch [GO:0044307];Golgi stack [GO:0005795];neuronal cell body [GO:0043025];synaptic membrane [GO:0097060];voltage-gated potassium channel complex [GO:0008076]	ion channel binding [GO:0044325];potassium channel regulator activity [GO:0015459];protein kinase A regulatory subunit binding [GO:0034237];protein-containing complex scaffold activity [GO:0032947];protein-containing complex scaffold activity [GO:0032947]		Coiled coil;Complete proteome;Proteomics identification;Reference proteome				108	108	3	37.2	37.2	1.3	434.13	0	323.31	31053000000	556	+	3.10857	0.0170248	0.513682	2.81917
Q9DC48	Q9DC48	Pre-mRNA-processing factor 17	Cdc40	23.6526	23.9562	24.182	23.5485	22.9158	23.1531	23.261	23.9608	mRNA splicing, via spliceosome [GO:0000398]	catalytic step 2 spliceosome [GO:0071013];nucleus [GO:0005634];U2-type catalytic step 2 spliceosome [GO:0071007]		Spliceosome	Complete proteome;mRNA processing;mRNA splicing;Nucleus;Reference proteome;Repeat;Spliceosome;WD repeat				6	6	6	13	13	13	65.46	0	9.5849	697320000	28		0.984699	0.168812	0.512147	1.39529
Q8VDM4;E9Q2S8	Q8VDM4	26S proteasome non-ATPase regulatory subunit 2	Psmd2	22.0006	20.3539	21.0692	22.8243	21.983	20.2162	21.428	20.5732	proteasome-mediated ubiquitin-dependent protein catabolic process [GO:0043161];regulation of protein catabolic process [GO:0042176]	nucleus [GO:0005634];proteasome accessory complex [GO:0022624];proteasome complex [GO:0000502];proteasome regulatory particle [GO:0005838];proteasome regulatory particle [GO:0005838];proteasome regulatory particle, base subcomplex [GO:0008540];proteasome storage granule [GO:0034515]	enzyme regulator activity [GO:0030234]	Proteasome	Acetylation;Complete proteome;Phosphoprotein;Proteasome;Proteomics identification;Reference proteome;Repeat	Proteasome subunit S2 family			7	7	7	9.9	9.9	9.9	100.2	0	61.285	752740000	40		0.323036	0.477496	0.51187	0.662772
Q8BG32;G3UYI4;G3UYL3;G3UX67;G3UWV7;G3UYL8;G3UX15;G3UXL5;G3UYH2;G3UZ28;G3UWW7	Q8BG32;G3UYI4;G3UYL3	26S proteasome non-ATPase regulatory subunit 11	Psmd11	21.8552	18.6787	22.7318	20.9587	21.4159	20.9682	20.5348	19.2604	proteasome assembly [GO:0043248];stem cell differentiation [GO:0048863];ubiquitin-dependent protein catabolic process [GO:0006511]	proteasome accessory complex [GO:0022624];proteasome complex [GO:0000502];proteasome regulatory particle [GO:0005838];proteasome regulatory particle, lid subcomplex [GO:0008541]	structural molecule activity [GO:0005198]	Proteasome	Acetylation;Complete proteome;Direct protein sequencing;Isopeptide bond;Phosphoprotein;Proteasome;Proteomics identification;Reference proteome;Ubl conjugation	Proteasome subunit S9 family			5	5	5	16.1	16.1	16.1	47.436	0	24.22	387920000	19		0.205476	0.612228	0.511305	0.47028
Q9Z130;D3YTQ3;F6VQH5	Q9Z130;D3YTQ3;F6VQH5	Heterogeneous nuclear ribonucleoprotein D-like	Hnrnpdl	28.2767	28.4798	28.3979	28.5043	27.7308	27.8383	27.7275	28.3256	mRNA metabolic process [GO:0016071];regulation of gene expression [GO:0010468];regulation of transcription, DNA-templated [GO:0006355];transcription, DNA-templated [GO:0006351]	cytoplasm [GO:0005737];nucleoplasm [GO:0005654];nucleoplasm [GO:0005654];nucleus [GO:0005634]	DNA binding [GO:0003677];double-stranded DNA binding [GO:0003690];poly(A) binding [GO:0008143];poly(G) binding [GO:0034046];RNA binding [GO:0003723];RNA binding [GO:0003723];single-stranded DNA binding [GO:0003697]		Acetylation;Activator;Complete proteome;Cytoplasm;Direct protein sequencing;DNA-binding;Isopeptide bond;Methylation;Nucleus;Phosphoprotein;Proteomics identification;Reference proteome;Repeat;Repressor;RNA-binding;Transcription;Transcription regulation;Ubl conjugation				13	11	11	35.9	32.6	32.6	33.558	0	264.72	32662000000	129		1.81949	0.0607836	0.509096	2.02557
Q9ESX4;Q9ESX4-2	Q9ESX4;Q9ESX4-2	Nucleolar protein of 40 kDa	Zcchc17	26.0657	25.5601	25.34	25.749	25.6116	24.6622	25.2541	25.153		cytosolic large ribosomal subunit [GO:0022625];nucleolus [GO:0005730]	RNA binding [GO:0003723];zinc ion binding [GO:0008270]		Acetylation;Alternative splicing;Complete proteome;Metal-binding;Nucleus;Phosphoprotein;Reference proteome;Ribonucleoprotein;Zinc;Zinc-finger			RNA-binding	11	11	11	38.6	38.6	38.6	27.471	0	81.348	5106700000	63		1.0598	0.154439	0.508512	1.45722
Q8CH18;Q8CH18-3;Q8CH18-2	Q8CH18;Q8CH18-3	Cell division cycle and apoptosis regulator protein 1	Ccar1	20.1248	19.5052	20.5959	21.278	19.5089	20.5273	19.5552	19.8805	apoptotic process [GO:0006915];cell cycle [GO:0007049];positive regulation of apoptotic process [GO:0043065];positive regulation of cell migration [GO:0030335];positive regulation of cell proliferation [GO:0008284];regulation of transcription, DNA-templated [GO:0006355];transcription, DNA-templated [GO:0006351]	nuclear envelope lumen [GO:0005641];perinuclear region of cytoplasm [GO:0048471]	core promoter binding [GO:0001047];ligand-dependent nuclear receptor transcription coactivator activity [GO:0030374];transcription coactivator activity [GO:0003713];transcription corepressor activity [GO:0003714]		Activator;Alternative splicing;Apoptosis;Cell cycle;Coiled coil;Complete proteome;Cytoplasm;Isopeptide bond;Phosphoprotein;Reference proteome;Repressor;Transcription;Transcription regulation;Ubl conjugation			RNA-binding	9	9	9	8.4	8.4	8.4	132.06	0	11.617	858240000	39		0.53128	0.32231	0.507979	0.937113
Q9CZX8;D3YUT3;D3Z5R8;D3Z722;D3YUG3;S4R223	Q9CZX8;D3YUT3;D3Z5R8;D3Z722;D3YUG3	40S ribosomal protein S19	Rps19	28.4225	28.3734	28.0619	28.309	28.1653	27.8555	27.666	27.45	antimicrobial humoral immune response mediated by antimicrobial peptide [GO:0061844];defense response to Gram-negative bacterium [GO:0050829];erythrocyte differentiation [GO:0030218];killing of cells of other organism [GO:0031640];maturation of SSU-rRNA [GO:0030490];maturation of SSU-rRNA from tricistronic rRNA transcript (SSU-rRNA, 5.8S rRNA, LSU-rRNA) [GO:0000462];monocyte chemotaxis [GO:000254…	cytoplasm [GO:0005737];cytosol [GO:0005829];cytosolic small ribosomal subunit [GO:0022627];extracellular matrix [GO:0031012];nucleolus [GO:0005730];nucleoplasm [GO:0005654];ribosome [GO:0005840];ribosome [GO:0005840]	fibroblast growth factor binding [GO:0017134];protein homodimerization activity [GO:0042803];protein kinase binding [GO:0019901];structural constituent of ribosome [GO:0003735];structural constituent of ribosome [GO:0003735]	Ribosome	Acetylation;Complete proteome;Methylation;Proteomics identification;Reference proteome;Ribonucleoprotein;Ribosomal protein	Eukaryotic ribosomal protein eS19 family			11	11	11	56.6	56.6	56.6	16.085	0	39.242	28734000000	119		1.59694	0.077777	0.507491	1.86939
Q8JZM0	Q8JZM0	Dimethyladenosine transferase 1, mitochondrial	Tfb1m	29.8128	29.593	29.6822	30.135	29.3458	29.3864	29.2884	29.1764	regulation of transcription, DNA-templated [GO:0006355];transcription, DNA-templated [GO:0006351]	mitochondrial nucleoid [GO:0042645];mitochondrion [GO:0005739]	DNA binding [GO:0003677];RNA binding [GO:0003723];rRNA (adenine-N6,N6-)-dimethyltransferase activity [GO:0000179]		3D-structure;Complete proteome;DNA-binding;Methyltransferase;Mitochondrion;Reference proteome;RNA-binding;rRNA processing;S-adenosyl-L-methionine;Transcription;Transcription regulation;Transferase;Transit peptide	Class I-like SAM-binding methyltransferase superfamily, rRNA adenine N(6)-methyltransferase family, KsgA subfamily			30	30	30	81.2	81.2	81.2	38.961	0	171.78	88777000000	269	+	2.13964	0.0440725	0.5065	2.22995
Q9CU62;S4R179	Q9CU62	Structural maintenance of chromosomes protein 1A	Smc1a	21.8926	21.7686	22.6896	19.7603	22.6823	21.0371	20.0772	20.2887	cell division [GO:0051301];DNA repair [GO:0006281];meiotic cell cycle [GO:0051321];mitotic sister chromatid cohesion [GO:0007064];negative regulation of DNA endoreduplication [GO:0032876];regulation of mitotic spindle assembly [GO:1901673];response to DNA damage checkpoint signaling [GO:0072423];response to radiation [GO:0009314];sister chromatid cohesion [GO:0007062];stem cell population mainten…	cohesin complex [GO:0008278];cytosol [GO:0005829];kinetochore [GO:0000776];meiotic cohesin complex [GO:0030893];mitotic spindle pole [GO:0097431];nuclear matrix [GO:0016363];nucleoplasm [GO:0005654];nucleus [GO:0005634]	ATP binding [GO:0005524];chromatin binding [GO:0003682];mediator complex binding [GO:0036033];protein heterodimerization activity [GO:0046982];protein-containing complex binding [GO:0044877]	Cell cycle;Cell cycle - yeast;Meiosis - yeast;Oocyte meiosis	3D-structure;Acetylation;ATP-binding;Cell cycle;Cell division;Centromere;Chromosome;Coiled coil;Complete proteome;DNA damage;DNA repair;Meiosis;Mitosis;Nucleotide-binding;Nucleus;Phosphoprotein;Proteomics identification;Reference proteome	SMC family, SMC1 subfamily	Q61687;Q6A078;Q9Z2D6		24	24	24	20.8	20.8	20.8	143.23	0	44.262	1341100000	102		0.238882	0.571736	0.506454	0.528178
Q9CQE6;A0A1W2P7K2;A0A1W2P7E1	Q9CQE6;A0A1W2P7K2;A0A1W2P7E1	Histone chaperone ASF1A	Asf1a	26.1758	26.5872	26.8775	26.68	26.4655	26.0886	25.9361	25.8166	chromatin assembly or disassembly [GO:0006333];DNA repair [GO:0006281];DNA replication-dependent nucleosome assembly [GO:0006335];DNA replication-independent nucleosome assembly [GO:0006336];muscle cell differentiation [GO:0042692];nucleosome assembly [GO:0006334];osteoblast differentiation [GO:0001649];regulation of transcription, DNA-templated [GO:0006355];transcription, DNA-templated [GO:00063…	nuclear chromatin [GO:0000790];nucleoplasm [GO:0005654];nucleus [GO:0005634];nucleus [GO:0005634];protein-containing complex [GO:0032991]	chromatin binding [GO:0003682];histone binding [GO:0042393]		Chaperone;Chromatin regulator;Complete proteome;Nucleus;Phosphoprotein;Proteomics identification;Reference proteome;Transcription;Transcription regulation	ASF1 family			6	6	5	48	48	44.1	22.942	0	213.32	8551800000	59		1.31142	0.112074	0.503403	1.65452
P63276	P63276	40S ribosomal protein S17	Rps17	28.0073	28.293	28.0798	28.0725	27.534	27.7628	27.5753	27.5756	erythrocyte homeostasis [GO:0034101];ribosomal small subunit assembly [GO:0000028];ribosomal small subunit biogenesis [GO:0042274];rRNA processing [GO:0006364];translation [GO:0006412]	cytosolic small ribosomal subunit [GO:0022627];extracellular matrix [GO:0031012]	structural constituent of ribosome [GO:0003735]	Ribosome	Complete proteome;Isopeptide bond;Phosphoprotein;Reference proteome;Ribonucleoprotein;Ribosomal protein;Ubl conjugation	Eukaryotic ribosomal protein eS17 family			8	8	8	63	63	63	15.524	0	182.28	33322000000	134	+	3.10033	0.0190505	0.50127	2.77694
Q8BP92;D6RHL9	Q8BP92	Reticulocalbin-2	Rcn2	23.9763	24.2615	23.8946	24.8585	23.8567	23.667	23.789	23.6738		endoplasmic reticulum [GO:0005783];endoplasmic reticulum lumen [GO:0005788];nucleolus [GO:0005730]	calcium ion binding [GO:0005509]		Calcium;Complete proteome;Endoplasmic reticulum;Metal-binding;Phosphoprotein;Proteomics identification;Reference proteome;Repeat;Signal	CREC family	Q7TNL3-1		8	8	8	39.1	39.1	39.1	37.27	0	29.553	1443300000	24		1.18191	0.128639	0.501078	1.55097
D3Z383;Q07646-2;Q07646	D3Z383;Q07646-2;Q07646	Mesoderm-specific transcript protein	Mest	25.4786	24.523	25.1281	25.5789	24.9164	24.2743	24.6756	24.8471	regulation of lipid storage [GO:0010883];response to retinoic acid [GO:0032526]	endoplasmic reticulum [GO:0005783];endoplasmic reticulum membrane [GO:0005789];integral component of membrane [GO:0016021];integral component of membrane [GO:0016021]	catalytic activity [GO:0003824];hydrolase activity [GO:0016787]		Alternative splicing;Complete proteome;Endoplasmic reticulum;Glycoprotein;Hydrolase;Membrane;Proteomics identification;Reference proteome;Transmembrane;Transmembrane helix	AB hydrolase superfamily			5	5	5	22.8	22.8	22.8	39.502	0	80.264	3681300000	29		0.908265	0.188706	0.498811	1.31771
Q9ER73	Q9ER73	Elongator complex protein 4	Elp4	20.6109	20.1404	20.8288	20.548	20.8929	19.9211	20.1693	19.1564	histone H3 acetylation [GO:0043966];histone H4 acetylation [GO:0043967];regulation of transcription by RNA polymerase II [GO:0006357];transcription elongation from RNA polymerase II promoter [GO:0006368];tRNA wobble uridine modification [GO:0002098]	cytoplasm [GO:0005737];Elongator holoenzyme complex [GO:0033588];histone acetyltransferase complex [GO:0000123];nucleoplasm [GO:0005654];transcription elongation factor complex [GO:0008023]	phosphorylase kinase regulator activity [GO:0008607];RNA polymerase II core binding [GO:0000993]		Complete proteome;Cytoplasm;Nucleus;Reference proteome;Transcription;Transcription regulation	ELP4 family			2	2	2	7.3	7.3	7.3	46.325	0	4.9472	35314000	7		0.610642	0.284396	0.49711	1.02311
Q8BQS4;E9Q4R1	Q8BQS4;E9Q4R1	Protein FAM102B	Fam102b	23.6957	23.8845	23.9519	23.5144	23.1543	23.1784	23.2933	23.4327					Complete proteome;Phosphoprotein;Proteomics identification;Reference proteome	FAM102 family			6	6	6	28.6	28.6	28.6	36.513	0	23.687	1137200000	19	+	2.26044	0.0398229	0.49693	2.28547
Q6PGG6;S4R2Q1;A2ALP3	Q6PGG6	Guanine nucleotide-binding protein-like 3-like protein	Gnl3l	27.9855	27.6416	27.873	27.5543	26.9466	27.2852	27.4591	27.3763	negative regulation of protein binding [GO:0032091];negative regulation of protein sumoylation [GO:0033234];negative regulation of protein ubiquitination [GO:0031397];negative regulation of telomere maintenance via telomerase [GO:0032211];positive regulation of protein homodimerization activity [GO:0090073];positive regulation of protein localization to chromosome, telomeric region [GO:1904816];r…	cytosol [GO:0005829];nucleolus [GO:0005730];nucleus [GO:0005634];telomerase holoenzyme complex [GO:0005697]	GTP binding [GO:0005525];GTPase activity [GO:0003924]	Ribosome biogenesis in eukaryotes	Coiled coil;Complete proteome;GTP-binding;Nucleotide-binding;Nucleus;Proteomics identification;Reference proteome;Ribosome biogenesis	TRAFAC class YlqF/YawG GTPase family			26	26	26	50.1	50.1	50.1	65.194	0	123.75	18925000000	201		1.78554	0.0643696	0.496768	1.98322
O08709;Q6GT24;D3Z0Y2;Q8BG37;A0A0A6YXQ7	O08709;Q6GT24;D3Z0Y2	Peroxiredoxin-6	Prdx6	24.0289	21.2604	22.4994	22.9858	23.6536	21.4956	21.5827	22.0638	bleb assembly [GO:0032060];cell redox homeostasis [GO:0045454];cell redox homeostasis [GO:0045454];cellular oxidant detoxification [GO:0098869];glycerophospholipid catabolic process [GO:0046475];positive regulation of mRNA splicing, via spliceosome [GO:0048026];response to oxidative stress [GO:0006979];response to reactive oxygen species [GO:0000302]	cell [GO:0005623];cytoplasm [GO:0005737];cytosol [GO:0005829];lysosome [GO:0005764];mitochondrion [GO:0005739];mitochondrion [GO:0005739];nucleus [GO:0005634];perinuclear region of cytoplasm [GO:0048471]	cadherin binding [GO:0045296];calcium-independent phospholipase A2 activity [GO:0047499];glutathione peroxidase activity [GO:0004602];peroxidase activity [GO:0004601];peroxiredoxin activity [GO:0051920];peroxiredoxin activity [GO:0051920];phospholipase A2 activity (consuming 1,2-dipalmitoylphosphatidylcholine) [GO:0102567];phospholipase A2 activity consuming 1,2-dioleoylphosphatidylethanolamine) …	Methane metabolism;Phenylalanine metabolism;Phenylpropanoid biosynthesis	Acetylation;Antioxidant;Complete proteome;Cytoplasm;Direct protein sequencing;Hydrolase;Lipid degradation;Lipid metabolism;Lysosome;Multifunctional enzyme;Oxidoreductase;Peroxidase;Phosphoprotein;Proteomics identification;Redox-active center;Reference proteome	Peroxiredoxin family, Prx6 subfamily	O70145;P19157		7	7	7	31.7	31.7	31.7	24.87	0	26.728	786240000	18		0.267387	0.5374	0.494705	0.573857
P10852;P10852-2;A0A0U1RP98;A0A0U1RPL8;A0A0U1RPK4;A0A0U1RPG5;A0A0U1RP32	P10852;P10852-2;A0A0U1RP98	4F2 cell-surface antigen heavy chain	Slc3a2	24.7653	23.6984	24.0008	24.8356	24.6926	23.6243	23.4828	23.5242	carbohydrate metabolic process [GO:0005975];L-leucine import across plasma membrane [GO:1903801];response to exogenous dsRNA [GO:0043330];tryptophan transport [GO:0015827]	apical plasma membrane [GO:0016324];cell surface [GO:0009986];cytosol [GO:0005829];integral component of membrane [GO:0016021];integral component of membrane [GO:0016021];melanosome [GO:0042470];nucleus [GO:0005634];plasma membrane [GO:0005886]	cadherin binding [GO:0045296];catalytic activity [GO:0003824];catalytic activity [GO:0003824];double-stranded RNA binding [GO:0003725];neutral amino acid transmembrane transporter activity [GO:0015175]	Protein digestion and absorption	Alternative splicing;Amino-acid transport;Cell membrane;Complete proteome;Direct protein sequencing;Disulfide bond;Glycoprotein;Isopeptide bond;Membrane;Phosphoprotein;Proteomics identification;Reference proteome;Signal-anchor;Transmembrane;Transmembrane helix;Transport;Ubl conjugation	SLC3A transporter family			10	10	10	21.1	21.1	21.1	58.336	0	30.371	2122200000	67		0.574131	0.302213	0.494017	0.981367
F8VPK0;A0A286YCU6;A0A286YDT1;A0A286YD75	F8VPK0		Ttc37	19.9161	19.5768	23.7724	19.0973	20.4962	20.1884	19.627	20.0767		cytoplasm [GO:0005737];cytosol [GO:0005829];nucleoplasm [GO:0005654];nucleus [GO:0005634];Ski complex [GO:0055087];transcriptionally active chromatin [GO:0035327]		RNA degradation	Coiled coil;Complete proteome;Proteomics identification;Reference proteome;TPR repeat				27	27	27	18.5	18.5	18.5	173.94	0	86.763	6108500000	149		0.176371	0.652724	0.493597	0.415207
Q9JJD0	Q9JJD0	THAP domain-containing protein 11	Thap11	27.1965	27.1704	27.1913	26.5888	26.5904	26.6171	26.5766	26.3895	negative regulation of transcription by RNA polymerase II [GO:0000122];transcription, DNA-templated [GO:0006351]	cytoplasm [GO:0005737];intercellular bridge [GO:0045171];nucleoplasm [GO:0005654]	DNA binding [GO:0003677];RNA polymerase II proximal promoter sequence-specific DNA binding [GO:0000978];transcriptional repressor activity, RNA polymerase II proximal promoter sequence-specific DNA binding [GO:0001078];zinc ion binding [GO:0008270]		Coiled coil;Complete proteome;Cytoplasm;DNA-binding;Metal-binding;Nucleus;Reference proteome;Repressor;Transcription;Transcription regulation;Zinc;Zinc-finger	THAP11 family			12	12	12	25.6	25.6	25.6	33.275	0	50.434	12018000000	118		1.68558	0.0729856	0.493383	1.91074
Q9D0F4;Q5SZT7	Q9D0F4	NF-kappa-B-activating protein	Nkap	24.5483	24.5385	24.9864	24.1633	23.7918	24.1514	24.4736	23.8475	cell differentiation [GO:0030154];granulocyte differentiation [GO:0030851];hematopoietic stem cell proliferation [GO:0071425];hemopoiesis [GO:0030097];negative regulation of transcription by RNA polymerase II [GO:0000122];negative regulation of transcription, DNA-templated [GO:0045892];Notch signaling pathway [GO:0007219];positive regulation of alpha-beta T cell differentiation [GO:0046638];posit…	cytosol [GO:0005829];nucleoplasm [GO:0005654];nucleus [GO:0005634]	chromatin binding [GO:0003682];chromatin DNA binding [GO:0031490]		Acetylation;Complete proteome;Differentiation;Isopeptide bond;Notch signaling pathway;Nucleus;Phosphoprotein;Reference proteome;Repressor;Spermatogenesis;Transcription;Transcription regulation;Ubl conjugation	NKAP family			11	11	11	36.4	36.4	36.4	47.227	0	85.263	3287300000	64		1.11928	0.144648	0.493075	1.49309
Q3URQ0;F6ZZ61	Q3URQ0;F6ZZ61	Testis-expressed sequence 10 protein	Tex10	24.4542	24.1397	24.2872	24.037	23.8409	23.6283	23.8155	23.6612		cytoplasm [GO:0005737];MLL1 complex [GO:0071339];nucleolus [GO:0005730];Rix1 complex [GO:0097344]			Complete proteome;Cytoplasm;Nucleus;Phosphoprotein;Proteomics identification;Reference proteome	IPI1/TEX10 family			9	9	9	11	11	11	105.21	0	27.943	1652500000	34	+	2.46693	0.0342456	0.493045	2.39975
Q9CPR5;Q9CPR5-2;A0A0A6YVP4;F8WHN1	Q9CPR5;Q9CPR5-2;A0A0A6YVP4	39S ribosomal protein L15, mitochondrial	Mrpl15	27.1713	26.9488	26.8968	27.0013	26.6089	26.5985	26.4692	26.3701	cellular response to leukemia inhibitory factor [GO:1990830];mitochondrial genome maintenance [GO:0000002];translation [GO:0006412]	large ribosomal subunit [GO:0015934];mitochondrial large ribosomal subunit [GO:0005762];mitochondrion [GO:0005739];mitochondrion [GO:0005739]	structural constituent of ribosome [GO:0003735]		Alternative splicing;Complete proteome;Mitochondrion;Proteomics identification;Reference proteome;Ribonucleoprotein;Ribosomal protein;Transit peptide	Universal ribosomal protein uL15 family			18	18	18	60.7	60.7	60.7	33.541	0	57.451	12077000000	117	+	3.00994	0.021483	0.49288	2.70288
P97379-2;P97379;A0A0J9YTQ8;A0A0J9YUY8	P97379-2;P97379	Ras GTPase-activating protein-binding protein 2	G3bp2	29.7909	30.0353	29.8843	29.2957	29.2819	29.178	29.2316	29.3436	mRNA transport [GO:0051028];small GTPase mediated signal transduction [GO:0007264];stress granule assembly [GO:0034063];stress granule assembly [GO:0034063]	cytosol [GO:0005829];intracellular ribonucleoprotein complex [GO:0030529]	mRNA binding [GO:0003729]		Alternative splicing;Complete proteome;Isopeptide bond;Methylation;mRNA transport;Phosphoprotein;Proteomics identification;Reference proteome;RNA-binding;Transport;Ubl conjugation			RNA-binding	26	26	24	60.1	60.1	57.5	50.784	0	322.61	82485000000	309		1.62298	0.0781874	0.492742	1.867
Q640N1;Q640N1-2	Q640N1;Q640N1-2	Adipocyte enhancer-binding protein 1	Aebp1	22.3048	22.4609	22.3512	21.0322	20.3862	21.8443	21.8682	22.0872	negative regulation of transcription by RNA polymerase II [GO:0000122];peptide metabolic process [GO:0006518];protein processing [GO:0016485];regulation of transcription, DNA-templated [GO:0006355];transcription, DNA-templated [GO:0006351]	cytoplasm [GO:0005737];extracellular matrix [GO:0031012];extracellular region [GO:0005576];extracellular space [GO:0005615];nucleus [GO:0005634]	calmodulin binding [GO:0005516];carboxypeptidase activity [GO:0004180];metallocarboxypeptidase activity [GO:0004181];RNA polymerase II regulatory region sequence-specific DNA binding [GO:0000977];serine-type carboxypeptidase activity [GO:0004185];transcription corepressor activity [GO:0003714];transcriptional repressor activity, RNA polymerase II transcription regulatory region sequence-specific …		Alternative splicing;Calmodulin-binding;Complete proteome;Cytoplasm;DNA-binding;Glycoprotein;Nucleus;Reference proteome;Repressor;Secreted;Signal;Transcription;Transcription regulation	Peptidase M14 family			5	5	5	5.2	5.2	5.2	128.36	0	11.614	402030000	11		0.422606	0.395446	0.49082	0.797257
Q80U70;E9PW15	Q80U70;E9PW15	Polycomb protein Suz12	Suz12	26.7944	26.7604	26.8203	26.4634	26.0957	26.0052	26.6695	26.1051	histone methylation [GO:0016571];histone ubiquitination [GO:0016574];negative regulation of cell differentiation [GO:0045596];negative regulation of transcription by RNA polymerase II [GO:0000122];positive regulation of cell proliferation [GO:0008284];transcription, DNA-templated [GO:0006351]	ESC/E(Z) complex [GO:0035098];nuclear body [GO:0016604];nucleolus [GO:0005730];nucleoplasm [GO:0005654];nucleus [GO:0005634];protein-DNA complex [GO:0032993];RSC-type complex [GO:0016586];sex chromatin [GO:0001739]	chromatin binding [GO:0003682];chromatin DNA binding [GO:0031490];histone methyltransferase activity (H3-K27 specific) [GO:0046976];histone methyltransferase activity [GO:0042054];metal ion binding [GO:0046872];methylated histone binding [GO:0035064];promoter-specific chromatin binding [GO:1990841];RNA binding [GO:0003723];RNA polymerase II proximal promoter sequence-specific DNA binding [GO:0000…		Chromatin regulator;Chromosome;Coiled coil;Complete proteome;Isopeptide bond;Metal-binding;Nucleus;Phosphoprotein;Proteomics identification;Reference proteome;Repressor;Transcription;Transcription regulation;Ubl conjugation;Zinc;Zinc-finger	VEFS (VRN2-EMF2-FIS2-SU(Z)12) family	Q3UXZ9;Q61188;Q62315;Q6AXH7;Q7TNS8		23	23	23	50.3	50.3	50.3	83.025	0	323.31	10006000000	152		1.52645	0.08754	0.490728	1.79698
Q9CX11;G3XA22;G3X989	Q9CX11;G3XA22	rRNA-processing protein UTP23 homolog	Utp23	27.0859	26.4382	27.0432	27.2516	27.2076	26.0511	26.3176	26.2818	endonucleolytic cleavage in 5'-ETS of tricistronic rRNA transcript (SSU-rRNA, 5.8S rRNA, LSU-rRNA) [GO:0000480]	nucleolus [GO:0005730];small-subunit processome [GO:0032040];small-subunit processome [GO:0032040]	mRNA 3'-UTR binding [GO:0003730];mRNA 5'-UTR binding [GO:0048027];small ribosomal subunit rRNA binding [GO:0070181]		Complete proteome;Isopeptide bond;Nucleus;Phosphoprotein;Proteomics identification;Reference proteome;Ribosome biogenesis;rRNA processing;Ubl conjugation	UTP23/FCF1 family, UTP23 subfamily			9	9	9	45.8	45.8	45.8	28.38	0	169.58	13640000000	68		0.780888	0.224985	0.490223	1.1938
Q924C1;Q924C1-2;Q924C1-3	Q924C1;Q924C1-2	Exportin-5	Xpo5	20.6802	20.1766	19.5255	19.7659	19.7839	18.1167	19.6939	20.5969	positive regulation of RNA interference [GO:1900370];pre-miRNA export from nucleus [GO:0035281];protein export from nucleus [GO:0006611];regulation of protein export from nucleus [GO:0046825];RNA export from nucleus [GO:0006405]	cytoplasm [GO:0005737];cytosol [GO:0005829];micro-ribonucleoprotein complex [GO:0035068];nuclear RNA export factor complex [GO:0042272];nucleoplasm [GO:0005654];nucleus [GO:0005634];RNA nuclear export complex [GO:0042565]	mRNA binding [GO:0003729];nuclear export signal receptor activity [GO:0005049];pre-miRNA binding [GO:0070883];protein transporter activity [GO:0008565];Ran GTPase binding [GO:0008536];tRNA binding [GO:0000049]	RNA transport	Acetylation;Alternative splicing;Complete proteome;Cytoplasm;Nucleus;Protein transport;Reference proteome;RNA-binding;RNA-mediated gene silencing;Transport;tRNA-binding	Exportin family			3	3	3	2.5	2.5	2.5	136.97	0	4.1335	89926000	14		0.367508	0.439263	0.48916	0.722613
Q6ZQ58;Z4YJT3;Q9D423;Q6ZQ58-2	Q6ZQ58;Z4YJT3	La-related protein 1	Larp1	25.4115	25.6883	25.6114	25.3105	25.1012	25.0053	24.8836	25.0802	cell proliferation [GO:0008283];cellular response to rapamycin [GO:0072752];mRNA stabilization [GO:0048255];negative regulation of translation [GO:0017148];positive regulation of macroautophagy [GO:0016239];positive regulation of viral genome replication [GO:0045070];response to amino acid starvation [GO:1990928];TOR signaling [GO:0031929];TORC1 signaling [GO:0038202];translational initiation [GO…	cytoplasm [GO:0005737];cytoplasmic stress granule [GO:0010494];polysome [GO:0005844];TORC1 complex [GO:0031931]	cadherin binding [GO:0045296];eukaryotic initiation factor 4E binding [GO:0008190];mRNA 3'-UTR binding [GO:0003730];mRNA 5'-UTR binding [GO:0048027];RNA binding [GO:0003723];RNA cap binding [GO:0000339];translation activator activity [GO:0008494];translation initiation factor binding [GO:0031369]		Acetylation;Alternative splicing;Complete proteome;Cytoplasm;Isopeptide bond;Methylation;Phosphoprotein;Proteomics identification;Reference proteome;Repressor;RNA-binding;Translation regulation;Ubl conjugation	LARP family		RNA-binding	25	25	25	34	34	34	121.12	0	73.541	6999900000	132	+	2.55278	0.0325294	0.48781	2.43649
Q91ZS8-2;Q91ZS8-3;Q91ZS8-5	Q91ZS8-2;Q91ZS8-3;Q91ZS8-5	Double-stranded RNA-specific editase 1	Adarb1	28.5818	28.3026	28.7594	28.8741	28.3337	27.8827	28.3554	28.0035	adenosine to inosine editing [GO:0006382];facial nerve morphogenesis [GO:0021610];hypoglossal nerve morphogenesis [GO:0021618];innervation [GO:0060384];motor behavior [GO:0061744];motor neuron apoptotic process [GO:0097049];mRNA processing [GO:0006397];multicellular organism growth [GO:0035264];muscle tissue morphogenesis [GO:0060415];negative regulation of cell migration [GO:0030336];negative re…	cytosol [GO:0005829];nucleolus [GO:0005730];nucleoplasm [GO:0005654];nucleus [GO:0005634]	double-stranded RNA adenosine deaminase activity [GO:0003726];double-stranded RNA binding [GO:0003725];metal ion binding [GO:0046872];RNA binding [GO:0003723]		3D-structure;Alternative splicing;Complete proteome;Hydrolase;Metal-binding;mRNA processing;Nucleus;Phosphoprotein;Reference proteome;Repeat;RNA-binding;Zinc				28	28	1	46.2	46.2	2.9	76.931	0	302.28	39775000000	247		1.52089	0.0895637	0.485623	1.7862
Q9CWJ9	Q9CWJ9	Bifunctional purine biosynthesis protein PURH;Phosphoribosylaminoimidazolecarboxamide formyltransferase;IMP cyclohydrolase	Atic	21.9466	19.7699	21.1838	21.3155	22.5684	19.5038	19.1974	21.0047	animal organ regeneration [GO:0031100];brainstem development [GO:0003360];cerebellum development [GO:0021549];cerebral cortex development [GO:0021987];'de novo' IMP biosynthetic process [GO:0006189];dihydrofolate metabolic process [GO:0046452];nucleoside metabolic process [GO:0009116];response to inorganic substance [GO:0010035];tetrahydrofolate biosynthetic process [GO:0046654]	cytosol [GO:0005829];mitochondrion [GO:0005739];plasma membrane [GO:0005886]	cadherin binding [GO:0045296];IMP cyclohydrolase activity [GO:0003937];phosphoribosylaminoimidazolecarboxamide formyltransferase activity [GO:0004643];protein homodimerization activity [GO:0042803]	One carbon pool by folate;Purine metabolism	Acetylation;Complete proteome;Direct protein sequencing;Hydrolase;Multifunctional enzyme;Purine biosynthesis;Reference proteome;Transferase	PurH family			7	7	7	15.7	15.7	15.7	64.217	0	13.231	276180000	11		0.215147	0.601203	0.485397	0.485077
Q9CX86	Q9CX86	Heterogeneous nuclear ribonucleoprotein A0	Hnrnpa0	30.9584	31.2339	30.5026	30.7744	30.4644	30.4333	30.1017	30.5316	3'-UTR-mediated mRNA stabilization [GO:0070935];inflammatory response [GO:0006954];response to lipopolysaccharide [GO:0032496]	intracellular ribonucleoprotein complex [GO:0030529];nucleoplasm [GO:0005654]	AU-rich element binding [GO:0017091];protein kinase binding [GO:0019901]		Acetylation;Complete proteome;Isopeptide bond;Methylation;Nucleus;Phosphoprotein;Reference proteome;Repeat;Ribonucleoprotein;RNA-binding;Ubl conjugation			RNA-binding	15	15	15	54.4	54.4	54.4	30.53	0	323.31	161000000000	250		1.43252	0.0981519	0.48454	1.72217
Q9CZU4	Q9CZU4	GTPase Era, mitochondrial	Eral1	22.3705	22.8529	22.4286	23.0757	21.7916	22.3823	22.1122	22.5252	ribosomal small subunit assembly [GO:0000028]	cytosol [GO:0005829];mitochondrial inner membrane [GO:0005743];mitochondrial matrix [GO:0005759];mitochondrion [GO:0005739]	GTP binding [GO:0005525];ribosomal small subunit binding [GO:0043024];rRNA binding [GO:0019843]		Complete proteome;GTP-binding;Membrane;Mitochondrion;Mitochondrion inner membrane;Nucleotide-binding;Phosphoprotein;Reference proteome;Ribosome biogenesis;RNA-binding;rRNA-binding;Transit peptide	TRAFAC class TrmE-Era-EngA-EngB-Septin-like GTPase superfamily, Era GTPase family			6	6	6	19	19	19	48.186	0	14.638	625260000	38		1.06096	0.160758	0.47906	1.43294
Q8CIL4	Q8CIL4	Uncharacterized protein C1orf131 homolog		21.6337	22.0093	21.9179	21.0963	21.9295	20.1832	21.4241	21.2066		chromosome [GO:0005694]			Acetylation;Chromosome;Complete proteome;Phosphoprotein;Reference proteome				2	2	2	9.3	9.3	9.3	31.344	0	5.6428	322580000	13		0.524866	0.331106	0.478452	0.919137
Q6QI06;Q6QI06-2	Q6QI06;Q6QI06-2	Rapamycin-insensitive companion of mTOR	Rictor	21.2071	20.2432	19.9447	20.8904	20.6055	18.6049	21.1263	20.0457	actin cytoskeleton reorganization [GO:0031532];embryo development ending in birth or egg hatching [GO:0009792];establishment or maintenance of actin cytoskeleton polarity [GO:0030950];peptidyl-serine phosphorylation [GO:0018105];positive regulation of actin filament polymerization [GO:0030838];positive regulation of endothelial cell proliferation [GO:0001938];positive regulation of peptidyl-tyros…	TORC2 complex [GO:0031932]	enzyme activator activity [GO:0008047];protein kinase binding [GO:0019901];ribosome binding [GO:0043022]	mTOR signaling pathway	Alternative splicing;Complete proteome;Developmental protein;Phosphoprotein;Reference proteome	RICTOR family	Q9JLN9		4	4	4	2.2	2.2	2.2	191.57	0	3.5927	59559000	13		0.328619	0.476815	0.47577	0.664484
Q3UWW6;A0A0R4J1A6;Q3TPC3;A0A1W2P6G0	Q3UWW6;A0A0R4J1A6	GAS2-like protein 3	Gas2l3	25.5412	25.3733	26.5708	25.3945	24.9436	25.4533	25.3408	25.249	actin cytoskeleton organization [GO:0030036];microtubule cytoskeleton organization [GO:0000226]	actin cytoskeleton [GO:0015629];cytoplasm [GO:0005737];cytoskeleton [GO:0005856];microtubule [GO:0005874];microtubule cytoskeleton [GO:0015630]	actin binding [GO:0003779];microtubule binding [GO:0008017]		Actin-binding;Complete proteome;Cytoplasm;Cytoskeleton;Microtubule;Phosphoprotein;Proteomics identification;Reference proteome	GAS2 family			18	18	18	33.4	33.4	33.4	74.234	0	91.847	5206700000	87		0.761447	0.235505	0.473268	1.16499
O55028;A0A0U1RNL7;A0A0U1RPT4;D3Z7R0;A0A0U1RQ97;A0A0U1RQ50	O55028;A0A0U1RNL7;A0A0U1RPT4;D3Z7R0;A0A0U1RQ97	[3-methyl-2-oxobutanoate dehydrogenase [lipoamide]] kinase, mitochondrial	Bckdk	21.421	21.0826	18.6682	20.8705	20.9544	19.2247	19.3708	20.6045	branched-chain amino acid catabolic process [GO:0009083];phosphorylation [GO:0016310]	mitochondrial alpha-ketoglutarate dehydrogenase complex [GO:0005947];mitochondrion [GO:0005739];mitochondrion [GO:0005739]	[3-methyl-2-oxobutanoate dehydrogenase (acetyl-transferring)] kinase activity [GO:0047323];ATP binding [GO:0005524];protein kinase activity [GO:0004672];protein kinase activity [GO:0004672];protein serine/threonine kinase activity [GO:0004674]		Acetylation;ATP-binding;Complete proteome;Kinase;Mitochondrion;Nucleotide-binding;Phosphoprotein;Proteomics identification;Reference proteome;Transferase;Transit peptide	PDK/BCKDK protein kinase family			11	11	11	29.1	29.1	29.1	46.587	0	47.093	3754100000	88		0.253446	0.556901	0.471947	0.548208
P18572;J3QP71;K3W4Q8;P18572-2	P18572;J3QP71;K3W4Q8;P18572-2	Basigin	Bsg	22.4942	20.1165	19.1726	20.6312	21.6408	19.5211	19.8309	19.544	decidualization [GO:0046697];embryo implantation [GO:0007566];odontogenesis of dentin-containing tooth [GO:0042475];protein localization to plasma membrane [GO:0072659];response to cAMP [GO:0051591];response to mercury ion [GO:0046689];response to peptide hormone [GO:0043434]	acrosomal membrane [GO:0002080];integral component of membrane [GO:0016021];integral component of plasma membrane [GO:0005887];intracellular membrane-bounded organelle [GO:0043231];melanosome [GO:0042470];membrane raft [GO:0045121];mitochondrion [GO:0005739];plasma membrane [GO:0005886];sarcolemma [GO:0042383]	cadherin binding [GO:0045296];mannose binding [GO:0005537]		Alternative splicing;Cell membrane;Complete proteome;Direct protein sequencing;Disulfide bond;Glycoprotein;Immunoglobulin domain;Lectin;Mannose-binding;Membrane;Phosphoprotein;Proteomics identification;Reference proteome;Signal;Transmembrane;Transmembrane helix				3	3	3	8.2	8.2	8.2	42.444	0	6.157	427900000	23		0.217341	0.599712	0.46942	0.487243
Q7TMF2;A0A0R4J0C8;A0A1B0GSW4;A0A1B0GRC5	Q7TMF2;A0A0R4J0C8	3-5 exoribonuclease 1	Eri1	29.0839	29.0631	28.8657	28.6995	28.1741	28.5103	28.5229	28.6297	DNA metabolic process [GO:0006259];gene silencing by RNA [GO:0031047];rRNA 3'-end processing [GO:0031125]	cytoplasm [GO:0005737];histone pre-mRNA 3'end processing complex [GO:0071204];nucleolus [GO:0005730];nucleus [GO:0005634]	3'-5' exonuclease activity [GO:0008408];histone pre-mRNA stem-loop binding [GO:0071207];metal ion binding [GO:0046872];nucleic acid binding [GO:0003676];nucleic acid binding [GO:0003676];ribosome binding [GO:0043022];rRNA binding [GO:0019843]		Complete proteome;Cytoplasm;Exonuclease;Hydrolase;Magnesium;Metal-binding;Nuclease;Nucleus;Phosphoprotein;Proteomics identification;Reference proteome;RNA-binding;RNA-mediated gene silencing;rRNA processing		Q8VC85;Q9EPU0		18	18	17	50.7	50.7	48.1	39.493	0	146.3	64094000000	372		1.89057	0.0634271	0.468835	2.00315
Q9DB77;A0A140LI98	Q9DB77	Cytochrome b-c1 complex subunit 2, mitochondrial	Uqcrc2	24.9425	24.153	24.1437	24.3413	24.7698	23.715	23.5918	23.6332	oxidation-reduction process [GO:0055114];protein processing involved in protein targeting to mitochondrion [GO:0006627]	mitochondrial inner membrane [GO:0005743];mitochondrial respiratory chain complex III [GO:0005750];mitochondrial respiratory chain complex III [GO:0005750];mitochondrial respiratory chain complex IV [GO:0005751];mitochondrion [GO:0005739];myelin sheath [GO:0043209];nucleoplasm [GO:0005654]	catalytic activity [GO:0003824];metal ion binding [GO:0046872];metalloendopeptidase activity [GO:0004222];zinc ion binding [GO:0008270]	Alzheimer's disease;Cardiac muscle contraction;Huntington's disease;Oxidative phosphorylation;Parkinson's disease	Acetylation;Complete proteome;Direct protein sequencing;Electron transport;Membrane;Mitochondrion;Mitochondrion inner membrane;Phosphoprotein;Proteomics identification;Reference proteome;Respiratory chain;Transit peptide;Transport	Peptidase M16 family, UQCRC2/QCR2 subfamily			8	8	8	28.3	28.3	28.3	48.234	0	52.246	2310500000	59		0.663847	0.267537	0.467645	1.06547
Q9CS00;A0A1W2P6J2	Q9CS00	Cactin	Cactin	24.721	25.1867	24.613	24.7253	24.5964	24.3882	24.0571	24.3456	cellular response to interleukin-1 [GO:0071347];cellular response to lipopolysaccharide [GO:0071222];cellular response to tumor necrosis factor [GO:0071356];innate immune response [GO:0045087];mRNA processing [GO:0006397];multicellular organism development [GO:0007275];negative regulation of interferon-beta production [GO:0032688];negative regulation of interleukin-8 production [GO:0032717];negat…	catalytic step 2 spliceosome [GO:0071013];cytosol [GO:0005829];nuclear speck [GO:0016607];nucleoplasm [GO:0005654];nucleus [GO:0005634]			Coiled coil;Complete proteome;Developmental protein;Immunity;Innate immunity;Isopeptide bond;mRNA processing;mRNA splicing;Nucleus;Phosphoprotein;Proteomics identification;Reference proteome;Spliceosome;Ubl conjugation	CACTIN family			14	14	14	23.1	23.1	23.1	90.66	0	90.407	2755100000	86		1.47521	0.0977923	0.464692	1.72593
O88939;D3Z4C3;O88939-2;D3YVF8	O88939;D3Z4C3;O88939-2;D3YVF8	Zinc finger and BTB domain-containing protein 7A	Zbtb7a	24.1241	24.417	23.8993	24.2075	23.3142	23.7865	23.5365	24.1544	cartilage development [GO:0051216];cell differentiation [GO:0030154];negative regulation of transcription by RNA polymerase II [GO:0000122];negative regulation of transcription, DNA-templated [GO:0045892];transcription, DNA-templated [GO:0006351]	nucleus [GO:0005634]	DNA binding [GO:0003677];histone acetyltransferase binding [GO:0035035];metal ion binding [GO:0046872];nucleic acid binding [GO:0003676];RNA polymerase II proximal promoter sequence-specific DNA binding [GO:0000978];transcriptional repressor activity, RNA polymerase II proximal promoter sequence-specific DNA binding [GO:0001078]		Alternative splicing;Complete proteome;Developmental protein;Differentiation;DNA-binding;Isopeptide bond;Metal-binding;Nucleus;Phosphoprotein;Proteomics identification;Reference proteome;Repeat;Repressor;Transcription;Transcription regulation;Ubl conjugation;Zinc;Zinc-finger		O09106		6	6	6	13.9	13.9	13.9	60.28	0	16.788	1739600000	34		1.16292	0.142184	0.464075	1.49912
P62849;P62849-2;P62849-3;A0A286YEB7	P62849;P62849-2;P62849-3;A0A286YEB7	40S ribosomal protein S24	Rps24	27.6596	27.7208	28.2208	27.1277	27.409	27.2394	27.2882	26.9365	erythrocyte homeostasis [GO:0034101];maturation of SSU-rRNA from tricistronic rRNA transcript (SSU-rRNA, 5.8S rRNA, LSU-rRNA) [GO:0000462];ribosomal small subunit biogenesis [GO:0042274];rRNA processing [GO:0006364];translation [GO:0006412];translation [GO:0006412]	cytosolic small ribosomal subunit [GO:0022627];ribosome [GO:0005840];small ribosomal subunit [GO:0015935]	structural constituent of ribosome [GO:0003735]	Ribosome	Acetylation;Alternative splicing;Complete proteome;Isopeptide bond;Phosphoprotein;Proteomics identification;Reference proteome;Ribonucleoprotein;Ribosomal protein;Ubl conjugation	Eukaryotic ribosomal protein eS24 family			4	4	4	34.6	34.6	34.6	15.423	0	28.213	24128000000	80		0.969917	0.183182	0.463952	1.34456
Q9Z2X1;Q9Z2X1-2;J3QM80;J3QMT0;J3QP45;J3QNH2;J3QMV8	Q9Z2X1;Q9Z2X1-2;J3QM80;J3QMT0	Heterogeneous nuclear ribonucleoprotein F;Heterogeneous nuclear ribonucleoprotein F, N-terminally processed	Hnrnpf	25.8623	25.9166	25.1751	25.1231	24.9288	24.7631	25.3491	25.1815	mRNA processing [GO:0006397];regulation of RNA splicing [GO:0043484];RNA splicing [GO:0008380]	catalytic step 2 spliceosome [GO:0071013];cytosol [GO:0005829];nucleoplasm [GO:0005654]	nucleic acid binding [GO:0003676];RNA binding [GO:0003723];single-stranded RNA binding [GO:0003727];TBP-class protein binding [GO:0017025]		3D-structure;Acetylation;Alternative splicing;Complete proteome;Isopeptide bond;mRNA processing;mRNA splicing;Nucleus;Phosphoprotein;Proteomics identification;Reference proteome;Repeat;Ribonucleoprotein;RNA-binding;Spliceosome;Ubl conjugation			RNA-binding	15	13	13	50.1	43.6	43.6	45.729	0	111.81	8291100000	104		0.943266	0.187494	0.463648	1.32183
Q8BFY7;Q5RIU1;Q8BFY7-2;Q5RIU2	Q8BFY7;Q5RIU1;Q8BFY7-2;Q5RIU2	Protein FAM64A	Fam64a	24.1585	23.9357	23.9854	23.397	23.417	23.5015	23.2967	23.4153	cell cycle [GO:0007049];cell division [GO:0051301]	nucleolus [GO:0005730];nucleus [GO:0005634]			Alternative splicing;Cell cycle;Cell division;Complete proteome;Mitosis;Nucleus;Phosphoprotein;Proteomics identification;Reference proteome;Repeat;Ubl conjugation				6	6	6	32.9	32.9	32.9	25.686	0	21.338	1603400000	29		1.45953	0.0996871	0.461521	1.71079
P48036;A0A0G2JGQ0	P48036	Annexin A5	Anxa5	22.1358	20.1254	20.7952	20.6331	22.0681	19.4651	20.0055	20.3047	blood coagulation [GO:0007596];negative regulation of coagulation [GO:0050819];negative regulation of coagulation [GO:0050819];response to organic substance [GO:0010033]	endothelial microparticle [GO:0072563];external side of plasma membrane [GO:0009897];intracellular [GO:0005622]	calcium ion binding [GO:0005509];calcium-dependent phospholipid binding [GO:0005544]		Acetylation;Annexin;Blood coagulation;Calcium;Calcium/phospholipid-binding;Complete proteome;Direct protein sequencing;Hemostasis;Isopeptide bond;Phosphoprotein;Proteomics identification;Reference proteome;Repeat;S-nitrosylation;Ubl conjugation	Annexin family	Q08460		4	4	4	16	16	16	35.752	0	7.6842	164670000	5		0.268729	0.540013	0.46151	0.571233
Q9JJ28	Q9JJ28	Protein flightless-1 homolog	Flii	19.7054	20.251	19.8868	19.5613	19.2218	20.0448	20.2341	18.0633	actin cytoskeleton organization [GO:0030036];actin filament severing [GO:0051014];multicellular organism development [GO:0007275];regulation of transcription, DNA-templated [GO:0006355];transcription, DNA-templated [GO:0006351]	brush border [GO:0005903];cytosol [GO:0005829];focal adhesion [GO:0005925];microtubule organizing center [GO:0005815];nucleoplasm [GO:0005654]	actin binding [GO:0003779];actin filament binding [GO:0051015]		Acetylation;Actin-binding;Activator;Cell junction;Complete proteome;Cytoplasm;Cytoskeleton;Developmental protein;Leucine-rich repeat;Nucleus;Phosphoprotein;Reference proteome;Repeat;Transcription;Transcription regulation		Q6PHZ2		2	2	2	1.7	1.7	1.7	144.8	0.0029693	2.5706	49993000	4		0.390481	0.424778	0.46014	0.746894
P17012;P23607	P17012;P23607	Zinc finger X-chromosomal protein;Zinc finger autosomal protein	Zfx;Zfa	22.5812	22.5595	22.9454	23.2243	22.7313	22.3156	22.2271	22.2214	fertilization [GO:0009566];germ cell development [GO:0007281];homeostasis of number of cells [GO:0048872];multicellular organism development [GO:0007275];multicellular organism growth [GO:0035264];oocyte development [GO:0048599];ovarian follicle development [GO:0001541];parental behavior [GO:0060746];post-embryonic development [GO:0009791];regulation of transcription, DNA-templated [GO:0006355];s…	nucleolus [GO:0005730];nucleoplasm [GO:0005654];nucleus [GO:0005634]	DNA binding [GO:0003677];metal ion binding [GO:0046872]		Activator;Complete proteome;DNA-binding;Metal-binding;Nucleus;Phosphoprotein;Reference proteome;Repeat;Transcription;Transcription regulation;Zinc;Zinc-finger	Krueppel C2H2-type zinc-finger protein family, ZFX/ZFY subfamily			3	3	3	4.8	4.8	4.8	90.025	0	6.4475	636880000	12		1.19557	0.137276	0.453744	1.51267
Q6DID5;D3Z468	Q6DID5	PWWP domain-containing protein MUM1	Mum1	24.5664	24.484	24.7861	24.7348	24.2541	24.1787	24.0683	24.2639	chromatin organization [GO:0006325];DNA repair [GO:0006281]	cytosol [GO:0005829];nucleus [GO:0005634];nucleus [GO:0005634]	nucleosome binding [GO:0031491]		Complete proteome;DNA damage;DNA repair;Nucleus;Phosphoprotein;Proteomics identification;Reference proteome	MUM1 family			11	11	11	22.1	22.1	22.1	76.068	0	74.529	2179000000	51	+	2.77076	0.0319372	0.45158	2.45513
Q9QYJ0	Q9QYJ0	DnaJ homolog subfamily A member 2	Dnaja2	26.3944	26.4486	26.6446	26.3524	26.5131	25.8192	25.782	25.9259	protein refolding [GO:0042026];response to heat [GO:0009408]	cytosol [GO:0005829];membrane [GO:0016020]	ATP binding [GO:0005524];ATPase activator activity [GO:0001671];chaperone binding [GO:0051087];heat shock protein binding [GO:0031072];metal ion binding [GO:0046872];unfolded protein binding [GO:0051082]	Protein processing in endoplasmic reticulum	Acetylation;Chaperone;Complete proteome;Direct protein sequencing;Isopeptide bond;Lipoprotein;Membrane;Metal-binding;Methylation;Phosphoprotein;Prenylation;Reference proteome;Repeat;Ubl conjugation;Zinc;Zinc-finger				13	13	13	32.5	32.5	32.5	45.745	0	92.397	6747200000	102		1.3137	0.122502	0.449923	1.59393
Q9D7G0;G3UXL2;Q9CS42	Q9D7G0;G3UXL2;Q9CS42	Ribose-phosphate pyrophosphokinase 1;Ribose-phosphate pyrophosphokinase 2	Prps1;Prps1l3;Prps2	23.1897	22.5137	22.3638	23.7366	23.4828	22.4243	21.4158	22.6867	5-phosphoribose 1-diphosphate biosynthetic process [GO:0006015];AMP biosynthetic process [GO:0006167];animal organ regeneration [GO:0031100];hypoxanthine biosynthetic process [GO:0046101];nervous system development [GO:0007399];nucleoside metabolic process [GO:0009116];nucleoside metabolic process [GO:0009116];nucleotide biosynthetic process [GO:0009165];purine nucleobase metabolic process [GO:00…	ribose phosphate diphosphokinase complex [GO:0002189]	ADP binding [GO:0043531];AMP binding [GO:0016208];ATP binding [GO:0005524];ATP binding [GO:0005524];carbohydrate binding [GO:0030246];GDP binding [GO:0019003];identical protein binding [GO:0042802];kinase activity [GO:0016301];magnesium ion binding [GO:0000287];magnesium ion binding [GO:0000287];protein homodimerization activity [GO:0042803];ribose phosphate diphosphokinase activity [GO:0004749]	Pentose phosphate pathway;Purine metabolism	ATP-binding;Complete proteome;Direct protein sequencing;Kinase;Magnesium;Metal-binding;Nucleotide biosynthesis;Nucleotide-binding;Reference proteome;Transferase	Ribose-phosphate pyrophosphokinase family			6	6	3	24.8	24.8	14.5	34.834	0	23.749	632400000	31		0.365309	0.447328	0.44854	0.710085
Q3THK3	Q3THK3	General transcription factor IIF subunit 1	Gtf2f1	20.605	21.2141	20.1036	20.1449	19.7179	19.1477	20.0951	21.3213	positive regulation of transcription by RNA polymerase II [GO:0045944];positive regulation of transcription elongation from RNA polymerase II promoter [GO:0032968];response to virus [GO:0009615];transcription initiation from RNA polymerase II promoter [GO:0006367]	cell junction [GO:0030054];intracellular membrane-bounded organelle [GO:0043231];nucleus [GO:0005634];transcription factor TFIID complex [GO:0005669]	DNA binding [GO:0003677];phosphatase activator activity [GO:0019211];promoter-specific chromatin binding [GO:1990841];protein domain specific binding [GO:0019904];protein phosphatase binding [GO:0019903];transcription factor binding [GO:0008134]	Basal transcription factors	Acetylation;Complete proteome;DNA-binding;Nucleus;Phosphoprotein;Reference proteome;Transcription;Transcription regulation	TFIIF alpha subunit family			3	3	3	12.8	12.8	12.8	57.241	0	8.0887	91653000	8		0.366327	0.446921	0.44638	0.710923
O35648;A0A286YDP0;A0A286YCB3;A0A286YD15;A0A286YDS3	O35648;A0A286YDP0	Centrin-3	Cetn3	24.282	24.3926	24.2804	24.6992	23.9391	23.8835	24.0546	24.0086	cell cycle [GO:0007049];cell division [GO:0051301]	centriole [GO:0005814];centrosome [GO:0005813];ciliary basal body [GO:0036064];ciliary transition zone [GO:0035869];nucleolus [GO:0005730];photoreceptor connecting cilium [GO:0032391]	calcium ion binding [GO:0005509];G-protein beta/gamma-subunit complex binding [GO:0031683];microtubule binding [GO:0008017]		Calcium;Cell cycle;Cell division;Coiled coil;Complete proteome;Cytoplasm;Cytoskeleton;Metal-binding;Mitosis;Nucleus;Phosphoprotein;Proteomics identification;Reference proteome;Repeat	Centrin family			5	5	5	30.5	30.5	30.5	19.519	0	30.675	2223000000	37		2.23605	0.0509581	0.442076	2.14877
Q8VDG3;A0A0R4J0P6	Q8VDG3;A0A0R4J0P6	Poly(A)-specific ribonuclease PARN	Parn	20.5309	21.2617	19.5929	20.0485	20.5829	19.7689	20.3819	18.9371	mRNA catabolic process [GO:0006402];ncRNA deadenylation [GO:0110008];ncRNA deadenylation [GO:0110008];nuclear-transcribed mRNA catabolic process, nonsense-mediated decay [GO:0000184];nuclear-transcribed mRNA poly(A) tail shortening [GO:0000289];positive regulation of telomerase activity [GO:0051973];positive regulation of telomere maintenance via telomerase [GO:0032212];regulation of telomerase R…	cytoplasm [GO:0005737];nucleolus [GO:0005730];nucleus [GO:0005634]	cation binding [GO:0043169];metal ion binding [GO:0046872];metal ion binding [GO:0046872];poly(A)-specific ribonuclease activity [GO:0004535];protein kinase binding [GO:0019901];RNA binding [GO:0003723]	RNA degradation	3D-structure;Acetylation;Coiled coil;Complete proteome;Cytoplasm;Exonuclease;Hydrolase;Magnesium;Metal-binding;Nonsense-mediated mRNA decay;Nuclease;Nucleus;Phosphoprotein;Proteomics identification;Reference proteome;RNA-binding	CAF1 family		RNA-binding	6	6	6	10.3	10.3	10.3	71.558	0	12.47	191510000	17		0.372651	0.441846	0.440801	0.718002
Q9JJ89	Q9JJ89	Coiled-coil domain-containing protein 86	Ccdc86	25.712	25.8618	25.5731	25.7908	25.1295	25.3406	25.3629	25.3494		nucleolus [GO:0005730];nucleus [GO:0005634]			Citrullination;Coiled coil;Complete proteome;Nucleus;Phosphoprotein;Reference proteome				12	12	12	26.3	26.3	26.3	46.486	0	31.621	5790500000	61	+	2.72833	0.0343672	0.438807	2.39598
Q6PGF5	Q6PGF5		Bms1	30.1877	30.146	30.4664	30.2723	29.8523	29.7919	29.7453	29.9364	endonucleolytic cleavage of tricistronic rRNA transcript (SSU-rRNA, 5.8S rRNA, LSU-rRNA) [GO:0000479];maturation of SSU-rRNA from tricistronic rRNA transcript (SSU-rRNA, 5.8S rRNA, LSU-rRNA) [GO:0000462]	90S preribosome [GO:0030686];nucleolus [GO:0005730];nucleus [GO:0005634]	GTP binding [GO:0005525];GTPase activity [GO:0003924];U3 snoRNA binding [GO:0034511]	Ribosome biogenesis in eukaryotes	Coiled coil;Complete proteome;Proteomics identification;Reference proteome				59	59	59	52	52	52	145.41	0	323.31	115000000000	605	+	2.74177	0.0344502	0.436612	2.39602
[truncated: 2,030 more rows]
