# Supplementary material for: Cytosolic Ptbp2 modulates axon growth in motoneurons through axonal localization and translation of Hnrnpr
Source: Nat Commun. 2023 Jul 12;14:4158. doi: 10.1038/s41467-023-39787-6 (PMC10338680; doi:10.1038/s41467-023-39787-6)
Supplement: Supplementary file 5 — Supplementary Data 2 [file 41467_2023_39787_MOESM5_ESM.xlsx]

## Sheet: Supplementary Data 2
Gene	Forward primer (5'–3')	Reverse primer (5'–3')
Hnrnpr (short 3' UTR)	GCAGTTTGCTGCCATTTGTA	GCCCCAGAATAAGGGAACTC
Hnrnpr (medium 3' UTR)	CAAGTGCTGCCAAACCTGAC	GTGACTCCTTCCACCGAGTG
Hnrnpr (long 3' UTR)	GAATGTGGACTCGGGACAGG	ACAGCACAGGCACTTACCTC
Hnrnpr	CCTCCAGAAGCACTGCGTAT	TATCCACCTCTCCCTCCACG
Gapdh	GCAAATTCAACGGCACA	CACCAGTAGACTCCACGAC
18S	CGCGGTTCTATTTTGTTGGT	AGTCGGCATCGTTTATGGTC
Actβ	GATGACCCAGATCATGTTT	CGTGAGGGAGAGCATAG
Ptbp2	TCTGAGCATGTGCAGACTGG	GTCCCACCTGGTTGTCAGTT
eIF5A2	ATGGTTGTGGGCTTGAGAGG	CCGGCATCAGAGAGTCAAGG
7SL	CCTGTAGTCCCAGCTACTCG	CTGCTCCGTTTCCGACCTGG
Nefl	ACACAATGCTAGCTGGAGGG	AACCACCGTGACAACTGTGT
