# Supplementary material for: Cytosolic Ptbp2 modulates axon growth in motoneurons through axonal localization and translation of Hnrnpr
Source: Nat Commun. 2023 Jul 12;14:4158. doi: 10.1038/s41467-023-39787-6 (PMC10338680; doi:10.1038/s41467-023-39787-6)
Supplement: Supplementary file 6 — Supplementary Data 3 [file 41467_2023_39787_MOESM6_ESM.xlsx]

## Sheet: Supplementary Data 3
				Application
Antibody	Provider	Cat. No.	Species	IP	Western Blot	IF	PLA
Puromycin	Sigma-Aldrich	MABE343	Mouse				1200
Ptbp1	Invitrogen	32-4800	Mouse		1:1000
Ptbp2	Proteintec	55186-1-AP	Rabbit	1µg	1:2000	1:250
N-term hnRNP R	Sigma-Aldrich	HPA026092	Rabbit				1200
C-term hnRNP R	Abcam	ab30930	Rabbit		1:2000
eIF5A	Proteintec	17069-1-AP	Rabbit	3µg
eIF5A	BD Biosciences	611976	Mouse		1:5000		1100
α-Tubulin	Sigma-Aldrich	T5168	Mouse			1:500
Tau	Sigma-Aldrich	T6402	Rabbit			1:500
Histon H3	Abcam	ab1791	Rabbit		1:10000
GAPDH	EMD Millipore	CB1001	Mouse		1:4000
Calnexin	Sicgen	AB0037	Goat		1:10000
Eif2α	Cell Signaling Technology	5324S	Rabbit		1:5000
IgG	Santa Cruz Biotechnology	sc-2027	Rabbit	1µg
Synapsin1	Synaptic Systems	106 011	Mouse			1:500
Rps5	Santa Cruz Biotechnology	sc-390935	Mouse		1:1000
Y10b	Santa Cruz Biotechnology	sc-33678	Mouse	1µg
ChAT	EMD Millipore	AB144P	Goat			1:500
Piccolo	Synaptic Systems	142104	Guinea pig			1:500
GFP	Abcam	ab13970	Chicken		1:1000	1:500
Mouse Anti-Rabbit IgG (HRP)	Jackson ImmunoResearch	211-032-171	Mouse		1:10000
Goat Anti-Rabbit IgG (HRP)	Abcam	ab205718	Goat		1:10000
Donkey Anti-Rabbit IgG (HRP)	Jackson ImmunoResearch	711-035-152	Rabbit		1:10000
Alexa Fluor® 488	Jackson ImmunoResearch	703-545-155	Donkey, anti-Chicken			1:500
Alexa Fluor 647	Thermo Fisher Scientific	A31573	Donkey, anti-Rabbit			1:500
DyLight 488	Thermo Fisher Scientific	SA5-10166	Donkey, anti-Mouse			1:500
Anti-Mouse-Cy3	Jackson ImmunoResearch	715-165-150	Donkey			1:500
Anti-Rabbit-Cy3	Jackson ImmunoResearch	711-166-152	Donkey			1:500
Anti-Guinea Pig-Cy5	Jackson ImmunoResearch	706-175-148	Donkey			1:500
