# Supplementary material for: Cytosolic Ptbp2 modulates axon growth in motoneurons through axonal localization and translation of Hnrnpr
Source: Nat Commun. 2023 Jul 12;14:4158. doi: 10.1038/s41467-023-39787-6 (PMC10338680; doi:10.1038/s41467-023-39787-6)
Supplement: Supplementary file 8 — Source Data [file 41467_2023_39787_MOESM8_ESM.zip › data.xlsx]

## Sheet: Fig. 1
	Fig. 1a								Fig. 1f				Fig. 1i
	E13	E18	P2	P4	Adult				Ctrl	sh1Ptbp2	EGFP-Ptbp2+sh1Ptbp2		Ctrl	sh1Ptbp2
	1	0.403321	0.273573	0.294227	0.136787				520.539	407.128	524.679		0.979641	0.845342
	1	0.823591	0.501736	0.354781	0.188809				527.881	391.879	577.66		0.972604	0.946751
	1	0.473029	0.378929	0.311003	0.138216				554.41	424.064	519.521		1.13747	0.889068
									Ctrl	sh2Ptbp2
	Fig. 1c								529.331	339.963
	Ctrl	sh1Ptbp2		Ctrl	sh2Ptbp2				554.573	369.516
	1	0.489269		1	0.198476				549.023	396.419
	1	0.609573		1	0.168503
	1	0.11937		1	0.355492
	1	0.424684
	Fig. 1d								Fig. 1h				Fig. 1j
		Ctrl			sh1Ptbp2				Ctrl	sh1Ptbp2	EGFP-Ptbp2+sh1Ptbp2		Ctrl	sh1Ptbp2
	D2	100	100	100	100	100	100		28.2035	22.2075	29.1885		1.03014	0.881143
	D6	63.7931	64.2857	60.7143	43.0769	46.875	32.6087		33.6714	20.0894	29.7016		1.04239	0.552906
									38.2844	19.888	38.5515		1.03022	0.514832
									Ctrl	sh2Ptbp2
									42.4085	25.995
									55.7348	33.7638
									57.5615	27.4438

## Sheet: Fig. 2
	Fig. 2b
	Cyt	Nuc+org	Chr
	23.5268	51.9137	24.5595
	24.2128	55.1153	20.6719
	14.2962	64.1848	21.519
	Fig. 2h
	Ctrl	sh1Ptbp2	EGFP-Ptbp2-ΔNLS
	542.78	453.033	595.377
	607.909	392.029	573.968
	555.961	430.797	589.487
	Fig. 2j
	Ctrl	sh1Ptbp2	EGFP-Ptbp2-ΔNLS
	39.3555	26.7335	37.4119
	34.09	24.2414	37.4129
	38.2338	24.178	37.5545

## Sheet: Fig. 3
	Fig. 3e				Fig. 3k
	Antisense	Sense			EGFP-FL	EGFP-ΔPBS
	0.82563	201.765			1	0.694959
	0.47242	172.969			1	0.659754
	1.70195	158.846			1	0.852635
					1	0.549046
	Fig. 3g				Fig. 3l
	Rabbit IgG	Ptbp2 IP			NSC-34 cells
	1.04579	253.105				Hnrnpr-s			Hnrnpr-m			Hnrnpr-l
	0.98335	208.386			Ctrl	85.9	91.1	91.3	11.9	7.8	7.6	2.3	1	1.1
	0.97086	207.161			sh1Ptbp2	86.2	90.8	89.4	11.5	8	9.1	2.3	1.2	1.5
					Motoneurons (MN)
	Fig. 3i					Hnrnpr-s			Hnrnpr-l			Hnrnpr-m
	Rabbit IgG	Ptbp2 IP			Ctrl	78.4	77.5	70.4	19.2	19.6	26.2	2.3	2.9	3.4
	1	2385.37			sh1Ptbp2	74.8	69.8	76.1	21	26	20.1	4.2	4.2	3.9
	1	3756.05
	1	2344.39

## Sheet: Fig. 4
	Fig. 4b				Fig. 4c			Fig. 4f			Fig. 4h				Fig. 4i
	Distance	Ptbp2	Hnrnprprobe		Cytoplasm			Somata			Cell				Ptbp2 mRNA
	0	36	11		Ptbp2+	Hnrnpr+ ptbp2+ punctae		Rabbit IgG	Ptbp2 IP		Ctrl	sh1Ptbp2	EGFP-Ptbp2+sh1Ptbp2		Somata		Axons
	0.103	45.4	3.3		100	56.0175		1	6653.97		16.125	12.1111	15.2222		Ctrl	sh1Ptbp2	Ctrl	sh1Ptbp2
	0.206	54.2	2.6		100	56.7523		1	3730.1		14.875	11	11.3333		1	0.41466	1	0.012736
	0.309	66.4	10.2		100	64.949		1	7306.68		12.5333	11.6471	12.6667		1	0.64842	1	0.159873
	0.412	57.2	1.8													0.285191		0.259715
	0.515	47	7.5		Axons						Cytoplasm
	0.618	58.8	16.8		Ptbp2+	Hnrnpr+ Ptbp2+ punctae		Axons			Ctrl	sh1Ptbp2	EGFP-Ptbp2+sh1Ptbp2		Hnrnpr mRNA
	0.721	59.5	10.3		100	43.4199		Rabbit IgG	Ptbp2 IP		6.3125	5.22222	5.66667		Somata		Axons
	0.824	70.2	40.8		100	65.1515		1	31.779		5.6875	4	4.44444		Ctrl	sh1Ptbp2	Ctrl	sh1Ptbp2
	0.927	91.9	112		100	67.0455		1	58.2829		5.0625	4.6	5.33333		1	1.61888	1	0.41466
	1.03	212	233					1	69.551						1	1.97931	1	0.659754
	1.133	255	255								Nucleus					1.10957		0.61132
	1.236	251.4	241.2		Cytoplasm						Ctrl	sh1Ptbp2	EGFP-Ptbp2+sh1Ptbp2
	1.339	118.5	68.6		Hnrnpr+	Hnrnpr+ Ptbp2+ punctae					8.4375	6.55556	7.55556
	1.442	58.4	24.8		100	100					8	6.80864	6
	1.545	53	13.5		100	100					6.73333	7.29412	6
	1.648	64.4	2		100	100
	1.751	62.1	1.6								Axons
	1.854	60.6	13.2		Axons						Ctrl	sh1Ptbp2	EGFP-Ptbp2+sh1Ptbp2
	1.957	37.4	1.2		Hnrnpr+	Hnrnpr+ Ptbp2+ punctae					1.125	0.166667	1.77778
	2.06	34	1		100	100					1.0625	0.117647	0.875
	2.163	21.2	1.4		100	95.4545					1.125	0.117647	1.11111
	2.266	31.6	4.6		100	100
	2.369	36.1	1								Dendrite
	2.472	45.4	1								Ctrl	sh1Ptbp2	EGFP-Ptbp2+sh1Ptbp2
	2.575	32.5	1.5								0.266667	0.176471	0.25
	2.678	33.6	1								0.125	0.058824	0.125
	2.781	28.2	4.4								0.133333	0.176471	0.222222
	2.884	18.6	1
	2.987	16.4	3
	3.09	22	1

## Sheet: Fig. 5
	Fig. 5c					Fig. 5f
	C-term Puro-PLA	N-Term Puro-PLA				Somata
	1	6.6749				Ctrl	sh1Ptbp2
	1	6.98872				0.949796	0.906585
	1	3.94321				1.04731	0.772037
						1.00637	0.640266
	Fig. 5d					Axons
	Hnrnpr mRNA					Ctrl	sh1Ptbp2
	Fractions	soma	axon			40.2222	17.6667
	1	0.13	0.82			39.6667	13
	2	0.72	2.15			52.6667	16.625
	3	2.95	4.11
	4	5.33	17.49			Fig. 5g
	5	5.83	3.74			Name of mRNA	Ctrl					sh1Ptbp2
	6	11.4	4.19			Ptbp2	1	1	1	1	1	0.345079	0.212421	0.34748	0.619854	0.566442
	7	16.47	6.1			Hnrnpr	1	1	1	1	1	0.855595	0.732043	0.721965	1.04608	1.27456
	8	11.98	6.77
	9	8.27	6.97			Name of mRNA	Ctrl			sh2Ptbp2
	10	7.79	15.49			Ptbp2	1	1	1	0.582367	0.447513	0.435275
	11	12.2	19.27			Hnrnpr	1	1	1	1.34257	1.07177	0.993092
	12	16.91	12.9
	Actb mRNA					Fig. 5i
	Fractions	soma	axon			Name of protein	Ctrl			sh1Ptbp2			EGFP-Ptbp2+sh1Ptbp2
	1	0.08	0.23			Ptbp2	1	1	1	0.654085	0.44881	0.570632	1.10461	1.34318	1.06903
	2	1.12	0.27			hnRNP R	1	1	1	0.441028	0.495577	0.253918	1.14383	1.10033	1.38122
	3	6.22	1.13
	4	5.85	3.37
	5	4.61	2.63			Fig. 5 k
	6	6.56	3.49			Name of protein	Ctrl			sh2Ptbp2
	7	5.44	5.23			Ptbp2	1	1	1	0.198476	0.168503	0.16487
	8	4	5.41			hnRNP R	1	1	1	0.504452	0.481935	0.683115
	9	3.75	5.91
	10	6.65	14.35
	11	22.77	34.25
	12	32.94	23.72

## Sheet: Fig. 6
	Fig. 6a			Fig. 6h			Fig. 6i				Fig. 6k				Fig. 6m
	Ctrl	sh1Ptbp2		Distance (mm)	Absorbance		Distance(mm)	sh1Ptbp2	Ctrl		Fractions	Ctrl	sh1Ptbp2		Hnrnpr mRNA
	1	0.278355		0	0.429448		0	0.274791	0.282911		1	2.675	2.32		Fractions	Ctrl		sh1Ptbp2
	1	0.70466		0.03	0.429448		0.03	0.274807	0.282899		2	2.005	4.535		40S/60S/80S	6.01	6.54	9.38	16.03
	1	0.742262		0.06	0.429461		0.06	0.274851	0.282883		3	3.465	31.385		Polsomes	12.01	11.94	8.85	5.47
	1	0.64842		0.09	0.42948		0.09	0.274908	0.282845		4	10.58	9.97
	1	0.13167		0.12	0.42942		0.12	0.275032	0.28281		5	10.465	8.83		Gapdh mRNA
				0.15	0.42928		0.15	0.275181	0.282727		6	12.235	8.725		Fractions	Ctrl		sh1Ptbp2
	Ctrl	sh2Ptbp2		0.18	0.429172		0.18	0.275238	0.282493		7	9.71	5.685		40S/60S/80S	11.89	15.16	11.45	13.06
	1	0.397255		0.21	0.429045		0.21	0.275191	0.282115		8	8.48	6.58		Polsomes	8.7	6.55	9	7.95
	1	0.673791		0.24	0.428836		0.24	0.274813	0.281389		9	7.165	9.24
	1	0.59856		0.27	0.42849		0.27	0.274265	0.280583		10	24.765	7.93
				0.3	0.427802		0.3	0.273376	0.279457		11	8.445	4.79
				0.33	0.427085		0.33	0.272425	0.27848
	Fig. 6b			0.36	0.426429		0.36	0.271283	0.277078
	EGFP-FL	EGFP-ΔPBS		0.39	0.425464		0.39	0.269894	0.275181		Fig. 6l				Fig. 6n
	1	0.007813		0.42	0.424608		0.42	0.268143	0.273307		Fractions	Ctrl	sh1Ptbp2		Ctrl	sh1Ptbp2
	1	0.05059		0.45	0.423545		0.45	0.265757	0.27082		1	0.05	0.025		1	1.1487
	1	0.123279		0.48	0.422483		0.48	0.263537	0.268441		2	2.715	1.41		1	1.19748
				0.51	0.421322		0.51	0.26119	0.266303		3	42.935	44.62
	Fig. 6c			0.54	0.420091		0.54	0.2583	0.263137		4	24.77	24.3
	EGFP	EGFP-PBS		0.57	0.418854		0.57	0.255702	0.260371		5	10.005	6.555
	1	9.88438		0.6	0.41735		0.6	0.253051	0.257111		6	6.365	6.815
	1	6.12845		0.63	0.415926		0.63	0.250316	0.254215		7	3.47	2.915
	1	4.22557		0.66	0.41441		0.66	0.246865	0.251297		8	2.38	3.91
	1	3.5508		0.69	0.412586		0.69	0.243731	0.248442		9	1.89	3.17
				0.73	0.410813		0.73	0.240423	0.245717		10	4.315	3.945
	Fig. 6e			0.75	0.4089		0.75	0.236601	0.242732		11	1.105	2.33
	EGFP	EGFP-PBS		0.78	0.406969		0.78	0.23399	0.240204
	1	3.99779		0.81	0.404679		0.81	0.230447	0.237359
	1	5.01105		0.84	0.402674		0.84	0.227428	0.234996
	1	3.38943		0.87	0.400565		0.87	0.224446	0.233109
				0.9	0.397957		0.9	0.221166	0.230536
				0.93	0.395975		0.93	0.218584	0.228402
				0.96	0.393104		0.96	0.216253	0.22608
				0.99	0.390576		0.99	0.214099	0.224196
				1.02	0.387905		1.02	0.21206	0.222473
				1.05	0.384635		1.05	0.209725	0.220519
				1.08	0.381679		1.08	0.207749	0.219124
				1.11	0.37858		1.11	0.205456	0.217087
				1.14	0.375459		1.14	0.203518	0.215343
				1.17	0.372334		1.17	0.201925	0.213601
				1.2	0.368661		1.2	0.199765	0.211606
				1.23	0.365559		1.23	0.197954	0.209881
				1.26	0.362067		1.26	0.195902	0.208114
				1.29	0.359126		1.29	0.19416	0.206322
				1.32	0.356173		1.32	0.192134	0.204247
				1.35	0.353243		1.35	0.190789	0.20248
				1.38	0.350388		1.38	0.189282	0.200752
				1.41	0.34714		1.41	0.187506	0.198712
				1.44	0.344377		1.44	0.185882	0.197256
				1.47	0.3411		1.47	0.184032	0.195334
				1.5	0.33869		1.5	0.182421	0.193723
				1.53	0.335844		1.53	0.181076	0.192146
				1.56	0.332606		1.56	0.17916	0.190348
				1.59	0.329872		1.59	0.177505	0.188809
				1.62	0.326776		1.62	0.175617	0.187005
				1.65	0.324153		1.65	0.174031	0.185758
				1.68	0.321929		1.68	0.172506	0.184286
				1.71	0.318821		1.71	0.171088	0.182621
				1.74	0.316125		1.74	0.169733	0.181222
				1.77	0.31293		1.77	0.168325	0.179652
				1.8	0.310168		1.8	0.167212	0.178393
				1.83	0.307456		1.83	0.166073	0.177422
				1.86	0.304769		1.86	0.165226	0.176169
				1.89	0.30212		1.89	0.164563	0.175157
				1.92	0.299098		1.92	0.164027	0.174085
				1.95	0.296566		1.95	0.163542	0.173299
				1.98	0.293655		1.98	0.163275	0.17261
				2.01	0.291193		2.01	0.16325	0.172277
				2.04	0.28884		2.04	0.163383	0.171951
				2.07	0.286578		2.07	0.163596	0.171719
				2.1	0.284348		2.1	0.163849	0.171738
				2.13	0.281674		2.13	0.164382	0.171881
				2.16	0.279324		2.16	0.164909	0.172138
				2.19	0.276983		2.19	0.165515	0.172407
				2.22	0.27429		2.22	0.166333	0.17275
				2.25	0.272339		2.25	0.167025	0.172943
				2.28	0.26958		2.28	0.167605	0.172988
				2.31	0.267105		2.31	0.168046	0.17282
				2.34	0.264596		2.34	0.168157	0.172372
				2.37	0.261624		2.37	0.167757	0.171459
				2.4	0.258998		2.4	0.16699	0.170637
				2.43	0.256295		2.43	0.165657	0.169254
				2.46	0.25353		2.46	0.164227	0.16784
				2.49	0.250247		2.49	0.162631	0.165971
				2.52	0.247439		2.52	0.160839	0.164138
				2.55	0.244616		2.55	0.158866	0.162152
				2.58	0.24127		2.58	0.15643	0.160043
				2.61	0.238945		2.61	0.154299	0.157823
				2.64	0.235719		2.64	0.151691	0.155073
				2.67	0.232998		2.67	0.149734	0.152694
				2.7	0.230359		2.7	0.147238	0.150274
				2.73	0.227282		2.73	0.14426	0.147435
				2.76	0.224592		2.76	0.14169	0.145465
				2.8	0.221515		2.8	0.138778	0.142769
				2.82	0.219406		2.82	0.136282	0.14059
				2.85	0.216954		2.85	0.134325	0.138655
				2.88	0.214163		2.88	0.132032	0.136761
				2.91	0.211777		2.91	0.130446	0.1354
				2.94	0.209011		2.94	0.128952	0.134265
				2.97	0.20675		2.97	0.127921	0.133228
				3	0.20491		3	0.126833	0.132257
				3.03	0.202423		3.03	0.126129	0.131213
				3.06	0.200327		3.06	0.125342	0.130395
				3.09	0.197846		3.09	0.124445	0.129577
				3.12	0.195788		3.12	0.123775	0.128939
				3.15	0.193447		3.15	0.123068	0.128273
				3.18	0.191785		3.18	0.122434	0.12767
				3.21	0.189862		3.21	0.121786	0.127147
				3.24	0.187658		3.24	0.12125	0.126576
				3.27	0.185831		3.27	0.120752	0.12597
				3.3	0.183766		3.3	0.120112	0.125247
				3.33	0.182028		3.33	0.11949	0.124787
				3.34	0.18172		3.34	0.119379	0.124537
				3.36	0.180267		3.36	0.118938	0.124289
				3.39	0.178523		3.39	0.11837	0.123782
				3.42	0.176848		3.42	0.117983	0.123299
				3.45	0.174961		3.45	0.117454	0.122675
				3.48	0.173406		3.48	0.116997	0.122088
				3.51	0.171827		3.51	0.116534	0.121523
				3.54	0.170003		3.54	0.116029	0.121009
				3.57	0.168756		3.57	0.115585	0.120527
				3.6	0.167053		3.6	0.115132	0.119991
				3.63	0.165572		3.63	0.114697	0.119528
				3.66	0.163856		3.66	0.114142	0.118906
				3.69	0.162425		3.69	0.11373	0.118351
				3.72	0.161058		3.72	0.113305	0.117875
				3.75	0.159735		3.75	0.112804	0.117238
				3.78	0.158508		3.78	0.112426	0.1168
				3.81	0.157103		3.81	0.111887	0.116274
				3.84	0.155875		3.84	0.111452	0.11583
				3.87	0.15467		3.87	0.111027	0.115389
				3.9	0.153338		3.9	0.110548	0.114929
				3.93	0.152415		3.93	0.110183	0.114475
				3.96	0.151136		3.96	0.109784	0.113987
				3.99	0.149991		3.99	0.109549	0.113546
				4.02	0.148884		4.02	0.109203	0.11313
				4.05	0.1476		4.05	0.108705	0.112607
				4.08	0.146543		4.08	0.108284	0.112233
				4.12	0.145417		4.12	0.10783	0.111722
				4.14	0.144589		4.14	0.107525	0.111297
				4.17	0.143574		4.17	0.107211	0.110846
				4.2	0.14242		4.2	0.106894	0.110371
				4.23	0.141421		4.23	0.106526	0.109942
				4.26	0.140339		4.26	0.106146	0.109609
				4.29	0.139413		4.29	0.105835	0.109333
				4.32	0.138477		4.32	0.105483	0.108927
				4.35	0.137573		4.35	0.105248	0.108521
				4.38	0.13671		4.38	0.104956	0.108106
				4.41	0.135689		4.41	0.104582	0.107621
				4.44	0.134795		4.44	0.104274	0.10731
				4.47	0.133799		4.47	0.10397	0.106993
				4.5	0.133161		4.5	0.103694	0.106618
				4.53	0.132419		4.53	0.10338	0.106257
				4.56	0.131546		4.56	0.103066	0.105863
				4.59	0.130706		4.59	0.102745	0.105565
				4.62	0.129767		4.62	0.1024	0.105194
				4.65	0.129012		4.65	0.102152	0.104956
				4.68	0.12827		4.68	0.101898	0.104655
				4.71	0.127524		4.71	0.101616	0.1043
				4.74	0.126782		4.74	0.101385	0.103998
				4.77	0.125964		4.77	0.101128	0.103697
				4.8	0.125257		4.8	0.100934	0.103446
				4.83	0.124498		4.83	0.100639	0.103177
				4.86	0.123874		4.86	0.100436	0.102926
				4.89	0.123312		4.89	0.100249	0.10265
				4.92	0.122506		4.92	0.100065	0.102352
				4.95	0.121885		4.95	0.099941	0.102073
				4.98	0.121219		4.98	0.09971	0.101743
				5.01	0.120641		5.01	0.099554	0.101575
				5.04	0.12001		5.04	0.099367	0.101346
				5.07	0.119344		5.07	0.099107	0.101112
				5.1	0.118716		5.1	0.098914	0.10088
				5.13	0.118031		5.13	0.098692	0.100566
				5.16	0.117422		5.16	0.09852	0.100322
				5.19	0.116864		5.19	0.098339	0.100147
				5.22	0.116188		5.22	0.098146	0.099944
				5.26	0.115557		5.26	0.098022	0.099738
				5.28	0.114941		5.28	0.097867	0.09945
				5.31	0.114389		5.31	0.097727	0.099196
				5.34	0.113901		5.34	0.097508	0.099012
				5.37	0.113327		5.37	0.097258	0.098888
				5.4	0.112861		5.4	0.097099	0.098771
				5.43	0.112337		5.43	0.096941	0.098581
				5.46	0.11195		5.46	0.096769	0.098431
				5.49	0.11131		5.49	0.096595	0.098248
				5.52	0.110739		5.52	0.096424	0.098073
				5.55	0.110209		5.55	0.096316	0.097883
				5.58	0.109625		5.58	0.096145	0.097654
				5.61	0.109165		5.61	0.09597	0.097496
				5.64	0.108731		5.64	0.095805	0.097334
				5.67	0.108264		5.67	0.095621	0.097185
				5.7	0.107811		5.7	0.09551	0.096998
				5.73	0.107307		5.73	0.095428	0.096731
				5.76	0.106929		5.76	0.095345	0.096538
				5.79	0.106567		5.79	0.095215	0.096398
				5.82	0.106295		5.82	0.095044	0.096275
				5.85	0.105936		5.85	0.09493	0.096122
				5.88	0.105492		5.88	0.094796	0.095929
				5.91	0.10507		5.91	0.094641	0.095767
				5.94	0.104563		5.94	0.09446	0.095583
				5.97	0.10417		5.97	0.094375	0.095488
				6	0.103798		6	0.094276	0.095409
				6.03	0.103478		6.03	0.094137	0.095279
				6.06	0.103142		6.06	0.094038	0.095155
				6.09	0.102802		6.09	0.093886	0.095022
				6.12	0.102539		6.12	0.093797	0.09492
				6.15	0.102184		6.15	0.093756	0.094771
				6.18	0.101841		6.18	0.093702	0.094571
				6.21	0.101537		6.21	0.093559	0.094422
				6.24	0.101156		6.24	0.093382	0.094343
				6.27	0.100839		6.27	0.09329	0.094257
				6.3	0.100471		6.3	0.093226	0.094089
				6.33	0.10017		6.33	0.093122	0.093978
				6.36	0.099941		6.36	0.092992	0.093896
				6.39	0.099703		6.39	0.092836	0.093819
				6.42	0.099472		6.42	0.09277	0.093794
				6.45	0.099174		6.45	0.092744	0.093639
				6.48	0.098926		6.48	0.092655	0.093509
				6.51	0.098657		6.51	0.092544	0.093394
				6.54	0.098343		6.54	0.092417	0.093315
				6.58	0.098086		6.58	0.092297	0.09321
				6.6	0.097832		6.6	0.092246	0.093058
				6.63	0.097591		6.63	0.092237	0.092931
				6.66	0.097258		6.66	0.092278	0.092855
				6.67	0.097175		6.67	0.092253	0.092849
				6.69	0.097001		6.69	0.092214	0.092823
				6.72	0.096719		6.72	0.092103	0.092757
				6.75	0.096398		6.75	0.09197	0.092608
				6.78	0.096189		6.78	0.091869	0.09249
				6.81	0.095913		6.81	0.09184	0.092357
				6.84	0.095691		6.84	0.091815	0.092306
				6.87	0.095459		6.87	0.091764	0.09224
				6.9	0.095215		6.9	0.091704	0.092135
				6.93	0.094987		6.93	0.091564	0.092027
				6.96	0.094758		6.96	0.091422	0.091885
				6.99	0.094559		6.99	0.091339	0.091843
				7.02	0.09434		7.02	0.091288	0.091796
				7.05	0.094089		7.05	0.091269	0.091716
				7.08	0.093864		7.08	0.091228	0.091571
				7.11	0.093604		7.11	0.091187	0.091463
				7.14	0.093471		7.14	0.09112	0.091342
				7.17	0.093302		7.17	0.090987	0.091291
				7.2	0.093144		7.2	0.090857	0.091288
				7.23	0.092928		7.23	0.090812	0.091253
				7.26	0.092652		7.26	0.090812	0.091123
				7.29	0.092462		7.29	0.090768	0.091003
				7.32	0.092265		7.32	0.090724	0.090901
				7.35	0.092078		7.35	0.090746	0.090847
				7.38	0.091907		7.38	0.09074	0.090797
				7.41	0.091688		7.41	0.090616	0.090778
				7.44	0.091513		7.44	0.090479	0.09073
				7.47	0.09132		7.47	0.090349	0.090584
				7.5	0.091117		7.5	0.09027	0.090473
				7.53	0.091006		7.53	0.090219	0.090397
				7.56	0.090816		7.56	0.090235	0.09034
				7.59	0.090625		7.59	0.090235	0.090318
				7.62	0.090422		7.62	0.090242	0.09027
				7.65	0.090216		7.65	0.09014	0.090159
				7.68	0.090023		7.68	0.089972	0.090077
				7.71	0.089889		7.71	0.089928	0.08995
				7.74	0.08975		7.74	0.089851	0.089855
				7.77	0.089534		7.77	0.089785	0.089788
				7.8	0.089325		7.8	0.089759	0.089772
				7.83	0.08909		7.83	0.089696	0.089712
				7.86	0.088928		7.86	0.089607	0.08961
				7.89	0.088789		7.89	0.089455	0.089471
				7.92	0.088627		7.92	0.089395	0.089363
				7.95	0.088481		7.95	0.089325	0.089309
				7.98	0.088326		7.98	0.089223	0.089315
				8.01	0.088142		8.01	0.089227	0.089315
				8.04	0.087989		8.04	0.089271	0.089207
				8.07	0.087875		8.07	0.089223	0.089033
				8.1	0.087815		8.1	0.089062	0.088928
				8.13	0.087698		8.13	0.088932	0.088808
				8.16	0.087517		8.16	0.088881	0.088795
				8.19	0.087365		8.19	0.088836	0.088795
				8.22	0.087225		8.22	0.088786	0.088751
				8.25	0.087098		8.25	0.088751	0.088757
				8.28	0.086943		8.28	0.088741	0.088754
				8.31	0.086822		8.31	0.088748	0.088652
				8.34	0.086727		8.34	0.088687	0.088506
				8.37	0.086632		8.37	0.088541	0.088421
				8.4	0.086476		8.4	0.08843	0.08831
				8.43	0.086343		8.43	0.088313	0.0883
				8.46	0.08621		8.46	0.088256	0.088307
				8.49	0.086001		8.49	0.088262	0.088294
				8.52	0.085861		8.52	0.088259	0.088275
				8.55	0.085791		8.55	0.088237	0.088243
				8.58	0.085712		8.58	0.088227	0.088208
				8.61	0.085547		8.61	0.088202	0.088142
				8.65	0.085395		8.65	0.088259	0.08797
				8.67	0.085325		8.67	0.08825	0.087894
				8.7	0.085262		8.7	0.088218	0.087844
				8.73	0.085128		8.73	0.088246	0.087825
				8.76	0.084963		8.76	0.08824	0.087809
				8.79	0.084846		8.79	0.088272	0.087783
				8.82	0.084786		8.82	0.088234	0.087777
				8.85	0.084694		8.85	0.088212	0.087707
				8.88	0.084519		8.88	0.088221	0.087574
				8.91	0.084392		8.91	0.088202	0.087453
				8.94	0.084335		8.94	0.08812	0.087365
				8.97	0.084224		8.97	0.087983	0.087317
				9	0.084066		9	0.087875	0.087285
				9.03	0.083955		9.03	0.08779	0.087295
				9.06	0.083834		9.06	0.087783	0.087301
				9.09	0.083764		9.09	0.087764	0.087276
				9.12	0.083723		9.12	0.08778	0.087247
				9.15	0.0836		9.15	0.087745	0.087165
				9.18	0.08352		9.18	0.087742	0.087047
				9.21	0.083412		9.21	0.087723	0.086933
				9.24	0.083301		9.24	0.087672	0.086867
				9.27	0.083251		9.27	0.087634	0.086854
				9.3	0.083228		9.3	0.087479	0.0868
				9.33	0.083206		9.33	0.08738	0.086762
				9.36	0.08307		9.36	0.087285	0.086787
				9.4	0.082905		9.4	0.087257	0.08679
				9.42	0.082845		9.42	0.087263	0.086698
				9.45	0.082787		9.45	0.087238	0.086518
				9.48	0.082756		9.48	0.087228	0.086442
				9.51	0.082629		9.51	0.087231	0.086362
				9.54	0.082483		9.54	0.087241	0.086353
				9.57	0.082372		9.57	0.087231	0.086292
				9.6	0.082321		9.6	0.087244	0.086245
				9.63	0.082305		9.63	0.087228	0.086242
				9.66	0.082274		9.66	0.087235	0.086277
				9.69	0.082258		9.69	0.08725	0.086296
				9.72	0.082201		9.72	0.087266	0.08627
				9.75	0.082077		9.75	0.087247	0.086248
				9.78	0.081998		9.78	0.087216	0.086261
				9.81	0.081883		9.81	0.087203	0.086235
				9.84	0.081811		9.84	0.087193	0.086096
				9.87	0.081763		9.87	0.087085	0.085928
				9.9	0.081722		9.9	0.086962	0.085842
				9.93	0.081763		9.93	0.08687	0.085817
				9.97	0.081744		9.97	0.086771	0.085782
				9.99	0.081687		9.99	0.086762	0.085788
				10.02	0.081554		10.02	0.086778	0.085769
				10.02	0.081522		10.02	0.086778	0.085756
				10.05	0.081411		10.05	0.086819	0.085639
				10.08	0.081347		10.08	0.086806	0.085474
				10.11	0.081287		10.11	0.086781	0.08536
				10.14	0.081255		10.14	0.086749	0.08536
				10.17	0.081221		10.17	0.08673	0.085328
				10.2	0.081233		10.2	0.086737	0.085274
				10.23	0.081243		10.23	0.086762	0.085262
				10.26	0.081148		10.26	0.08673	0.085277
				10.29	0.08104		10.29	0.086711	0.085246
				10.32	0.080865		10.32	0.08673	0.085084
				10.35	0.080792		10.35	0.086641	0.084938
				10.38	0.08077		10.38	0.086515	0.084878
				10.41	0.08078		10.41	0.086381	0.084849
				10.44	0.080773		10.44	0.086321	0.084818
				10.47	0.080735		10.47	0.086273	0.084799
				10.5	0.0807		10.5	0.08627	0.084802
				10.53	0.08064		10.53	0.086277	0.08477
				10.56	0.08051		10.56	0.086235	0.084792
				10.59	0.080402		10.59	0.086213	0.084818
				10.62	0.08031		10.62	0.08622	0.084786
				10.65	0.080291		10.65	0.08627	0.084757
				10.68	0.080282		10.68	0.086264	0.084754
				10.72	0.080288		10.72	0.086216	0.084713
				10.74	0.080263		10.74	0.08621	0.084738
				10.77	0.080231		10.77	0.086264	0.084751
				10.8	0.080221		10.8	0.086277	0.084757
				10.83	0.080231		10.83	0.086232	0.084751
				10.86	0.080263		10.86	0.08622	0.084745
				10.89	0.080266		10.89	0.086232	0.084741
				10.92	0.080228		10.92	0.086235	0.084653
				10.95	0.080202		10.95	0.086204	0.084554
				10.98	0.080237		10.98	0.086096	0.084399
				11.01	0.080256		11.01	0.085956	0.084329
				11.04	0.080259		11.04	0.085877	0.08432
				11.07	0.08024		11.07	0.085804	0.084281
				11.1	0.080234		11.1	0.085807	0.084259
				11.13	0.080247		11.13	0.085817	0.084275
				11.16	0.080256		11.16	0.085753	0.084262
				11.19	0.080269		11.19	0.085731	0.084256
				11.22	0.080237		11.22	0.085725	0.084237
				11.25	0.080225		11.25	0.085753	0.08425
				11.28	0.080228		11.28	0.085782	0.084161
				11.31	0.080256		11.31	0.085772	0.084012
				11.34	0.080256		11.34	0.085744	0.08392
				11.37	0.080247		11.37	0.085674	0.083856
				11.4	0.080218		11.4	0.085607	0.083837
				11.43	0.080225		11.43	0.085493	0.083768
				11.46	0.080298		11.46	0.085392	0.083742
				11.49	0.080447		11.49	0.085306	0.083771
				11.52	0.080554		11.52	0.085258	0.083787
				11.55	0.080643		11.55	0.08523	0.083761
				11.58	0.080672		11.58	0.085284	0.083742
				11.61	0.080704		11.61	0.085262	0.083755
				11.64	0.080751		11.64	0.085217	0.083771
				11.67	0.080811		11.67	0.085208	0.083774
				11.7	0.080929		11.7	0.085233	0.083736
				11.73	0.081075		11.73	0.085281	0.083761
				11.76	0.08117		11.76	0.085277	0.083774
				11.79	0.081192		11.79	0.085249	0.083758
				11.82	0.081278		11.82	0.08523	0.083774
				11.85	0.081392		11.85	0.085233	0.083777
				11.88	0.081487		11.88	0.085233	0.083752
				11.91	0.08162		11.91	0.08522	0.083644
				11.94	0.081836		11.94	0.085119	0.083511
				11.97	0.081975		11.97	0.084979	0.083425
				12	0.082083		12	0.084878	0.083346
				12.03	0.08215		12.03	0.08483	0.083295
				12.06	0.08228		12.06	0.084799	0.08326
				12.09	0.082467		12.09	0.084776	0.083232
				12.12	0.082569		12.12	0.084741	0.083232
				12.15	0.082705		12.15	0.084732	0.083235
				12.18	0.082883		12.18	0.084754	0.083228
				12.21	0.08301		12.21	0.084745	0.083206
				12.24	0.083149		12.24	0.084748	0.083194
				12.27	0.08332		12.27	0.084726	0.083209
				12.3	0.083501		12.3	0.084735	0.083184
				12.33	0.083596		12.33	0.084735	0.08319
				12.36	0.083749		12.36	0.084748	0.08319
				12.39	0.083967		12.39	0.084697	0.083225
				12.42	0.084072		12.42	0.084703	0.083203
				12.45	0.084199		12.45	0.084735	0.083067
				12.48	0.084361		12.48	0.084748	0.082956
				12.51	0.084526		12.51	0.084748	0.082854
				12.54	0.084684		12.54	0.084779	0.082829
				12.57	0.084862		12.57	0.084751	0.082756
				12.6	0.085024		12.6	0.084757	0.082734
				12.63	0.085217		12.63	0.084757	0.082765
				12.66	0.085427		12.66	0.084779	0.082772
				12.69	0.085604		12.69	0.084751	0.082746
				12.72	0.085763		12.72	0.084691	0.082743
				12.75	0.085953		12.75	0.084729	0.082772
				12.78	0.086137		12.78	0.084764	0.082797
				12.81	0.086359		12.81	0.084741	0.082759
				12.84	0.086578		12.84	0.084729	0.082702
				12.87	0.086794		12.87	0.084748	0.082619
				12.9	0.087054		12.9	0.084729	0.082502
				12.93	0.08726		12.93	0.084665	0.082432
				12.96	0.087495		12.96	0.084535	0.082353
				12.99	0.087698		12.99	0.084431	0.08229
				13.02	0.087967		13.02	0.084345	0.082251
				13.05	0.088215		13.05	0.084288	0.082293
				13.08	0.088465		13.08	0.084285	0.082274
				13.11	0.088798		13.11	0.084266	0.082267
				13.14	0.08909		13.14	0.08425	0.082248
				13.17	0.089391		13.17	0.084212	0.08222
				13.2	0.089709		13.2	0.084234	0.082229
				13.23	0.08995		13.23	0.084269	0.082267
				13.26	0.090289		13.26	0.084278	0.082242
				13.29	0.0906		13.29	0.084256	0.082201
				13.32	0.090955		13.32	0.08424	0.082207
				13.35	0.091238		13.35	0.084155	0.082166
				13.36	0.091295		13.36	0.084129	0.082112
				13.38	0.091507		13.38	0.084009	0.082071
				13.41	0.091919		13.41	0.083926	0.081956
				13.44	0.092259		13.44	0.08385	0.081896
				13.47	0.09262		13.47	0.083783	0.08183
				13.5	0.092944		13.5	0.083749	0.081804
				13.53	0.093299		13.53	0.083764	0.081801
				13.56	0.093667		13.56	0.083752	0.081807
				13.59	0.093984		13.59	0.083739	0.081779
				13.62	0.094324		13.62	0.083714	0.081788
				13.65	0.09467		13.65	0.083736	0.081798
				13.68	0.095107		13.68	0.083711	0.08176
				13.71	0.095536		13.71	0.083742	0.081766
				13.74	0.095888		13.74	0.083764	0.081744
				13.77	0.09642		13.77	0.083711	0.081712
				13.8	0.096865		13.8	0.083691	0.08176
				13.83	0.097359		13.83	0.08372	0.081766
				13.86	0.097699		13.86	0.083761	0.081772
				13.89	0.098029		13.89	0.083758	0.081766
				13.92	0.098349		13.92	0.083726	0.081757
				13.95	0.09873		13.95	0.083704	0.081779
				13.98	0.099167		13.98	0.083723	0.081788
				14.01	0.099548		14.01	0.08373	0.081785
				14.04	0.099995		14.04	0.083736	0.081772
				14.07	0.100509		14.07	0.083752	0.08176
				14.1	0.100979		14.1	0.083733	0.081772
				14.13	0.101423		14.13	0.083726	0.081766
				14.16	0.101835		14.16	0.083745	0.081785
				14.19	0.10232		14.19	0.083745	0.08176
				14.22	0.102691		14.22	0.083764	0.081757
				14.25	0.103015		14.25	0.083726	0.081744
				14.28	0.103386		14.28	0.083723	0.081788
				14.31	0.103659		14.31	0.083739	0.081776
				14.34	0.104131		14.34	0.083736	0.081722
				14.37	0.104569		14.37	0.083745	0.081725
				14.4	0.104985		14.4	0.083723	0.081785
				14.43	0.105359		14.43	0.08373	0.081788
				14.46	0.105654		14.46	0.083742	0.081757
				14.49	0.105965		14.49	0.083768	0.081722
				14.52	0.106371		14.52	0.083768	0.081693
				14.55	0.10672		14.55	0.083755	0.081747
				14.58	0.107053		14.58	0.08372	0.081766
				14.61	0.107373		14.61	0.083745	0.081763
				14.64	0.107725		14.64	0.083755	0.08176
				14.67	0.10795		14.67	0.083749	0.08175
				14.7	0.108214		14.7	0.083749	0.081725
				14.73	0.108506		14.73	0.083723	0.081731
				14.76	0.108737		14.76	0.083704	0.081763
				14.79	0.108943		14.79	0.083682	0.081753
				14.82	0.109076		14.82	0.083571	0.081744
				14.86	0.109283		14.86	0.083438	0.081779
				14.88	0.109451		14.88	0.083311	0.081776
				14.91	0.109609		14.91	0.083241	0.08176
				14.94	0.109727		14.94	0.083235	0.081763
				14.97	0.109892		14.97	0.0832	0.081738
				15	0.110063		15	0.083235	0.081744
				15.03	0.110145		15.03	0.083216	0.081744
				15.06	0.110168		15.06	0.083222	0.081738
				15.09	0.110206		15.09	0.083238	0.081734
				15.12	0.110203		15.12	0.083254	0.081722
				15.15	0.11012		15.15	0.083241	0.081725
				15.18	0.109993		15.18	0.083232	0.081693
				15.21	0.109882		15.21	0.083216	0.081715
				15.25	0.109765		15.25	0.083247	0.081744
				15.27	0.109679		15.27	0.083244	0.081741
				15.3	0.109533		15.3	0.083206	0.081715
				15.33	0.109375		15.33	0.083228	0.081728
				15.36	0.109121		15.36	0.083232	0.081776
				15.39	0.108905		15.39	0.083247	0.08176
				15.42	0.108632		15.42	0.083254	0.08175
				15.45	0.108356		15.45	0.083228	0.081744
				15.48	0.108074		15.48	0.083263	0.081772
				15.51	0.107747		15.51	0.083213	0.081804
				15.54	0.107408		15.54	0.083222	0.081785
				15.57	0.107043		15.57	0.083222	0.081741
				15.6	0.106567		15.6	0.083266	0.081741
				15.63	0.106231		15.63	0.083257	0.081741
				15.66	0.105803		15.66	0.083219	0.081741
				15.69	0.105473		15.69	0.083225	0.081722
				15.72	0.105134		15.72	0.083273	0.081734
				15.75	0.10468		15.75	0.083263	0.081753
				15.78	0.104208		15.78	0.083225	0.081725
				15.81	0.103662		15.81	0.083241	0.08176
				15.84	0.103091		15.84	0.083273	0.08176
				15.87	0.10259		15.87	0.083251	0.081772
				15.9	0.102063		15.9	0.083232	0.081741
				15.93	0.101651		15.93	0.083228	0.081725
				15.96	0.101121		15.96	0.083213	0.081738
				16	0.100655		16	0.083216	0.081772
				16.02	0.100214		16.02	0.083213	0.081779
				16.05	0.099786		16.05	0.08326	0.081747
				16.08	0.099323		16.08	0.083244	0.081753
				16.11	0.098663		16.11	0.083149	0.08176
				16.14	0.098083		16.14	0.08301	0.081779
				16.17	0.097477		16.17	0.082895	0.081766
				16.2	0.097061		16.2	0.082864	0.081741
				16.23	0.096614		16.23	0.08281	0.081734
				16.26	0.096078		16.26	0.08274	0.081728
				16.29	0.095545		16.29	0.082737	0.081744
				16.32	0.094885		16.32	0.082743	0.081741
				16.35	0.094337		16.35	0.082743	0.08175
				16.38	0.093908		16.38	0.082749	0.081753
				16.41	0.093321		16.41	0.082727	0.081747
				16.44	0.092862		16.44	0.082762	0.081734
				16.47	0.092341		16.47	0.082762	0.081769
				16.5	0.091894		16.5	0.082762	0.081772
				16.53	0.091415		16.53	0.082759	0.081715
				16.56	0.09105		16.56	0.082749	0.08175
				16.59	0.090603		16.59	0.082696	0.081776
				16.62	0.090102		16.62	0.082734	0.081782
				16.65	0.089705		16.65	0.082749	0.08175
				16.68	0.089376		16.68	0.082772	0.081744
				16.69	0.08928		16.69	0.082797	0.081792
				16.71	0.089062		16.71	0.082743	0.081823
				16.74	0.08869		16.74	0.082727	0.081937
				16.77	0.088265		16.77	0.08273	0.08209
				16.8	0.087863		16.8	0.08273	0.082156
				16.83	0.087523		16.83	0.082737	0.082178
				16.86	0.087238		16.86	0.082759	0.082204
				16.89	0.08687		16.89	0.082905	0.082207
				16.92	0.086419		16.92	0.083063	0.082258
				16.95	0.086147		16.95	0.083168	0.082251
				16.98	0.085807		16.98	0.083197	0.082232
				17.01	0.08555		17.01	0.083216	0.082239
				17.04	0.085224		17.04	0.083209	0.082261
				17.07	0.084881		17.07	0.083232	0.082309
				17.1	0.084586		17.1	0.083238	0.082286
				17.13	0.084253		17.13	0.083247	0.082251
				17.16	0.084009		17.16	0.083241	0.082356
				17.19	0.08372		17.19	0.083178	0.082534
				17.22	0.083485		17.22	0.083219	0.082654
				17.25	0.083238		17.25	0.083266	0.082702
				17.28	0.082978		17.28	0.083295	0.082699
				17.32	0.082756		17.32	0.083232	0.082727
				17.34	0.082543		17.34	0.083216	0.082734
				17.37	0.082331		17.37	0.083273	0.082749
				17.4	0.082096		17.4	0.083266	0.082787
				17.43	0.081845		17.43	0.083238	0.082708
				17.46	0.081636		17.46	0.083244	0.082721
				17.49	0.081401		17.49	0.083285	0.082768
				17.52	0.081173		17.52	0.083374	0.082772
				17.55	0.080986		17.55	0.08345	0.082759
				17.58	0.080821		17.58	0.083612	0.082749
				17.61	0.080675		17.61	0.083663	0.082787
				17.64	0.080478		17.64	0.083701	0.082864
				17.67	0.080244		17.67	0.083726	0.082968
				17.7	0.080031		17.7	0.083749	0.083105
				17.73	0.079904		17.73	0.08378	0.083133
				17.76	0.079755		17.76	0.083783	0.08319
				17.79	0.079558		17.79	0.083745	0.083232
				17.82	0.079397		17.82	0.083723	0.08326
				17.85	0.079235		17.85	0.083752	0.083276
				17.88	0.07908		17.88	0.083755	0.083244
				17.91	0.078959		17.91	0.083742	0.083238
				17.94	0.078842		17.94	0.083771	0.083238
				17.97	0.078677		17.97	0.083752	0.083308
				18	0.07847		18	0.083768	0.083301
				18.03	0.078363		18.03	0.083771	0.083279
				18.06	0.078287		18.06	0.083758	0.083285
				18.09	0.078223		18.09	0.083755	0.083279
				18.12	0.07808		18.12	0.083761	0.083295
				18.15	0.077912		18.15	0.08378	0.083292
				18.18	0.077817		18.18	0.08378	0.083276
				18.21	0.077728		18.21	0.083771	0.08326
				18.24	0.077601		18.24	0.083768	0.083241
				18.27	0.077465		18.27	0.083768	0.083308
				18.3	0.077344		18.3	0.08373	0.083285
				18.33	0.077281		18.33	0.083736	0.08327
				18.36	0.077243		18.36	0.083768	0.083241
				18.39	0.077122		18.39	0.083758	0.083251
				18.42	0.076999		18.42	0.083736	0.083209
				18.45	0.076897		18.45	0.083723	0.083235
				18.48	0.076799		18.48	0.083739	0.083263
				18.51	0.076707		18.51	0.083736	0.083232
				18.54	0.07658		18.54	0.083755	0.083209
				18.57	0.076482		18.57	0.083771	0.083232
				18.6	0.076348		18.6	0.083758	0.083244
				18.63	0.076266		18.63	0.083736	0.083254
				18.66	0.076253		18.66	0.083758	0.083238
				18.69	0.07626		18.69	0.083758	0.083244
				18.72	0.076184		18.72	0.083736	0.08326
				18.75	0.076009		18.75	0.083723	0.08327
				18.78	0.075863		18.78	0.08372	0.08326
				18.81	0.075806		18.81	0.083758	0.083244
				18.84	0.075793		18.84	0.083736	0.083251
				18.87	0.075784		18.87	0.083739	0.083266
				18.9	0.075768		18.9	0.083723	0.083282
				18.93	0.075743		18.93	0.083711	0.083241
				18.96	0.075752		18.96	0.083752	0.083235
				18.99	0.075762		18.99	0.083707	0.083232
				19.02	0.075781		19.02	0.083711	0.083257
				19.05	0.075768		19.05	0.083704	0.083282
				19.08	0.075774		19.08	0.083717	0.083244
				19.11	0.075822		19.11	0.083755	0.083184
				19.14	0.076		19.14	0.083711	0.083079
				19.17	0.076123		19.17	0.083593	0.082971
				19.2	0.076174		19.2	0.083447	0.082857
				19.23	0.076212		19.23	0.083362	0.082822
				19.26	0.076237		19.26	0.083336	0.082778
				19.29	0.07638		19.29	0.083295	0.082759
				19.32	0.076624		19.32	0.083254	0.082746
				19.35	0.076827		19.35	0.083216	0.08274
				19.38	0.077005		19.38	0.083213	0.08273
				19.41	0.077205		19.41	0.083165	0.08273
				19.44	0.077433		19.44	0.083067	0.08267
				19.47	0.077697		19.47	0.082902	0.082527
				19.5	0.078007		19.5	0.082838	0.082416
				19.53	0.078407		19.53	0.082781	0.082343
				19.56	0.078791		19.56	0.082749	0.08228
				19.59	0.07914		19.59	0.082768	0.082258
				19.62	0.079673		19.62	0.082781	0.082248
				19.65	0.080107		19.65	0.082768	0.082251
				19.68	0.080599		19.68	0.082642	0.082267
				19.71	0.081043		19.71	0.082534	0.082182
				19.74	0.081465		19.74	0.082429	0.081988
				19.77	0.081925		19.77	0.082324	0.081868
				19.8	0.082489		19.8	0.082286	0.081785
				19.83	0.083171		19.83	0.082248	0.081798
				19.86	0.083764		19.86	0.082251	0.081804
				19.89	0.084418		19.89	0.082248	0.081747
				19.92	0.085185		19.92	0.082156	0.081747
				19.95	0.085779		19.95	0.082014	0.081757
				19.98	0.086657		19.98	0.081874	0.08175
				20.01	0.087476		20.01	0.081833	0.081633
				20.04	0.088323		20.04	0.081814	0.081503
				20.04	0.088475		20.04	0.081801	0.081462
				20.07	0.089353		20.07	0.081782	0.08137
				20.1	0.090226		20.1	0.081766	0.081322
				20.13	0.091263		20.13	0.0817	0.081322
				20.16	0.091992		20.16	0.081582	0.081306
				20.19	0.093046		20.19	0.081462	0.081268
				20.22	0.093997		20.22	0.081382	0.081274
				20.25	0.095012		20.25	0.081316	0.081214
				20.28	0.096249		20.28	0.081255	0.081094
				20.31	0.097366		20.31	0.081249	0.080983
				20.34	0.098581		20.34	0.081255	0.080859
				20.37	0.099818		20.37	0.081211	0.080792
				20.4	0.10102		20.4	0.081052	0.080761
				20.43	0.102346		20.43	0.080888	0.080783
				20.46	0.103554		20.46	0.08084	0.080685
				20.49	0.105051		20.49	0.080827	0.080545
				20.52	0.106209		20.52	0.08078	0.080409
				20.55	0.107655		20.55	0.080761	0.080339
				20.58	0.109286		20.58	0.080735	0.080339
				20.61	0.110653		20.61	0.080627	0.08025
				20.64	0.112217		20.64	0.080488	0.08006
				20.67	0.113625		20.67	0.080386	0.079933
				20.71	0.115332		20.71	0.080301	0.079866
				20.73	0.116597		20.73	0.080272	0.079812
				20.76	0.117948		20.76	0.080285	0.0798
				20.79	0.119509		20.79	0.080225	0.079752
				20.82	0.120873		20.82	0.080079	0.079641
				20.85	0.122424		20.85	0.079917	0.079505
				20.88	0.123756		20.88	0.079815	0.07939
				20.91	0.124838		20.91	0.079796	0.07933
				20.94	0.12636		20.94	0.079793	0.079308
				20.97	0.127623		20.97	0.07979	0.079238
				21	0.129009		21	0.079761	0.079229
				21.03	0.130179		21.03	0.079723	0.079206
				21.06	0.131302		21.06	0.079663	0.079146
				21.09	0.132406		21.09	0.079539	0.078984
				21.12	0.133475		21.12	0.079428	0.078877
				21.15	0.134658		21.15	0.079336	0.078791
				21.18	0.135619		21.18	0.079273	0.078778
				21.21	0.136653		21.21	0.079244	0.078778
				21.24	0.137526		21.24	0.079222	0.078785
				21.27	0.138261		21.27	0.079229	0.078702
				21.3	0.139242		21.3	0.079099	0.078562
				21.33	0.139993		21.33	0.078975	0.078426
				21.36	0.140815		21.36	0.078854	0.078356
				21.39	0.141437		21.39	0.07881	0.078309
				21.42	0.141957		21.42	0.07881	0.078287
				21.46	0.142553		21.46	0.078753	0.078226
				21.48	0.142921		21.48	0.078746	0.078229
				21.51	0.143327		21.51	0.078762	0.078191
				21.54	0.143638		21.54	0.078737	0.078074
				21.57	0.143892		21.57	0.078616	0.077934
				21.6	0.144199		21.6	0.078413	0.077823
				21.63	0.144418		21.63	0.078334	0.077817
				21.66	0.144558		21.66	0.078271	0.077808
				21.69	0.144628		21.69	0.078172	0.077811
				21.72	0.144612		21.72	0.078011	0.07782
				21.75	0.14451		21.75	0.077912	0.077731
				21.78	0.144406		21.78	0.07782	0.077595
				21.81	0.144314		21.81	0.077769	0.077494
				21.85	0.144095		21.85	0.077716	0.077414
				21.87	0.143828		21.87	0.07757	0.077325
				21.9	0.143559		21.9	0.077494	0.077262
				21.93	0.143337		21.93	0.077357	0.077246
				21.96	0.142991		21.96	0.077237	0.0773
				21.99	0.142585		21.99	0.07711	0.077294
				22.02	0.142106		22.02	0.076992	0.077275
				22.05	0.14176		22.05	0.076891	0.077249
				22.08	0.141329		22.08	0.076786	0.077233
				22.11	0.140777		22.11	0.076688	0.077262
				22.14	0.140222		22.14	0.076593	0.077287
				22.17	0.139571		22.17	0.076418	0.077246
				22.2	0.13901		22.2	0.076336	0.077141
				22.23	0.138531		22.23	0.076285	0.076989
				22.26	0.137846		22.26	0.076295	0.076926
				22.29	0.137256		22.29	0.076272	0.076862
				22.32	0.136587		22.32	0.076139	0.076831
				22.35	0.135946		22.35	0.075981	0.076774
				22.38	0.135207		22.38	0.075879	0.07678
				22.41	0.13468		22.41	0.075787	0.076786
				22.44	0.134043		22.44	0.075771	0.076796
				22.47	0.133269		22.47	0.07579	0.076767
				22.5	0.132606		22.5	0.075762	0.076713
				22.53	0.13186		22.53	0.075746	0.07671
				22.56	0.131201		22.56	0.075768	0.076688
				22.6	0.130538		22.6	0.075793	0.076548
				22.62	0.129837		22.62	0.075768	0.076402
				22.65	0.129158		22.65	0.075774	0.076364
				22.68	0.128336		22.68	0.0758	0.076282
				22.71	0.12762		22.71	0.075765	0.076295
				22.74	0.126903		22.74	0.075768	0.076298
				22.77	0.1261		22.77	0.075762	0.076288
				22.8	0.125494		22.8	0.075784	0.076256
				22.83	0.124705		22.83	0.075733	0.076263
				22.86	0.123966		22.86	0.075644	0.076266
				22.89	0.123265		22.89	0.07553	0.076279
				22.92	0.122478		22.92	0.075406	0.076247
				22.95	0.121793		22.95	0.075362	0.076279
				22.98	0.121063		22.98	0.075327	0.076269
				23.01	0.120388		23.01	0.075295	0.076276
				23.04	0.119531		23.04	0.075283	0.076355
				23.07	0.118814		23.07	0.075273	0.076456
				23.1	0.118104		23.1	0.07528	0.076545
				23.13	0.11733		23.13	0.075254	0.076659
				23.16	0.116784		23.16	0.075251	0.076742
				23.19	0.116029		23.19	0.075257	0.076745
				23.22	0.115319		23.22	0.075302	0.076754
				23.25	0.114586		23.25	0.075441	0.076758
				23.28	0.11379		23.28	0.075549	0.076891
				23.31	0.113178		23.31	0.07566	0.077005
				23.34	0.112566		23.34	0.075724	0.077119
				23.37	0.111925		23.37	0.075739	0.077186
				23.38	0.11182		23.38	0.075739	0.077167
				23.4	0.111281		23.4	0.075758	0.077211
				23.43	0.110529		23.43	0.075819	0.077436
				23.46	0.109882		23.46	0.075914	0.077573
				23.49	0.109146		23.49	0.076003	0.077649
				23.52	0.108515		23.52	0.07612	0.077763
				23.55	0.107928		23.55	0.076228	0.077868
				23.58	0.107294		23.58	0.076256	0.07802
				23.61	0.106732		23.61	0.076298	0.078125
				23.64	0.106066		23.64	0.076437	0.078299
				23.67	0.105451		23.67	0.076596	0.078448
				23.7	0.104753		23.7	0.076758	0.078651
				23.73	0.104303		23.73	0.076891	0.078854
				23.76	0.10371		23.76	0.077037	0.079026
				23.79	0.103015		23.79	0.077138	0.079191
				23.82	0.102444		23.82	0.077186	0.079384
				23.85	0.1018		23.85	0.077335	0.079597
				23.88	0.101242		23.88	0.077532	0.079758
				23.91	0.100709		23.91	0.077671	0.079936
				23.94	0.100141		23.94	0.077827	0.080212
				23.97	0.099611		23.97	0.077915	0.080539
				24	0.099012		24	0.078169	0.080903
				24.03	0.098508		24.03	0.078382	0.081122
				24.06	0.098089		24.06	0.078559	0.081309
				24.09	0.097607		24.09	0.078715	0.081585
				24.12	0.097236		24.12	0.078877	0.081915
				24.15	0.096712		24.15	0.079048	0.082258
				24.18	0.096252		24.18	0.079235	0.082502
				24.21	0.095764		24.21	0.079492	0.082838
				24.24	0.095336		24.24	0.079622	0.083143
				24.27	0.094895		24.27	0.079793	0.083374
				24.3	0.094422		24.3	0.079974	0.083676
				24.33	0.093975		24.33	0.080088	0.083901
				24.36	0.093493		24.36	0.080393	0.084155
				24.39	0.093052		24.39	0.080605	0.084475
				24.42	0.092706		24.42	0.080789	0.084776
				24.45	0.09231		24.45	0.081056	0.085068
				24.48	0.092008		24.48	0.081265	0.085322
				24.51	0.091596		24.51	0.081481	0.085655
				24.54	0.091225		24.54	0.081709	0.085928
				24.57	0.090876		24.57	0.081899	0.08621
				24.6	0.090489		24.6	0.082067	0.086518
				24.63	0.090146		24.63	0.082245	0.086752
				24.66	0.089817		24.66	0.082477	0.086965
				24.69	0.089449		24.69	0.082642	0.087124
				24.72	0.08909		24.72	0.082845	0.08738
				24.75	0.088776		24.75	0.083029	0.087644
				24.78	0.088459		24.78	0.083292	0.087863
				24.81	0.088116		24.81	0.08353	0.088062
				24.84	0.087885		24.84	0.083631	0.088275
				24.87	0.087599		24.87	0.083799	0.088513
				24.9	0.087371		24.9	0.083936	0.088649
				24.93	0.08706		24.93	0.084098	0.088811
				24.96	0.086705		24.96	0.084177	0.088976
				24.99	0.08647		24.99	0.084281	0.089096
				25.02	0.08622		25.02	0.084481	0.089287
				25.05	0.086017		25.05	0.08457	0.089433
				25.08	0.085766		25.08	0.08463	0.089579
				25.11	0.085522		25.11	0.084722	0.089661
				25.14	0.085331		25.14	0.084741	0.089725
				25.17	0.085068		25.17	0.084776	0.089902
				25.2	0.084837		25.2	0.084868	0.090026
				25.23	0.084615		25.23	0.085017	0.090121
				25.26	0.084345		25.26	0.085109	0.090172
				25.29	0.084113		25.29	0.08517	0.090203
				25.32	0.08391		25.32	0.085195	0.0902
				25.35	0.083679		25.35	0.085182	0.090235
				25.38	0.083444		25.38	0.085201	0.090245
				25.41	0.083305		25.41	0.085236	0.090232
				25.44	0.083168		25.44	0.085236	0.090229
				25.47	0.082971		25.47	0.08522	0.090203
				25.5	0.082791		25.5	0.085205	0.090165
				25.53	0.082553		25.53	0.085214	0.090013
				25.56	0.082362		25.56	0.085233	0.089905
				25.59	0.082242		25.59	0.085217	0.089807
				25.62	0.082102		25.62	0.085093	0.089725
				25.65	0.081918		25.65	0.08496	0.089617
				25.68	0.081652		25.68	0.08484	0.089487
				25.71	0.081433		25.71	0.084843	0.089328
				25.74	0.081354		25.74	0.08477	0.089141
				25.77	0.081284		25.77	0.084678	0.088979
				25.8	0.081173		25.8	0.084516	0.08883
				25.83	0.080989		25.83	0.084386	0.08863
				25.86	0.080872		25.86	0.084313	0.088453
				25.89	0.080688		25.89	0.084234	0.088227
				25.92	0.080507		25.92	0.08411	0.088097
				25.95	0.080421		25.95	0.083933	0.087958
				25.99	0.080291		25.99	0.083818	0.087707
				26.01	0.080212		26.01	0.083707	0.087485
				26.04	0.080044		26.04	0.083612	0.087216
				26.07	0.07992		26.07	0.083419	0.087041
				26.1	0.079841		26.1	0.083254	0.086794
				26.13	0.079619		26.13	0.083038	0.086594
				26.16	0.079486		26.16	0.082883	0.086375
				26.19	0.079384		26.19	0.082661	0.086109
				26.22	0.079314		26.22	0.082508	0.085906
				26.25	0.079219		26.25	0.082309	0.085661
				26.28	0.079019		26.28	0.082182	0.085427
				26.31	0.078899		26.31	0.081995	0.085166
				26.34	0.078785		26.34	0.081738	0.084957
				26.37	0.07874		26.37	0.081525	0.084748
				26.4	0.078616		26.4	0.081363	0.084545
				26.43	0.07841		26.43	0.081214	0.084297
				26.46	0.07834		26.46	0.081094	0.084056
				26.49	0.07828		26.49	0.080891	0.083758
				26.52	0.078258		26.52	0.080653	0.083539
				26.55	0.078163		26.55	0.080364	0.083228
				26.58	0.078014		26.58	0.080158	0.082981
				26.61	0.077893		26.61	0.080028	0.082711
				26.64	0.077808		26.64	0.079869	0.082423
				26.67	0.077792		26.67	0.079689	0.082178
				26.7	0.077789		26.7	0.079463	0.081972
				26.71	0.077763		26.71	0.0794	0.081868
				26.74	0.07769		26.74	0.079327	0.081763
				26.76	0.077586		26.76	0.079133	0.081557
				26.79	0.077459		26.79	0.078943	0.081249
				26.82	0.077351		26.82	0.078816	0.081037
				26.85	0.077287		26.85	0.078591	0.080796
				26.88	0.077281		26.88	0.07841	0.080608
				26.91	0.077243		26.91	0.078195	0.080418
				26.94	0.077249		26.94	0.077992	0.080142
				26.97	0.077259		26.97	0.077906	0.079911
				27	0.077256		27	0.077706	0.079692
				27.03	0.077275		27.03	0.077494	0.079473
				27.06	0.077265		27.06	0.077256	0.079263
				27.09	0.077256		27.09	0.077084	0.079
				27.12	0.077259		27.12	0.076919	0.078781
				27.15	0.077262		27.15	0.076735	0.078556
				27.18	0.077259		27.18	0.076577	0.078353
				27.21	0.077256		27.21	0.076368	0.078109
				27.24	0.077344		27.24	0.076155	0.077925
				27.27	0.077468		27.27	0.076022	0.077795
				27.31	0.077633		27.31	0.075809	0.077595
				27.33	0.077693		27.33	0.075641	0.077398
				27.36	0.077808		27.36	0.075502	0.077186
				27.39	0.077941		27.39	0.075391	0.07703
				27.42	0.078064		27.42	0.075232	0.0769
				27.45	0.078245		27.45	0.075048	0.076704
				27.48	0.078391		27.48	0.074896	0.076548
				27.51	0.078578		27.51	0.074728	0.076336
				27.54	0.078737		27.54	0.07461	0.076079
				27.57	0.078953		27.57	0.074474	0.075892
				27.6	0.079219		27.6	0.074417	0.075758
				27.63	0.079441		27.63	0.074271	0.075606
				27.66	0.07972		27.66	0.074134	0.07546
				27.69	0.079926		27.69	0.073998	0.075349
				27.72	0.080272		27.72	0.073878	0.075134
				27.75	0.080551		27.75	0.073716	0.074994
				27.78	0.080843		27.78	0.073541	0.074832
				27.81	0.081284		27.81	0.07337	0.074699
				27.84	0.081595		27.84	0.0733	0.074566
				27.87	0.081883		27.87	0.073192	0.074417
				27.9	0.082172		27.9	0.073046	0.074356
				27.93	0.08255		27.93	0.073027	0.074201
				27.96	0.08301		27.96	0.072878	0.074036
				27.99	0.083374		27.99	0.072777	0.073928
				28.02	0.083853		28.02	0.072755	0.073839
				28.06	0.084291		28.06	0.072621	0.073747
				28.08	0.084615		28.08	0.072476	0.073589
				28.11	0.084973		28.11	0.07238	0.073468
				28.14	0.085296		28.14	0.07232	0.073405
				28.17	0.085728		28.17	0.072279	0.073322
				28.2	0.086064		28.2	0.072187	0.073224
				28.23	0.086457		28.23	0.072028	0.073018
				28.26	0.086695		28.26	0.071965	0.072897
				28.29	0.086987		28.29	0.071882	0.072843
				28.32	0.087339		28.32	0.071806	0.072809
				28.35	0.087587		28.35	0.07179	0.072704
				28.38	0.087885		28.38	0.071749	0.072555
				28.41	0.088139		28.41	0.071654	0.072422
				28.44	0.08831		28.44	0.071527	0.072365
				28.47	0.088529		28.47	0.071391	0.072345
				28.5	0.088782		28.5	0.071349	0.072295
				28.53	0.089039		28.53	0.071273	0.072111
				28.56	0.089287		28.56	0.071213	0.072006
				28.59	0.089458		28.59	0.071061	0.071981
				28.62	0.089601		28.62	0.070902	0.071911
				28.65	0.089747		28.65	0.070858	0.071838
				28.68	0.089956		28.68	0.070829	0.071765
				28.71	0.090089		28.71	0.07081	0.071717
				28.74	0.090146		28.74	0.070763	0.07161
				28.77	0.090137		28.77	0.070766	0.071514
				28.8	0.090172		28.8	0.070642	0.071391
				28.83	0.0902		28.83	0.070493	0.07134
				28.86	0.090229		28.86	0.070423	0.071321
				28.89	0.090213		28.89	0.070328	0.07134
				28.92	0.090207		28.92	0.070293	0.071292
				28.95	0.090153		28.95	0.070249	0.071216
				28.98	0.090042		28.98	0.070281	0.071032
				29.01	0.08995		29.01	0.070271	0.070899
				29.04	0.089829		29.04	0.070208	0.070877
				29.07	0.089664		29.07	0.070087	0.070877
				29.1	0.089455		29.1	0.069979	0.070813
				29.13	0.089246		29.13	0.069938	0.070779
				29.16	0.089068		29.16	0.069843	0.070788
				29.19	0.088913		29.19	0.069773	0.070779
				29.22	0.088741		29.22	0.069786	0.070696
				29.25	0.088579		29.25	0.069795	0.070541
				29.28	0.08837		29.28	0.069795	0.070347
				29.31	0.088177		29.31	0.069703	0.070309
				29.34	0.087932		29.34	0.069548	0.070331
				29.37	0.087685		29.37	0.069411	0.070325
				29.4	0.087368		29.4	0.069361	0.070287
				29.43	0.087117		29.43	0.069313	0.070293
				29.46	0.086879		29.46	0.069269	0.07029
				29.49	0.086584		29.49	0.069275	0.070309
				29.52	0.086353		29.52	0.069253	0.070293
				29.55	0.086064		29.55	0.069275	0.070274
				29.58	0.085915		29.58	0.069294	0.07017
				29.61	0.085671		29.61	0.069294	0.070017
				29.64	0.085309		29.64	0.069278	0.069884
				29.67	0.08503		29.67	0.069243	0.069846
				29.7	0.084684		29.7	0.069234	0.069824
				29.73	0.084481		29.73	0.06911	0.069789
				29.76	0.084266		29.76	0.068971	0.069786
				29.79	0.083952		29.79	0.068856	0.069805
				29.82	0.083676		29.82	0.068863	0.069773
				29.85	0.083339		29.85	0.068847	0.069624
				29.88	0.083079		29.88	0.068815	0.069446
				29.91	0.082895		29.91	0.068806	0.069345
				29.94	0.082715		29.94	0.068764	0.069329
				29.97	0.082464		29.97	0.068736	0.069338
				30	0.082163		30	0.068723	0.069307
				30.03	0.081985		30.03	0.06879	0.069278
				30.06	0.08189		30.06	0.068806	0.069294
				30.06	0.081852		30.06	0.068799	0.069304
				30.09	0.081677		30.09	0.068812	0.0693
				30.12	0.081509		30.12	0.068812	0.069319
				30.15	0.081297		30.15	0.068796	0.069326
				30.18	0.081094		30.18	0.068847	0.069304
				30.21	0.080941		30.21	0.068844	0.069285
				30.24	0.080796		30.24	0.068793	0.069266
				30.27	0.080608		30.27	0.068739	0.069275
				30.3	0.080393		30.3	0.068736	0.069307
				30.33	0.080285		30.33	0.068755	0.069278
				30.36	0.080126		30.36	0.068723	0.069272
				30.39	0.079936		30.39	0.068733	0.069288
				30.42	0.079847		30.42	0.068726	0.069307
				30.45	0.079666		30.45	0.068745	0.069275
				30.48	0.079476		30.48	0.068771	0.069285
				30.51	0.079368		30.51	0.06879	0.069269
				30.54	0.079314		30.54	0.068793	0.069231
				30.57	0.079222		30.57	0.068771	0.06931
				30.6	0.079051		30.6	0.068787	0.069332
				30.63	0.078889		30.63	0.068885	0.069269
				30.66	0.078794		30.66	0.069047	0.069243
				30.69	0.078772		30.69	0.069078	0.069266
				30.72	0.078737		30.72	0.069155	0.069291
				30.75	0.078597		30.75	0.069183	0.069291
				30.78	0.078464		30.78	0.069256	0.0693
				30.81	0.07835		30.81	0.069288	0.069291
				30.84	0.078312		30.84	0.069307	0.0693
				30.87	0.078267		30.87	0.069437	0.069338
				30.9	0.07828		30.9	0.069557	0.069475
				30.93	0.078169		30.93	0.069637	0.069608
				30.96	0.077992		30.96	0.069732	0.069697
				30.99	0.077919		30.99	0.069732	0.069735
				31.02	0.077846		31.02	0.06984	0.069805
				31.05	0.077789		31.05	0.069948	0.069802
				31.08	0.077738		31.08	0.070166	0.069805
				31.11	0.077719		31.11	0.070233	0.069852
				31.14	0.077722		31.14	0.070274	0.069986
				31.17	0.077624		31.17	0.070414	0.070122
				31.2	0.077484		31.2	0.070541	0.070198
				31.23	0.077357		31.23	0.07061	0.070246
				31.26	0.077329		31.26	0.070699	0.070303
				31.29	0.077297		31.29	0.070766	0.070287
				31.32	0.0773		31.32	0.070861	0.070407
				31.35	0.077294		31.35	0.070972	0.070579
				31.38	0.077183		31.38	0.071118	0.070677
				31.41	0.077072		31.41	0.071175	0.070712
				31.44	0.07697		31.44	0.071286	0.070753
				31.47	0.076885		31.47	0.071448	0.070772
				31.5	0.076837		31.5	0.071543	0.070788
				31.53	0.076777		31.53	0.071686	0.070775
				31.56	0.076716		31.56	0.071689	0.07081
				31.59	0.07665		31.59	0.071717	0.07089
				31.62	0.076491		31.62	0.071768	0.071029
				31.65	0.076402		31.65	0.071841	0.071156
				31.68	0.076304		31.68	0.071974	0.071229
				31.71	0.076269		31.71	0.072114	0.071267
				31.74	0.076222		31.74	0.072196	0.071292
				31.77	0.076107		31.77	0.072219	0.07127
				31.8	0.075965		31.8	0.072247	0.071264
				31.83	0.075841		31.83	0.072323	0.071311
				31.86	0.075768		31.86	0.072488	0.07128
				31.89	0.075752		31.89	0.072545	0.071245
				31.92	0.075686		31.92	0.072672	0.071238
				31.95	0.075517		31.95	0.072713	0.071258
				31.98	0.075391		31.98	0.072732	0.07128
				32.01	0.075321		32.01	0.072751	0.071277
				32.04	0.075257		32.04	0.072793	0.071238
				32.07	0.075213		32.07	0.072831	0.071235
				32.1	0.075096		32.1	0.072802	0.071286
				32.13	0.074975		32.13	0.072694	0.071273
				32.16	0.074842		32.16	0.072574	0.07127
				32.19	0.074775		32.19	0.072437	0.071254
				32.22	0.074756		32.22	0.07233	0.071267
				32.25	0.074677		32.25	0.072254	0.071267
				32.28	0.074518		32.28	0.072269	0.071232
				32.31	0.074366		32.31	0.072288	0.071248
				32.34	0.074271		32.34	0.072228	0.071261
				32.37	0.074255		32.37	0.072155	0.071229
				32.4	0.074211		32.4	0.071962	0.0712
				32.43	0.074055		32.43	0.071933	0.07115
				32.46	0.073938		32.46	0.071879	0.071026
				32.49	0.073827		32.49	0.071794	0.070921
				32.52	0.073747		32.52	0.071702	0.070823
				32.55	0.073643		32.55	0.071578	0.070794
				32.59	0.073506		32.59	0.071441	0.070848
				32.61	0.07343		32.61	0.07133	0.070813
				32.64	0.073294		32.64	0.071267	0.070737
				32.67	0.073265		32.67	0.0712	0.070591
				32.7	0.073167		32.7	0.071007	0.070458
				32.73	0.073027		32.73	0.070867	0.070404
				32.76	0.072897		32.76	0.07081	0.070354
				32.79	0.072793		32.79	0.070731	0.070274
				32.82	0.072729		32.82	0.070582	0.070176
				32.85	0.072587		32.85	0.070414	0.069992
				32.88	0.072472		32.88	0.070262	0.069906
				32.91	0.072342		32.91	0.070078	0.069868
				32.94	0.072298		32.94	0.069973	0.069821
				32.97	0.072238		32.97	0.069849	0.069732
				33	0.072003		33	0.06977	0.069564
				33.03	0.071886		33.03	0.069656	0.069459
				33.06	0.071803		33.06	0.069481	0.069373
				33.09	0.071768		33.09	0.069389	0.069323
				33.12	0.071714		33.12	0.069326	0.069256
				33.15	0.071578		33.15	0.069186	0.069218
				33.18	0.071457		33.18	0.069044	0.069155
				33.21	0.071353		33.21	0.068913	0.069015
				33.24	0.071292		33.24	0.068853	0.068879
				33.27	0.071232		33.27	0.068818	0.068834
				33.3	0.071118		33.3	0.068618	0.068802
				33.34	0.070997		33.34	0.06846	0.068787
				33.36	0.070883		33.36	0.068352	0.068764
				33.39	0.070788		33.39	0.068336	0.068752
				33.4	0.070779		33.4	0.068343	0.068733
				33.42	0.070782		33.42	0.068279	0.068657
				33.45	0.070791		33.45	0.0682	0.068479
				33.48	0.070737		33.48	0.068073	0.068387
				33.51	0.070563		33.51	0.067927	0.068346
				33.54	0.070455		33.54	0.067851	0.068314
				33.57	0.070366		33.57	0.067838	0.068301
				33.6	0.070325		33.6	0.0678	0.06826
				33.63	0.070287		33.63	0.067632	0.068254
				33.66	0.070151		33.66	0.067445	0.068197
				33.69	0.070005		33.69	0.06735	0.068079
				33.72	0.069871		33.72	0.067331	0.067946
				33.75	0.069833		33.75	0.067343	0.067905
				33.78	0.069789		33.78	0.067286	0.067845
				33.81	0.069703		33.81	0.067223	0.067822
				33.84	0.069576		33.84	0.067159	0.067803
				33.87	0.069396		33.87	0.067052	0.067768
				33.91	0.069316		33.91	0.066947	0.067733
				33.93	0.06931		33.93	0.066864	0.067749
				33.96	0.06925		33.96	0.066839	0.067813
				33.99	0.069132		33.99	0.066795	0.067806
				34.02	0.068955		34.02	0.066807	0.0678
				34.05	0.068866		34.05	0.06681	0.067778
				34.08	0.068831		34.08	0.066769	0.067762
				34.11	0.068761		34.11	0.066668	0.067765
				34.14	0.068676		34.14	0.066541	0.067806
				34.17	0.06852		34.17	0.066417	0.0678
				34.2	0.068406		34.2	0.066354	0.067787
				34.23	0.068323		34.23	0.066319	0.067765
				34.26	0.068308		34.26	0.066287	0.067787
				34.29	0.068257		34.29	0.066249	0.067765
				34.32	0.068238		34.32	0.066271	0.067794
				34.35	0.068216		34.35	0.066274	0.067759
				34.38	0.06814		34.38	0.066094	0.067772
				34.41	0.068003		34.41	0.065976	0.06781
				34.44	0.067889		34.44	0.065919	0.0678
				34.47	0.0678		34.47	0.065849	0.067765
				34.5	0.067746		34.5	0.06584	0.06761
				34.53	0.067676		34.53	0.065814	0.067448
				34.56	0.067562		34.56	0.065783	0.067366
				34.59	0.067458		34.59	0.065745	0.067337
				34.62	0.067353		34.62	0.065726	0.067343
				34.66	0.067302		34.66	0.065792	0.067283
				34.68	0.067299		34.68	0.065795	0.06727
				34.71	0.067274		34.71	0.065729	0.067267
				34.74	0.067213		34.74	0.065586	0.067296
				34.77	0.067131		34.77	0.065462	0.067277
				34.8	0.067032		34.8	0.065443	0.067258
				34.83	0.06689		34.83	0.06532	0.067204
				34.86	0.066868		34.86	0.065291	0.067112
				34.89	0.066804		34.89	0.065288	0.066979
				34.92	0.066769		34.92	0.065323	0.066896
				34.95	0.066763		34.95	0.065336	0.06681
				34.98	0.066728		34.98	0.065282	0.066807
				35.01	0.066652		35.01	0.065205	0.06682
				35.04	0.066531		35.04	0.065063	0.066776
				35.07	0.066373		35.07	0.06493	0.066785
				35.1	0.066306		35.1	0.064866	0.066798
				35.13	0.066284		35.13	0.064828	0.066753
				35.16	0.066284		35.16	0.06485	0.066757
				35.19	0.066262		35.19	0.064765	0.066798
				35.22	0.066243		35.22	0.064777	0.066798
				35.25	0.066176		35.25	0.064796	0.066779
				35.28	0.066071		35.28	0.064768	0.066642
				35.31	0.065954		35.31	0.064736	0.066506
				35.34	0.065878		35.34	0.064749	0.06642
				35.37	0.065824		35.37	0.064758	0.066363
				35.4	0.065786		35.4	0.064701	0.066344
				35.43	0.065754		35.43	0.064581	0.066316
				35.46	0.06577		35.46	0.064447	0.06629
				35.49	0.065783		35.49	0.064324	0.066265
				35.52	0.065735		35.52	0.064311	0.066227
				35.55	0.065716		35.55	0.064324	0.066122
				35.58	0.065669		35.58	0.064324	0.06596
				35.61	0.06557		35.61	0.064295	0.065865
				35.64	0.065456		35.64	0.06426	0.065805
				35.67	0.065358		35.67	0.064194	0.065792
				35.7	0.065272		35.7	0.064083	0.06578
				35.73	0.065269		35.73	0.063959	0.065776
				35.76	0.065234		35.76	0.063842	0.065764
				35.79	0.065244		35.79	0.063788	0.065783
				35.82	0.065263		35.82	0.063772	0.065802
				35.85	0.065259		35.85	0.063797	0.065811
				35.88	0.065231		35.88	0.063765	0.065802
				35.91	0.065215		35.91	0.06374	0.065722
				35.94	0.065193		35.94	0.063715	0.065634
				35.97	0.065072		35.97	0.063629	0.065548
				36	0.064914		36	0.063524	0.065462
				36.03	0.064812		36.03	0.063426	0.06537
				36.06	0.064755		36.06	0.063328	0.065294
				36.09	0.064758		36.09	0.063299	0.065272
				36.12	0.064765		36.12	0.063271	0.065256
				36.15	0.064714		36.15	0.063305	0.065307
				36.18	0.064717		36.18	0.063283	0.065221
				36.21	0.064739		36.21	0.06329	0.065063
				36.24	0.064736		36.24	0.063283	0.064942
				36.27	0.064733		36.27	0.063245	0.064904
				36.3	0.064717		36.3	0.063153	0.064888
				36.33	0.064711		36.33	0.063017	0.064834
				36.36	0.064733		36.36	0.062909	0.064793
				36.39	0.064765		36.39	0.06283	0.064784
				36.42	0.06473		36.42	0.062801	0.064809
				36.45	0.064723		36.45	0.062776	0.064809
				36.48	0.06473		36.48	0.062788	0.064828
				36.51	0.064714		36.51	0.062766	0.064787
				36.54	0.064673		36.54	0.062731	0.064752
				36.57	0.064523		36.57	0.06263	0.064711
				36.6	0.064435		36.6	0.062528	0.064641
				36.63	0.06433		36.63	0.062427	0.064543
				36.66	0.064286		36.66	0.06237	0.064368
				36.69	0.064276		36.69	0.062313	0.06432
				36.73	0.064282		36.73	0.062287	0.064346
				36.74	0.064251		36.74	0.062303	0.064352
				36.75	0.064248		36.75	0.062271	0.06434
				36.78	0.064232		36.78	0.062287	0.06432
				36.81	0.064257		36.81	0.062297	0.064301
				36.84	0.064279		36.84	0.062287	0.064263
				36.87	0.064282		36.87	0.062275	0.064292
				36.9	0.064238		36.9	0.0623	0.064289
				36.93	0.06426		36.93	0.062309	0.064222
				36.96	0.064251		36.96	0.062313	0.064092
				36.99	0.064244		36.99	0.062265	0.063965
				37.02	0.064244		37.02	0.062233	0.063911
				37.05	0.064187		37.05	0.062183	0.06387
				37.08	0.064057		37.08	0.062068	0.063832
				37.11	0.063918		37.11	0.061948	0.063813
				37.14	0.063838		37.14	0.061875	0.063778
				37.17	0.063813		37.17	0.061792	0.063788
				37.2	0.063765		37.2	0.061758	0.063797
				37.23	0.06374		37.23	0.061783	0.063772
				37.26	0.063731		37.26	0.061805	0.063721
				37.29	0.063753		37.29	0.061789	0.063578
				37.32	0.063772		37.32	0.061767	0.063464
				37.35	0.06374		37.35	0.061751	0.063394
				37.38	0.063635		37.38	0.061758	0.06334
				37.41	0.063528		37.41	0.061764	0.063305
				37.44	0.063455		37.44	0.061678	0.063264
				37.47	0.063347		37.47	0.061523	0.063312
				37.5	0.063321		37.5	0.061425	0.063305
				37.53	0.063261		37.53	0.061352	0.063274
				37.56	0.063233		37.56	0.061336	0.06321
				37.59	0.063236		37.59	0.061307	0.063033
				37.62	0.063233		37.62	0.061291	0.062925
				37.65	0.063233		37.65	0.06125	0.06289
				37.68	0.063223		37.68	0.061266	0.062858
				37.71	0.063204		37.71	0.061282	0.062798
				37.74	0.06321		37.74	0.061301	0.062785
				37.77	0.063191		37.77	0.061288	0.062757
				37.8	0.063118		37.8	0.061244	0.062801
				37.83	0.062909		37.83	0.061174	0.062814
				37.86	0.062823		37.86	0.061095	0.062785
				37.89	0.062779		37.89	0.060961	0.06269
				37.92	0.062776		37.92	0.06085	0.062538
				37.95	0.062782		37.95	0.060812	0.062459
				37.98	0.062725		37.98	0.060809	0.062379
				38.01	0.062706		38.01	0.060784	0.062322
				38.05	0.062715		38.05	0.060777	0.062303
				38.07	0.062744		38.07	0.0608	0.062287
				38.1	0.06275		38.1	0.060819	0.062281
				38.13	0.062693		38.13	0.060768	0.062344
				38.16	0.062589		38.16	0.060784	0.062313
				38.19	0.062427		38.19	0.060793	0.062278
				38.22	0.062363		38.22	0.060752	0.062281
				38.25	0.062294		38.25	0.060571	0.06229
				38.28	0.062256		38.28	0.060435	0.0623
				38.31	0.062227		38.31	0.060343	0.062297
				38.34	0.062211		38.34	0.060337	0.062284
				38.37	0.06224		38.37	0.060318	0.062316
				38.4	0.062252		38.4	0.06027	0.062294
				38.43	0.062243		38.43	0.060286	0.062278
				38.46	0.062233		38.46	0.060318	0.062176
				38.49	0.062227		38.49	0.060314	0.061995
				38.52	0.062237		38.52	0.06033	0.061897
				38.55	0.062256		38.55	0.060292	0.061827
				38.58	0.062262		38.58	0.060283	0.061834
				38.61	0.06223		38.61	0.060292	0.061834
				38.64	0.062227		38.64	0.060305	0.061818
				38.67	0.062259		38.67	0.060276	0.061815
				38.7	0.062246		38.7	0.060276	0.061818
				38.73	0.062198		38.73	0.06026	0.061827
				38.76	0.062043		38.76	0.060149	0.061802
				38.8	0.061929		38.8	0.06007	0.061796
				38.82	0.061859		38.82	0.05994	0.061767
				38.85	0.061808		38.85	0.059873	0.061659
				38.88	0.061808		38.88	0.059813	0.06152
				38.91	0.06177		38.91	0.059791	0.061374
				38.94	0.061739		38.94	0.059756	0.061364
				38.97	0.061739		38.97	0.059778	0.061307
				39	0.061773		39	0.05982	0.06131
				39.03	0.061751		39.03	0.059807	0.061307
				39.06	0.061739		39.06	0.059781	0.061288
				39.09	0.061726		39.09	0.059762	0.061275
				39.12	0.061697		39.12	0.059715	0.061256
				39.15	0.061729		39.15	0.059655	0.061288
				39.19	0.061751		39.19	0.059509	0.061275
				39.21	0.061758		39.21	0.059394	0.061275
				39.24	0.061716		39.24	0.059325	0.061301
				39.27	0.061732		39.27	0.059306	0.061285
				39.3	0.061758		39.3	0.059312	0.061282
				39.33	0.061751		39.33	0.059258	0.061275
				39.36	0.061745		39.36	0.059264	0.061298
				39.39	0.061704		39.39	0.059239	0.061241
				39.42	0.061704		39.42	0.059147	0.061085
				39.45	0.061726		39.45	0.059023	0.060958
				39.48	0.061729		39.48	0.058903	0.060876
				39.51	0.061678		39.51	0.058839	0.06086
				39.54	0.061513		39.54	0.058833	0.060844
				39.57	0.061409		39.57	0.058827	0.060796
				39.6	0.061336		39.6	0.058808	0.060762
				39.63	0.06131		39.63	0.058789	0.060777
				39.66	0.061275		39.66	0.058776	0.060809
				39.69	0.061237		39.69	0.05877	0.060806
				39.72	0.061228		39.72	0.058804	0.0608
				39.75	0.061202		39.75	0.058795	0.060819
				39.78	0.061225		39.78	0.058792	0.060831
				39.81	0.061263		39.81	0.058766	0.060825
				39.84	0.061244		39.84	0.058719	0.06079
				39.87	0.061228		39.87	0.058801	0.060762
				39.9	0.06131		39.9	0.058808	0.060771
				39.93	0.061425		39.93	0.05876	0.060822
				39.96	0.061542		39.96	0.058776	0.060809
				39.99	0.06164		39.99	0.05882	0.06072
				40.02	0.061691		40.02	0.058804	0.060562
				40.05	0.0617		40.05	0.058763	0.060444
				40.07	0.061723		40.07	0.058652	0.06039
				40.08	0.061748		40.08	0.058592	0.060352
				40.11	0.061792		40.11	0.058475	0.060324
				40.14	0.06178		40.14	0.058418	0.060333
				40.17	0.061726		40.17	0.058338	0.060298
				40.2	0.061716		40.2	0.058351	0.060295
				40.23	0.061751		40.23	0.058335	0.060279
				40.26	0.061767		40.26	0.058281	0.060264
				40.29	0.061764		40.29	0.058259	0.060254
				40.32	0.061742		40.32	0.058297	0.060308
				40.35	0.061735		40.35	0.058348	0.060289
				40.38	0.061751		40.38	0.058253	0.06027
				40.41	0.061764		40.41	0.058107	0.060305
				40.44	0.061739		40.44	0.057967	0.060295
				40.47	0.06172		40.47	0.057904	0.060286
				40.5	0.06172		40.5	0.057853	0.060257
				40.53	0.061764		40.53	0.057818	0.060241
				40.56	0.06172		40.56	0.057815	0.060286
				40.59	0.061586		40.59	0.05777	0.060298
				40.62	0.061418		40.62	0.057789	0.060295
				40.65	0.06132		40.65	0.057815	0.06027
				40.68	0.061304		40.68	0.057764	0.060276
				40.71	0.06131		40.71	0.057739	0.060273
				40.74	0.061244		40.74	0.057745	0.060295
				40.77	0.061228		40.77	0.05778	0.060273
				40.8	0.061253		40.8	0.057796	0.060232
				40.83	0.061241		40.83	0.057802	0.060105
				40.86	0.061266		40.86	0.057786	0.059972
				40.89	0.061234		40.89	0.057783	0.059889
				40.92	0.061231		40.92	0.057786	0.059835
				40.95	0.061209		40.95	0.057805	0.05981
				40.98	0.061263		40.98	0.057799	0.059807
				41.01	0.061275		41.01	0.057755	0.059769
				41.04	0.061272		41.04	0.05778	0.059756
				41.07	0.061244		41.07	0.057824	0.059794
				41.1	0.061202		41.1	0.057837	0.059807
				41.13	0.061234		41.13	0.057786	0.059791
				41.16	0.06126		41.16	0.05777	0.059813
				41.19	0.061269		41.19	0.057669	0.05981
				41.22	0.061244		41.22	0.057517	0.059807
				41.25	0.061168		41.25	0.057428	0.059823
				41.28	0.061072		41.28	0.05733	0.059794
				41.31	0.060958		41.31	0.057307	0.059791
				41.34	0.06085		41.34	0.057288	0.059677
				41.37	0.060806		41.37	0.057257	0.059563
				41.4	0.060743		41.4	0.057285	0.059439
				41.43	0.060749		41.43	0.057282	0.059337
				41.46	0.060774		41.46	0.057285	0.059341
				41.49	0.060762		41.49	0.057276	0.059312
				41.52	0.060657		41.52	0.057282	0.059322
				41.55	0.060517		41.55	0.057314	0.059271
				41.58	0.060406		41.58	0.057279	0.059242
				41.61	0.060343		41.61	0.057311	0.059242
				41.64	0.060321		41.64	0.057279	0.05928
				41.67	0.060267		41.67	0.057276	0.059274
				41.7	0.060235		41.7	0.057238	0.059277
				41.73	0.060289		41.73	0.057123	0.059268
				41.76	0.060283		41.76	0.056958	0.059258
				41.79	0.06026		41.79	0.05687	0.059312
				41.82	0.060257		41.82	0.056819	0.059315
				41.85	0.060248		41.85	0.056813	0.059214
				41.88	0.060238		41.88	0.056876	0.059068
				41.91	0.060276		41.91	0.056828	0.05896
				41.94	0.060283		41.94	0.056778	0.058893
				41.97	0.06026		41.97	0.056768	0.05882
				42	0.060194		42	0.056793	0.058808
				42.03	0.060083		42.03	0.056781	0.058798
				42.06	0.059937		42.06	0.056778	0.058792
				42.09	0.059861		42.09	0.0568	0.058795
				42.12	0.059854		42.12	0.056762	0.058804
				42.15	0.059781		42.15	0.056765	0.058792
				42.18	0.059759		42.18	0.056765	0.058754
				42.21	0.059775		42.21	0.056755	0.058744
				42.24	0.059797		42.24	0.056778	0.058795
				42.27	0.059759		42.27	0.056759	0.058801
				42.3	0.05975		42.3	0.056774	0.058827
				42.33	0.059747		42.33	0.056781	0.05882
				42.36	0.059762		42.36	0.056774	0.058792
				42.39	0.0598		42.39	0.05679	0.058782
				42.42	0.059785		42.42	0.05679	0.058811
				42.45	0.059747		42.45	0.05679	0.058817
				42.48	0.059753		42.48	0.056806	0.058773
				42.51	0.059737		42.51	0.0568	0.058763
				42.54	0.059661		42.54	0.056787	0.058757
				42.58	0.059509		42.58	0.056743	0.05876
				42.6	0.05941		42.6	0.056587	0.058792
				42.63	0.059325		42.63	0.056508	0.058792
				42.66	0.059283		42.66	0.0564	0.058776
				42.69	0.059268		42.69	0.056353	0.058757
				42.72	0.059277		42.72	0.056315	0.058798
				42.75	0.059249		42.75	0.056273	0.058814
				42.78	0.059236		42.78	0.056299	0.058782
				42.81	0.059268		42.81	0.056308	0.058776
				42.84	0.059283		42.84	0.05628	0.058773
				42.87	0.05929		42.87	0.056254	0.058785
				42.9	0.05929		42.9	0.056257	0.058795
				42.93	0.059252		42.93	0.056286	0.058789
				42.96	0.059239		42.96	0.056315	0.058789
				42.99	0.059261		42.99	0.056267	0.058782
				43.02	0.059258		43.02	0.056156	0.058792
				43.05	0.059264		43.05	0.056051	0.058804
				43.08	0.059242		43.08	0.05594	0.058817
				43.11	0.059252		43.11	0.055893	0.058846
				43.14	0.059255		43.14	0.055851	0.058814
				43.17	0.059268		43.17	0.055782	0.058792
				43.2	0.059264		43.2	0.055813	0.058798
				43.23	0.059236		43.23	0.055823	0.058779
				43.26	0.059233		43.26	0.055791	0.058763
				43.29	0.059255		43.29	0.055798	0.058763
				43.33	0.059274		43.33	0.055804	0.058814
				43.35	0.059242		43.35	0.055813	0.058779
				43.38	0.059242		43.38	0.055798	0.058621
				43.41	0.059239		43.41	0.05581	0.058475
				43.42	0.059249		43.42	0.05581	0.058398
				43.44	0.059242		43.44	0.05582	0.05837
				43.47	0.059261		43.47	0.055794	0.058367
				43.5	0.059274		43.5	0.055782	0.058319
				43.53	0.059264		43.53	0.055791	0.0583
				43.56	0.059249		43.56	0.05581	0.058272
				43.59	0.059258		43.59	0.055798	0.058281
				43.62	0.059255		43.62	0.055778	0.058291
				43.65	0.059264		43.65	0.055788	0.058303
				43.68	0.059249		43.68	0.055775	0.058303
				43.71	0.059214		43.71	0.055788	0.058281
				43.74	0.059261		43.74	0.055759	0.058291
				43.77	0.05929		43.77	0.055744	0.058265
				43.8	0.059274		43.8	0.055566	0.058259
				43.83	0.059201		43.83	0.055417	0.058268
				43.86	0.059065		43.86	0.055331	0.058275
				43.89	0.058976		43.89	0.055312	0.0583
				43.92	0.058903		43.92	0.055287	0.058294
				43.95	0.058855		43.95	0.055242	0.058237
				43.98	0.058779		43.98	0.055271	0.058091
				44.01	0.058751		44.01	0.055293	0.057967
				44.04	0.058763		44.04	0.055284	0.057862
				44.07	0.058779		44.07	0.055287	0.057834
				44.1	0.058792		44.1	0.055268	0.057824
				44.13	0.058763		44.13	0.05529	0.057809
				44.16	0.058747		44.16	0.05528	0.057809
				44.19	0.058738		44.19	0.05528	0.057789
				44.22	0.058741		44.22	0.05528	0.057783
				44.25	0.058763		44.25	0.055296	0.057799
				44.28	0.058747		44.28	0.05528	0.057828
				44.31	0.058728		44.31	0.055236	0.057847
				44.34	0.058732		44.34	0.055268	0.057783
				44.37	0.058763		44.37	0.055284	0.057755
				44.4	0.058798		44.4	0.055271	0.057774
				44.43	0.058754		44.43	0.055173	0.057812
				44.46	0.058719		44.46	0.055039	0.057824
				44.49	0.058735		44.49	0.054925	0.057796
				44.52	0.058757		44.52	0.054868	0.05777
				44.55	0.05876		44.55	0.054798	0.057802
				44.58	0.058725		44.58	0.054802	0.057809
				44.61	0.058582		44.61	0.054817	0.057824
				44.65	0.058459		44.65	0.054802	0.057818
				44.67	0.058383		44.67	0.054814	0.057761
				44.7	0.058319		44.7	0.054811	0.057812
				44.73	0.0583		44.73	0.054792	0.057821
				44.76	0.058281		44.76	0.054798	0.057805
				44.79	0.058259		44.79	0.054843	0.057831
				44.82	0.058259		44.82	0.054855	0.05778
				44.85	0.058281		44.85	0.054805	0.057745
				44.88	0.058272		44.88	0.054782	0.057669
				44.91	0.05824		44.91	0.054786	0.057533
				44.94	0.05824		44.94	0.054824	0.057447
				44.97	0.058272		44.97	0.054859	0.057371
				45	0.058284		45	0.054808	0.05732
				45.03	0.058272		45.03	0.054792	0.057291
				45.06	0.058237		45.06	0.054795	0.057282
				45.09	0.058211		45.09	0.054792	0.057269
				45.12	0.058208		45.12	0.054678	0.057272
				45.15	0.058265		45.15	0.054554	0.057266
				45.18	0.058284		45.18	0.054421	0.057304
				45.21	0.058262		45.21	0.054326	0.057304
				45.24	0.058259		45.24	0.054345	0.057291
				45.27	0.058253		45.27	0.054323	0.057238
				45.3	0.058262		45.3	0.054326	0.057253
				45.33	0.058265		45.33	0.054342	0.057288
				45.36	0.058249		45.36	0.054304	0.057295
				45.4	0.05823		45.4	0.054307	0.057276
				45.42	0.05823		45.42	0.054297	0.057257
				45.45	0.058265		45.45	0.054294	0.057269
				45.48	0.058246		45.48	0.054265	0.05726
				45.51	0.058246		45.51	0.054281	0.057298
				45.54	0.058259		45.54	0.054313	0.057307
				45.57	0.058272		45.57	0.054284	0.057311
				45.6	0.058265		45.6	0.054291	0.057282
				45.63	0.058278		45.63	0.054278	0.057266
				45.66	0.058243		45.66	0.054284	0.057298
				45.69	0.058227		45.69	0.05431	0.057222
				45.72	0.058224		45.72	0.054288	0.057066
				45.75	0.058234		45.75	0.054288	0.056946
				45.78	0.058246		45.78	0.05425	0.056854
				45.81	0.05823		45.81	0.054256	0.056841
				45.84	0.058215		45.84	0.054243	0.056803
				45.87	0.058202		45.87	0.054269	0.05679
				45.9	0.05824		45.9	0.054272	0.056752
				45.93	0.058246		45.93	0.054291	0.056752
				45.96	0.058218		45.96	0.054297	0.056774
				45.99	0.058211		45.99	0.054281	0.05679
				46.02	0.058202		46.02	0.05431	0.056755
				46.05	0.058218		46.05	0.05431	0.056762
				46.08	0.058259		46.08	0.054297	0.056778
				46.11	0.058246		46.11	0.054291	0.056781
				46.14	0.058227		46.14	0.054313	0.056806
				46.17	0.058218		46.17	0.054284	0.056749
				46.2	0.058208		46.2	0.054234	0.056743
				46.23	0.058256		46.23	0.054272	0.056762
				46.26	0.058268		46.26	0.054281	0.056787
				46.29	0.058218		46.29	0.054294	0.0568
				46.32	0.05817		46.32	0.054297	0.05679
				46.35	0.058097		46.35	0.054319	0.056787
				46.38	0.057989		46.38	0.054323	0.056768
				46.41	0.057923		46.41	0.054313	0.056784
				46.44	0.057821		46.44	0.054269	0.056816
				46.47	0.057751		46.47	0.054284	0.056793
				46.5	0.057755		46.5	0.054319	0.056787
				46.53	0.057751		46.53	0.054259	0.056759
				46.56	0.057796		46.56	0.05411	0.056771
				46.59	0.057767		46.59	0.054037	0.056819
				46.62	0.057751		46.62	0.053926	0.056771
				46.65	0.057748		46.65	0.053859	0.056752
				46.68	0.057774		46.68	0.053856	0.056762
				46.71	0.057783		46.71	0.053815	0.056702
				46.74	0.057751		46.74	0.05379	0.056565
				46.76	0.057726		46.76	0.053786	0.056479
				46.77	0.057732		46.77	0.05379	0.056445
				46.8	0.057783		46.8	0.05379	0.056378
				46.83	0.057799		46.83	0.053834	0.056324
				46.86	0.057793		46.86	0.053844	0.056321
				46.89	0.057767		46.89	0.053806	0.05634
				46.92	0.057751		46.92	0.053815	0.056324
				46.95	0.057739		46.95	0.053793	0.056286
				46.98	0.05777		46.98	0.053793	0.056289
				47.01	0.057796		47.01	0.053796	0.056286
				47.04	0.057751		47.04	0.053799	0.056289
				47.07	0.057745		47.07	0.053806	0.056327
				47.1	0.057742		47.1	0.053847	0.056289
				47.13	0.057745		47.13	0.053837	0.056283
				47.16	0.057758		47.16	0.053783	0.056289
				47.19	0.057767		47.19	0.053799	0.056286
				47.22	0.057729		47.22	0.053847	0.056305
				47.25	0.057755		47.25	0.053777	0.056289
				47.28	0.057761		47.28	0.053777	0.056276
				47.31	0.057774		47.31	0.053809	0.056295
				47.34	0.057789		47.34	0.053796	0.056315
				47.37	0.05778		47.37	0.053767	0.056315
				47.4	0.057742		47.4	0.053695	0.056289
				47.43	0.057713		47.43	0.053568	0.056261
				47.46	0.057755		47.46	0.053431	0.056273
				47.49	0.05777		47.49	0.053371	0.056311
				47.52	0.057748		47.52	0.053304	0.056327
				47.55	0.057742		47.55	0.053298	0.056324
				47.58	0.057751		47.58	0.053327	0.056295
				47.61	0.057751		47.61	0.053269	0.05627
				47.64	0.057767		47.64	0.053247	0.056276
				47.67	0.057723		47.67	0.053282	0.056315
				47.7	0.057732		47.7	0.053308	0.056318
				47.73	0.057736		47.73	0.053289	0.056292
				47.76	0.057802		47.76	0.053263	0.05627
				47.79	0.057761		47.79	0.053266	0.056286
				47.82	0.057764		47.82	0.053238	0.056308
				47.85	0.057862		47.85	0.053254	0.056283
				47.88	0.057983		47.88	0.053269	0.056276
				47.91	0.05811		47.91	0.053289	0.056235
				47.94	0.058202		47.94	0.053273	0.056289
				47.97	0.058227		47.97	0.053276	0.056273
				48	0.058205		48	0.053295	0.056162
				48.03	0.058218		48.03	0.053295	0.056004
				48.06	0.058272		48.06	0.05325	0.055912
				48.09	0.058259		48.09	0.053212	0.055861
				48.12	0.058234		48.12	0.053247	0.055848
				48.15	0.058249		48.15	0.053276	0.05582
				48.18	0.058253		48.18	0.053327	0.055782
				48.21	0.058281		48.21	0.053333	0.055753
				48.24	0.058268		48.24	0.053304	0.055775
				48.27	0.058243		48.27	0.053301	0.055785
				48.3	0.058215		48.3	0.053279	0.055782
				48.33	0.05823		48.33	0.053282	0.055785
				48.36	0.058348		48.36	0.053263	0.055791
				48.39	0.058478		48.39	0.053295	0.05582
				48.42	0.058592		48.42	0.053361	0.055813
				48.45	0.058671		48.45	0.053393	0.055798
				48.48	0.058687		48.48	0.053571	0.055782
				48.51	0.058713		48.51	0.053717	0.055769
				48.54	0.058732		48.54	0.053755	0.055791
				48.57	0.058763		48.57	0.053752	0.055874
				48.6	0.058747		48.6	0.053771	0.056013
				48.63	0.058732		48.63	0.053815	0.056099
				48.66	0.058757		48.66	0.053806	0.056207
				48.69	0.058776		48.69	0.053777	0.056223
				48.72	0.058773		48.72	0.053796	0.056276
				48.75	0.058763		48.75	0.053818	0.056337
				48.79	0.05876		48.79	0.053828	0.056299
				48.81	0.058744		48.81	0.053812	0.05627
				48.84	0.058757		48.84	0.053799	0.056261
				48.87	0.058766		48.87	0.053812	0.056308
				48.9	0.058633		48.9	0.053802	0.056286
				48.93	0.058462		48.93	0.053802	0.056273
				48.96	0.058386		48.96	0.053802	0.056257
				48.99	0.058351		48.99	0.053802	0.05627
				49.02	0.058316		49.02	0.053774	0.056295
				49.05	0.058287		49.05	0.05379	0.056292
				49.08	0.058262		49.08	0.05379	0.056292
				49.11	0.058262		49.11	0.053777	0.056305
				49.14	0.058253		49.14	0.053783	0.056292
				49.17	0.058268		49.17	0.053786	0.056292
				49.2	0.058294		49.2	0.053783	0.056286
				49.23	0.058268		49.23	0.053764	0.056305
				49.26	0.058243		49.26	0.053812	0.056289
				49.29	0.058154		49.29	0.053815	0.056292
				49.32	0.058012		49.32	0.053847	0.056295
				49.35	0.057878		49.35	0.053932	0.056311
				49.38	0.057821		49.38	0.05411	0.056334
				49.41	0.057796		49.41	0.054183	0.056295
				49.44	0.057761		49.44	0.054234	0.056276
				49.47	0.057793		49.47	0.054256	0.056295
				49.5	0.057761		49.5	0.054256	0.056299
				49.53	0.057739		49.53	0.054275	0.056321
				49.56	0.05772		49.56	0.054297	0.056273
				49.59	0.057761		49.59	0.054313	0.056254
				49.62	0.057802		49.62	0.054304	0.056257
				49.65	0.057783		49.65	0.054265	0.056261
				49.68	0.057742		49.68	0.054262	0.056295
				49.71	0.057764		49.71	0.054316	0.056295
				49.74	0.057786		49.74	0.054323	0.056264
				49.77	0.057786		49.77	0.054316	0.056245
				49.8	0.05777		49.8	0.054265	0.056261
				49.83	0.057767		49.83	0.054294	0.05633
				49.86	0.057761		49.86	0.054278	0.056302
				49.89	0.057764		49.89	0.054294	0.056273
				49.93	0.057729		49.93	0.054313	0.056286
				49.95	0.057631		49.95	0.054259	0.056311
				49.98	0.057494		49.98	0.054231	0.056289
				50.01	0.057393		50.01	0.054284	0.056264
				50.04	0.057314		50.04	0.05431	0.056219
				50.07	0.057304		50.07	0.054253	0.056245
				50.09	0.057307		50.09	0.054243	0.056299
				50.1	0.057307		50.1	0.054262	0.056311
				50.13	0.057285		50.13	0.054272	0.05633
				50.16	0.057272		50.16	0.054319	0.056276
				50.19	0.057257		50.19	0.054364	0.056276
				50.22	0.057257		50.22	0.05431	0.056299
				50.25	0.057247		50.25	0.054265	0.056308
				50.28	0.057238		50.28	0.054262	0.056327
				50.31	0.057234		50.31	0.054265	0.056273
				50.34	0.057231		50.34	0.054284	0.056238
				50.37	0.057222		50.37	0.054284	0.056283
				50.4	0.057219		50.4	0.054265	0.056299
				50.43	0.057168		50.43	0.054237	0.056302
				50.46	0.056987		50.46	0.054275	0.056289
				50.49	0.056892		50.49	0.054297	0.056261
				50.52	0.056835		50.52	0.054284	0.056276
				50.55	0.056778		50.55	0.05425	0.056245
				50.58	0.056774		50.58	0.054272	0.056286
				50.61	0.056743		50.61	0.054297	0.05627
				50.64	0.05673		50.64	0.054313	0.056295
				50.68	0.056755		50.68	0.054288	0.056299
				50.7	0.056762		50.7	0.054253	0.056276
				50.73	0.056749		50.73	0.054253	0.056276
				50.76	0.05673		50.76	0.054288	0.05627
				50.79	0.056657		50.79	0.054307	0.056251
				50.82	0.056543		50.82	0.054297	0.056261
				50.85	0.056416		50.85	0.054256	0.056273
				50.88	0.056356		50.88	0.054278	0.056305
				50.91	0.056286		50.91	0.054259	0.056327
				50.94	0.05627		50.94	0.054284	0.056261
				50.97	0.05627		50.97	0.054281	0.056238
				51	0.056276		51	0.054272	0.056295
				51.03	0.056254		51.03	0.054243	0.05633
				51.06	0.056143		51.06	0.054265	0.056299
				51.09	0.056016		51.09	0.054291	0.056273
				51.12	0.055918		51.12	0.0543	0.05627
				51.15	0.055807		51.15	0.054288	0.05627
				51.18	0.055769		51.18	0.054262	0.056292
				51.21	0.055718		51.21	0.054288	0.056295
				51.25	0.05568		51.25	0.054307	0.056292
				51.27	0.055693		51.27	0.054281	0.056257
				51.3	0.055715		51.3	0.054278	0.056238
				51.33	0.055709		51.33	0.054265	0.056273
				51.36	0.055686		51.36	0.054278	0.056295
				51.39	0.055664		51.39	0.054291	0.056305
				51.42	0.055674		51.42	0.054281	0.056289
				51.45	0.055693		51.45	0.054297	0.056289
				51.48	0.055699		51.48	0.054278	0.056283
				51.51	0.05568		51.51	0.054304	0.056334
				51.54	0.055633		51.54	0.054291	0.056327
				51.57	0.055499		51.57	0.054323	0.056257
				51.6	0.055401		51.6	0.054421	0.05627
				51.63	0.055303		51.63	0.054532	0.056289
				51.66	0.05523		51.66	0.054627	0.056324
				51.69	0.055198		51.69	0.0547	0.056315
				51.72	0.055195		51.72	0.054751	0.05628
				51.75	0.055198		51.75	0.054795	0.056286
				51.78	0.055173		51.78	0.054792	0.056292
				51.81	0.055119		51.81	0.054776	0.05634
				51.84	0.054951		51.84	0.05483	0.05646
				51.87	0.054811		51.87	0.054821	0.056613
				51.9	0.054751		51.9	0.054792	0.056676
				51.93	0.054716		51.93	0.054782	0.05673
				51.96	0.054732		51.96	0.054786	0.056774
				51.99	0.054716		51.99	0.054868	0.056778
				52.02	0.054684		52.02	0.055014	0.056778
				52.05	0.054668		52.05	0.055065	0.056774
				52.08	0.054678		52.08	0.055154	0.056762
				52.11	0.054659		52.11	0.055236	0.056806
				52.14	0.054659		52.14	0.055274	0.056784
				52.17	0.054637		52.17	0.055287	0.056771
				52.2	0.054646		52.2	0.055303	0.056771
				52.23	0.054592		52.23	0.055315	0.056784
				52.26	0.054487		52.26	0.055385	0.056793
				52.29	0.054338		52.29	0.055531	0.056778
				52.32	0.054265		52.32	0.055648	0.056803
				52.35	0.054215		52.35	0.055702	0.056784
				52.38	0.054237		52.38	0.055718	0.056774
				52.41	0.054227		52.41	0.05575	0.056793
				52.44	0.054173		52.44	0.055772	0.056908
				52.47	0.054167		52.47	0.055782	0.057035
				52.5	0.054189		52.5	0.055791	0.05712
				52.53	0.054202		52.53	0.055744	0.057168
				52.56	0.054205		52.56	0.055794	0.057241
				52.59	0.054199		52.59	0.055931	0.057272
				52.62	0.054173		52.62	0.056061	0.057304
				52.65	0.054186		52.65	0.056153	0.057298
				52.68	0.054208		52.68	0.056223	0.057253
				52.71	0.054243		52.71	0.056216	0.057272
				52.74	0.054218		52.74	0.056242	0.057323
				52.77	0.054205		52.77	0.056295	0.057383
				52.8	0.054196		52.8	0.056276	0.057523
				52.83	0.054183		52.83	0.056302	0.057653
				52.86	0.054199		52.86	0.056416	0.05772
				52.89	0.054189		52.89	0.056546	0.057751
				52.92	0.05417		52.92	0.056644	0.05778
				52.95	0.054173		52.95	0.056711	0.057755
				52.98	0.054205		52.98	0.056733	0.057764
				53.01	0.054212		53.01	0.056755	0.057767
				53.04	0.054196		53.04	0.056879	0.057786
				53.07	0.054145		53.07	0.056996	0.057786
				53.1	0.054145		53.1	0.057108	0.057809
				53.13	0.05417		53.13	0.057209	0.057891
				53.16	0.054189		53.16	0.057225	0.058021
				53.19	0.054208		53.19	0.057219	0.058176
				53.22	0.054196		53.22	0.057263	0.05824
				53.25	0.054167		53.25	0.057434	0.058297
				53.28	0.054193		53.28	0.057555	0.058303
				53.31	0.054199		53.31	0.057659	0.058284
				53.34	0.05418		53.34	0.057704	0.058332
				53.37	0.054173		53.37	0.057812	0.058424
				53.4	0.054154		53.4	0.057977	0.058576
				53.43	0.05418		53.43	0.058078	0.058671
				53.44	0.054167		53.44	0.058129	0.058693
				53.46	0.05418		53.46	0.058211	0.058741
				53.49	0.054212		53.49	0.05823	0.058811
				53.52	0.054202		53.52	0.0583	0.05889
				53.55	0.054193		53.55	0.058437	0.059074
				53.58	0.054183		53.58	0.058592	0.059134
				53.61	0.054218		53.61	0.058693	0.059188
				53.64	0.054208		53.64	0.058735	0.059302
				53.67	0.054186		53.67	0.058751	0.059439
				53.7	0.05417		53.7	0.058865	0.059591
				53.73	0.05418		53.73	0.059011	0.059667
				53.76	0.054193		53.76	0.059147	0.059759
				53.79	0.05417		53.79	0.059172	0.059924
				53.82	0.054173		53.82	0.059268	0.060045
				53.85	0.054173		53.85	0.059483	0.060168
				53.88	0.054161		53.88	0.059632	0.060235
				53.91	0.054208		53.91	0.059702	0.060362
				53.94	0.054199		53.94	0.059693	0.060508
				53.97	0.054186		53.97	0.059775	0.060635
				54	0.054186		54	0.059918	0.060749
				54.03	0.054205		54.03	0.060057	0.06079
				54.07	0.054224		54.07	0.060175	0.060885
				54.09	0.054246		54.09	0.060216	0.061038
				54.12	0.054221		54.12	0.060305	0.061187
				54.15	0.054183		54.15	0.060492	0.061231
				54.18	0.054161		54.18	0.060644	0.061348
				54.21	0.05417		54.21	0.060708	0.061501
				54.24	0.05418		54.24	0.060727	0.061608
				54.27	0.054189		54.27	0.060774	0.061707
				54.3	0.054193		54.3	0.06085	0.061808
				54.33	0.054199		54.33	0.061088	0.061954
				54.36	0.054202		54.36	0.061168	0.06211
				54.39	0.05418		54.39	0.061199	0.06223
				54.42	0.054177		54.42	0.061358	0.062398
				54.45	0.054177		54.45	0.061501	0.062582
				54.48	0.054151		54.48	0.061656	0.062693
				54.51	0.054164		54.51	0.06172	0.062741
				54.54	0.054205		54.54	0.061704	0.06283
				54.57	0.054189		54.57	0.061732	0.06302
				54.6	0.054161		54.6	0.061761	0.063147
				54.64	0.054126		54.64	0.06185	0.063198
				54.66	0.054126		54.66	0.061954	0.063271
				54.69	0.054101		54.69	0.062059	0.063432
				54.72	0.053967		54.72	0.062145	0.063597
				54.75	0.053837		54.75	0.062208	0.06368
				54.78	0.053733		54.78	0.062259	0.063769
				54.81	0.053723		54.81	0.062262	0.063861
				54.84	0.053755		54.84	0.062224	0.064022
				54.87	0.053723		54.87	0.062198	0.064171
				54.9	0.053698		54.9	0.062313	0.064222
				54.93	0.053704		54.93	0.062484	0.064229
				54.96	0.053698		54.96	0.062608	0.06433
				54.99	0.053714		54.99	0.062677	0.064428
				55.02	0.053729		55.02	0.062719	0.064593
				55.05	0.053729		55.05	0.062744	0.064692
				55.08	0.053675		55.08	0.062747	0.064739
				55.11	0.053644		55.11	0.062766	0.064711
				55.14	0.053685		55.14	0.062754	0.064796
				55.17	0.053707		55.17	0.06276	0.064904
				55.2	0.053707		55.2	0.062744	0.065072
				55.23	0.05366		55.23	0.062766	0.065183
				55.26	0.053568		55.26	0.062744	0.065221
				55.29	0.0534		55.29	0.062725	0.065234
				55.32	0.053317		55.32	0.062731	0.065272
				55.35	0.053282		55.35	0.062719	0.065297
				55.39	0.053228		55.39	0.062769	0.065282
				55.41	0.053212		55.41	0.062807	0.065259
				55.44	0.05319		55.44	0.062776	0.065259
				55.47	0.053193		55.47	0.06276	0.065294
				55.5	0.0532		55.5	0.062735	0.065412
				55.53	0.05319		55.53	0.062766	0.065554
				55.56	0.053177		55.56	0.06276	0.06565
				55.59	0.053193		55.59	0.062671	0.065716
				55.62	0.053193		55.62	0.062579	0.065732
				55.65	0.053197		55.65	0.062436	0.065767
				55.68	0.053209		55.68	0.062338	0.065761
				55.71	0.05319		55.71	0.0623	0.065783
				55.74	0.05319		55.74	0.062259	0.065786
				55.77	0.053216		55.77	0.062249	0.065773
				55.8	0.053222		55.8	0.062192	0.065802
				55.83	0.053168		55.83	0.062138	0.065792
				55.86	0.053165		55.86	0.06204	0.06578
				55.89	0.053177		55.89	0.061935	0.065776
				55.92	0.053187		55.92	0.061834	0.06577
				55.95	0.0532		55.95	0.061742	0.065786
				55.98	0.05319		55.98	0.06172	0.065795
				56.01	0.053184		56.01	0.061675	0.065808
				56.04	0.053212		56.04	0.061456	0.065799
				56.07	0.053193		56.07	0.061339	0.065792
				56.1	0.053187		56.1	0.061279	0.065789
				56.13	0.05319		56.13	0.061218	0.065761
				56.16	0.053193		56.16	0.061152	0.065675
				56.19	0.053206		56.19	0.061041	0.06551
				56.22	0.053212		56.22	0.060923	0.065389
				56.25	0.053216		56.25	0.060841	0.065304
				56.28	0.053155		56.28	0.060746	0.065288
				56.31	0.053009		56.31	0.06059	0.065301
				56.34	0.052905		56.34	0.060486	0.065288
				56.37	0.052838		56.37	0.060371	0.06524
				56.4	0.052797		56.4	0.060137	0.065275
				56.43	0.05274		56.43	0.059975	0.065231
				56.46	0.052686		56.46	0.059858	0.065085
				56.49	0.052686		56.49	0.059699	0.064983
				56.53	0.052683		56.53	0.059556	0.064866
				56.55	0.052733		56.55	0.059379	0.064822
				56.58	0.052695		56.58	0.059283	0.064818
				56.61	0.05267		56.61	0.059074	0.064796
				56.64	0.052699		56.64	0.058957	0.064777
				56.67	0.052711		56.67	0.058839	0.064695
				56.7	0.052718		56.7	0.058627	0.064536
				56.73	0.052737		56.73	0.058481	0.064473
				56.76	0.052727		56.76	0.058316	0.064393
				56.77	0.05274		56.77	0.058249	0.064324
				56.79	0.052695		56.79	0.058199	0.064254
				56.82	0.052692		56.82	0.058043	0.064114
				56.85	0.052721		56.85	0.057942	0.063987
				56.88	0.052705		56.88	0.057736	0.063921
				56.91	0.052683		56.91	0.057555	0.063848
				56.94	0.052692		56.94	0.057482	0.063692
				56.97	0.052702		56.97	0.05738	0.063515
				57	0.052708		57	0.057234	0.06342
				57.03	0.052718		57.03	0.057111	0.063325
				57.06	0.052702		57.06	0.056952	0.063233
				57.09	0.052702		57.09	0.056895	0.063071
				57.12	0.052689		57.12	0.056806	0.062922
				57.15	0.052721		57.15	0.056641	0.062823
				57.18	0.052727		57.18	0.056508	0.062662
				57.21	0.052711		57.21	0.056384	0.062493
				57.24	0.052699		57.24	0.056229	0.062424
				57.27	0.052727		57.27	0.056073	0.062211
				57.3	0.052718		57.3	0.05594	0.062027
				57.33	0.052714		57.33	0.055813	0.061935
				57.36	0.052705		57.36	0.055614	0.061869
				57.39	0.05266		57.39	0.055503	0.061739
				57.42	0.052708		57.42	0.055398	0.06157
				57.45	0.052746		57.45	0.055312	0.061421
				57.48	0.052813		57.48	0.055116	0.061269
				57.51	0.052911		57.51	0.054992	0.061139
				57.54	0.053032		57.54	0.054932	0.061006
				57.57	0.053111		57.57	0.054859	0.060841
				57.6	0.053162		57.6	0.054735	0.060714
				57.63	0.053171		57.63	0.054541	0.06054
				57.66	0.053181		57.66	0.054415	0.060454
				57.69	0.053174		57.69	0.054284	0.06026
				57.72	0.053162		57.72	0.054126	0.060045
				57.75	0.053181		57.75	0.05398	0.059835
				57.78	0.05319		57.78	0.053885	0.059613
				57.81	0.05319		57.81	0.053793	0.059509
				57.84	0.053184		57.84	0.053637	0.059347
				57.87	0.05319		57.87	0.053482	0.059172
				57.9	0.053263		57.9	0.053472	0.059008
				57.93	0.05345		57.93	0.053304	0.058865
				57.96	0.053552		57.96	0.053177	0.058725
				57.99	0.053603		57.99	0.053025	0.058614
				58.02	0.053647		58.02	0.052962	0.058395
				58.05	0.053666		58.05	0.05287	0.058249
				58.08	0.053707		58.08	0.052768	0.058078
				58.11	0.053691		58.11	0.05261	0.057973
				58.14	0.053714		58.14	0.052454	0.057805
				58.17	0.053806		58.17	0.052359	0.057663
				58.2	0.053955		58.2	0.052223	0.057517
				58.23	0.054056		58.23	0.051991	0.057387
				58.26	0.054126		58.26	0.051944	0.057196
				58.29	0.054161		58.29	0.051855	0.057038
				58.32	0.054154		58.32	0.051833	0.05692
				58.35	0.054173		58.35	0.051744	0.056736
				58.38	0.054199		58.38	0.051569	0.056597
				58.41	0.054199		58.41	0.051417	0.056473
				58.44	0.054202		58.44	0.051331	0.056283
				58.47	0.05418		58.47	0.051271	0.056108
				58.5	0.054193		58.5	0.051166	0.055947
				58.53	0.05424		58.53	0.051011	0.055791
				58.56	0.054212		58.56	0.050849	0.055667
				58.59	0.054177		58.59	0.050799	0.055506
				58.62	0.054167		58.62	0.050675	0.055372
				58.65	0.054186		58.65	0.050554	0.055179
				58.68	0.054231		58.68	0.050424	0.055024
				58.71	0.054227		58.71	0.050351	0.054919
				58.74	0.054205		58.74	0.050228	0.054773
				58.77	0.054167		58.77	0.050117	0.054592
				58.8	0.05417		58.8	0.049996	0.054396
				58.83	0.054196		58.83	0.049895	0.05424
				58.86	0.054208		58.86	0.049764	0.054123
				58.89	0.054199		58.89	0.049742	0.053977
				58.92	0.054161		58.92	0.049622	0.053898
				58.95	0.054158		58.95	0.049523	0.053863
				58.98	0.054186		58.98	0.049419	0.053853
				59.01	0.054212		59.01	0.049349	0.053786
				59.04	0.05418		59.04	0.04927	0.053679
				59.07	0.05417		59.07	0.049257	0.053549
				59.1	0.05417		59.1	0.049295	0.053441
				59.13	0.054186		59.13	0.0492	0.053371
				59.16	0.054186		59.16	0.049019	0.05325
				59.19	0.054212		59.19	0.048905	0.053095
				59.22	0.054196		59.22	0.04886	0.052984
				59.25	0.05418		59.25	0.048826	0.052895
				59.28	0.054202		59.28	0.048794	0.052778
				59.31	0.054218		59.31	0.048737	0.05266
				59.34	0.054224		59.34	0.048616	0.052537
				59.37	0.054199		59.37	0.048531	0.052438
				59.4	0.054158		59.4	0.048416	0.052331
[truncated: 474 more rows]

## Sheet: Fig. 7
	Fig. 7e				Fig. 7l
	Rabbit IgG	eIF5A1/2 IP			Name of protein	Ctrl			sh1Eif5a2
	1	338.96			eIF5A2	1	1	1	0.817612	0.657236	0.610746
	1	203.657			hnRNP R	1	1	1	0.689101	0.44142	0.62731
	1	216.017
					Name of protein	Ctrl			sh2eIF5A2
					eIF5A2	1	1	1	0.843014	0.814222	0.857363
	Fig. 7f				hnRNP R	1	1	1	0.645938	0.819639	0.805425
	Ctrl	sh1Ptbp2
	1	0.435275
	1	0.151774			Fig. 7m
	1	0.364755			Name of mRNA	Ctrl			sh1Eif5a2
	1	0.609205			Eif5a2	1	1	1	0.116226	0.134437	0.128514
					Hnrnpr	1	1	1	1.05702	1.01045	0.885768
	Fig. 7g				Name of mRNA	Ctrl			sh2Eif5a2
	Ctrl	shEif5a2			Eif5a2	1	1	1	0.101884	0.307786	0.20166
	1	1.6358			Hnrnpr	1	1	1	0.765779	1.17691	1.01748
	1	1.21419
	1	1.85961
	Fig. 7j
	Ctrl	sh1Ptbp2
	1	0.500825
	1	0.132411
	1	0.320609

## Sheet: Fig. 8
	Fig. 8c				Fig. 8g
	Ctrl	sh1Ptbp2	sh1Ptbp2+hnRNP R-EGFP		Hnrnpr+/+			Hnrnpr-/-
	459.327	384.567	562.632		Ctrl	sh1Ptbp2	EGFP-Ptbp2+sh1Ptbp2	Ctrl	sh1Ptbp2	EGFP-Ptbp2+sh1Ptbp2
	490.99	361.558	580.728		343.916	231.013	264.715	236.765	182.471	194.075
	472.284	354.576	543.825		256.969	184.325	265.978	197.439	173.339	220.301
					280.889	198.894	252.415	184.033	216.683	227.734
	Fig. 8e
	Ctrl	sh1Ptbp2	sh1Ptbp2+hnRNP R-EGFP
	32.6703	27.4932	32.4376
	37.0977	18.0925	30.8413
	38.4545	16.9391	33.7843

## Sheet: Supplementary Fig. 1
	Fig. 1b				Fig. 1d
	DIV 2				Cyt	Nuc+org	Chr
	Ctrl	sh1Ptbp2			23.5268	51.9137	24.5595
	137.046	130.984			24.2128	55.1153	20.6719
	141.596	132.013			14.2962	64.1848	21.519
	131.368	137.203
	DIV 4
	Ctrl	sh1Ptbp2
	400.42	415.186
	395.772	382.241
	370.999	404.077
	DIV 6
	Ctrl	sh1Ptbp2
	608.874	432.307
	614.978	490.76
	618.541	446.385

## Sheet: Supplementary Fig. 2
	Fig. 2c					Fig. 2d
	Tissue	Hnrnpr-S	Hnrnpr-M	Hnrnpr-L		Time point	Hnrnpr-S			Hnrnpr-M			Hnrnpr-L
	brain	0.65926	0.30034	0.0404		E13	90.5	94.7	89.6	8.6	3.7	9.6	0.9	1.5	0.8
	heart	0.86545	0.11089	0.02366		E18	72.4	88.3	78	24.8	8.9	20.6	2.9	2.7	1.4
	kidney	0.7746	0.17082	0.05458		P2	70.7	90.6	74.4	26.4	7.7	23.4	3	1.7	2.2
	liver	0.8218	0.14677	0.03144		P4	70.3	66.3	72.1	27.7	32	25.7	2	1.7	2.2
	lung	0.76363	0.20074	0.03563		Adult	54.8599	53.2	57.4	33.1476	40.9324	38.1	11.9925	5.85504	4.5
	muscle	0.81287	0.14604	0.04109
	spinal	0.81236	0.16799	0.01965
	spleen	0.83094	0.137	0.03206
	NSC-34 cells	0.71777	0.19815	0.08408
	Fig. 2e
		Ctrl								ActD
	Hours	Hnrnpr-S			Hnrnpr-M			Hnrnpr-L			Hnrnpr-S			Hnrnpr-M			Hnrnpr-L
	0	1	1	1	1	1	1	1	1	1	1	1	1	1	1	1	1	1	1
	1	1.04093	0.986322	1.12502	1.26988	1.11098	1.33896	0.978714	1.04008	1.4142	1.06836	1.0841	0.988759	0.57531	0.514077	0.632123	0.170723	0.101553	0.130692
	2	0.979342	1.14038	1.04138	1.11533	1.10863	1.18336	0.942353	1.12583	0.999014	0.986616	1.02012	0.978597	0.397825	0.422104	0.599055	0.0454331	0.0541279	0.101437
	3	1.56162	1.13267	1.14234	1.75301	1.20587	1.37992	1.54443	1.23838	1.40251	1.17526	1.21443	1.04822	0.479083	0.379228	0.593875	0.0503305	0.0529697	0.076688
	6	1.26059	1.05488	1.12135	1.1619	1.0888	1.00345	0.910325	0.979196	1.07627	0.890554	1.11243	0.90358	0.25418	0.278481	0.43684	0.0194878	0.0343849	0.0477389
	9	0.80305	1.15284	1.36723	0.611699	1.04697	0.951657	0.44333	1.05421	0.949525	0.992779	0.839678	0.721119	0.308221	0.191501	0.316219	0.0235503	0.0215079	0.0236924
	Fig. 2f
		Hnrnpr-S			Hnrnpr-M			Hnrnpr-L
	Input	0.901225	0.921958	0.940061	0.0944902	0.0730038	0.0559269	0.0042846	0.00503815	0.00401203
	Y10b	0.980391	0.974305	0.981946	0.0177654	0.0222346	0.0163818	0.00184377	0.00346058	0.00167201
	Fig. 2G
	Hnrnpr-S				Hnrnpr-M				Hnrnpr-L
	Y10b IP	Y10b + EDTA	IgG		Y10b IP	Y10b + EDTA	IgG		Y10b IP	Y10b + EDTA	IgG
	1	0.155723	0.0194689		1	1.0828	0.165887		1	1.34753	0.282669
	1	0.200938	0.0168941		1	0.775441	0.168614		1	1.1864	0.117473
	1	0.0960335	0.0231438		1	0.562809	0.118744		1	1.56688	0.137976
	Fig. 2h				Fig. 2i
	Y10b	Y10b + EDTA	IgG			Cyt					Nuc+org					Chr
	1	0.10475	0.0318		Hnrnpr-s	62.5	34.7	47	38.1	47.3	24.2	19.9	28.5	25.9	30.3	13.2	45.3	24.5	36	22.4
	1	0.20877	0.07615		Hnrnpr-m	13.6	10.4	26.9	16.9	19.3	24.4	18.8	26.5	23.8	20.7	62	70.8	46.6	59.3	59.9
	1	0.02956	0.02702		Hnrnpr-l	2.7	2	6.4	4.3	3.6	9.2	3.2	7.8	3.9	3.5	88.1	94.8	85.9	91.8	92.9

[truncated: 2 more sheets: Supplementary Fig. 3, Supplementary Fig. 4]
